# Supplementary material for: Injectable therapeutic system incorporating neurogenesis-programmed stem cells concomitantly promoting muscle regeneration treats stress urinary incontinence
Source: Nat Commun. 2025 Sep 25;16:8404. doi: 10.1038/s41467-025-63421-2 (PMC12462450; doi:10.1038/s41467-025-63421-2)
Supplement: Supplementary file 6 — Source Data [file 41467_2025_63421_MOESM6_ESM.zip]

Archive with 72 entries (63 files):
- Source Data/
- Source Data/Source Data (1H NMR)/
- Source Data/Source Data (1H NMR)/PNIPAm/
- Source Data/Source Data (1H NMR)/PNIPAm/acqu
- Source Data/Source Data (1H NMR)/PNIPAm/acqus
- Source Data/Source Data (1H NMR)/PNIPAm/audita.txt
- Source Data/Source Data (1H NMR)/PNIPAm/fid
- Source Data/Source Data (1H NMR)/PNIPAm/format.temp
- Source Data/Source Data (1H NMR)/PNIPAm/fq1list
- Source Data/Source Data (1H NMR)/PNIPAm/pdata/
- Source Data/Source Data (1H NMR)/PNIPAm/pdata/1/
- Source Data/Source Data (1H NMR)/PNIPAm/pdata/1/1i
- Source Data/Source Data (1H NMR)/PNIPAm/pdata/1/1r
- Source Data/Source Data (1H NMR)/PNIPAm/pdata/1/auditp.txt
- Source Data/Source Data (1H NMR)/PNIPAm/pdata/1/intrng
- Source Data/Source Data (1H NMR)/PNIPAm/pdata/1/outd
- Source Data/Source Data (1H NMR)/PNIPAm/pdata/1/parm.txt
- Source Data/Source Data (1H NMR)/PNIPAm/pdata/1/peaklist.xml
- Source Data/Source Data (1H NMR)/PNIPAm/pdata/1/peakrng
- Source Data/Source Data (1H NMR)/PNIPAm/pdata/1/peaks
- Source Data/Source Data (1H NMR)/PNIPAm/pdata/1/proc
- Source Data/Source Data (1H NMR)/PNIPAm/pdata/1/procs
- Source Data/Source Data (1H NMR)/PNIPAm/pdata/1/thumb.png
- Source Data/Source Data (1H NMR)/PNIPAm/pdata/1/title
- Source Data/Source Data (1H NMR)/PNIPAm/PNIPAAm+AA-PNIPAAm.mnova
- Source Data/Source Data (1H NMR)/PNIPAm/prosol_History
- Source Data/Source Data (1H NMR)/PNIPAm/pulseprogram
- Source Data/Source Data (1H NMR)/PNIPAm/scon2
- Source Data/Source Data (1H NMR)/PNIPAm/shimvalues
- Source Data/Source Data (1H NMR)/PNIPAm/specpar
- Source Data/Source Data (1H NMR)/PNIPAm/uxnmr.info
- Source Data/Source Data (1H NMR)/PNIPAm/uxnmr.par
- Source Data/Source Data (1H NMR)/PNIPAm-C/
- Source Data/Source Data (1H NMR)/PNIPAm-C/acqu
- Source Data/Source Data (1H NMR)/PNIPAm-C/acqus
- Source Data/Source Data (1H NMR)/PNIPAm-C/audita.txt
- Source Data/Source Data (1H NMR)/PNIPAm-C/fid
- Source Data/Source Data (1H NMR)/PNIPAm-C/format.temp
- Source Data/Source Data (1H NMR)/PNIPAm-C/fq1list
- Source Data/Source Data (1H NMR)/PNIPAm-C/pdata/
- Source Data/Source Data (1H NMR)/PNIPAm-C/pdata/1/
- Source Data/Source Data (1H NMR)/PNIPAm-C/pdata/1/1i
- Source Data/Source Data (1H NMR)/PNIPAm-C/pdata/1/1r
- Source Data/Source Data (1H NMR)/PNIPAm-C/pdata/1/auditp.txt
- Source Data/Source Data (1H NMR)/PNIPAm-C/pdata/1/intrng
- Source Data/Source Data (1H NMR)/PNIPAm-C/pdata/1/outd
- Source Data/Source Data (1H NMR)/PNIPAm-C/pdata/1/parm.txt
- Source Data/Source Data (1H NMR)/PNIPAm-C/pdata/1/peaklist.xml
- Source Data/Source Data (1H NMR)/PNIPAm-C/pdata/1/peakrng
- Source Data/Source Data (1H NMR)/PNIPAm-C/pdata/1/peaks
- Source Data/Source Data (1H NMR)/PNIPAm-C/pdata/1/proc
- Source Data/Source Data (1H NMR)/PNIPAm-C/pdata/1/procs
- Source Data/Source Data (1H NMR)/PNIPAm-C/pdata/1/thumb.png
- Source Data/Source Data (1H NMR)/PNIPAm-C/pdata/1/title
- Source Data/Source Data (1H NMR)/PNIPAm-C/prosol_History
- Source Data/Source Data (1H NMR)/PNIPAm-C/pulseprogram
- Source Data/Source Data (1H NMR)/PNIPAm-C/scon2
- Source Data/Source Data (1H NMR)/PNIPAm-C/shimvalues
- Source Data/Source Data (1H NMR)/PNIPAm-C/specpar
- Source Data/Source Data (1H NMR)/PNIPAm-C/uxnmr.info
- Source Data/Source Data (1H NMR)/PNIPAm-C/uxnmr.par
- Source Data/Source Data (main manuscript).xlsx
- Source Data/Source Data (RNA-seq)/
- Source Data/Source Data (RNA-seq)/ADSCs.genecounts
- Source Data/Source Data (RNA-seq)/ADSCs.xlsx
- Source Data/Source Data (RNA-seq)/Urethral Sphincter.genecounts
- Source Data/Source Data (RNA-seq)/Urethral Sphincter.xlsx
- Source Data/Source Data (supplementary information).xlsx
- Source Data/Supplementary files (PCR primers).xlsx
- Source Data/Supplementary files (WB scans).pdf
- Source Data/Supplementary files (WB scans).pptx
- Source Data/~$Source Data (main manuscript).xlsx
