# Supplementary material for: Injectable therapeutic system incorporating neurogenesis-programmed stem cells concomitantly promoting muscle regeneration treats stress urinary incontinence
Source: Nat Commun. 2025 Sep 25;16:8404. doi: 10.1038/s41467-025-63421-2 (PMC12462450; doi:10.1038/s41467-025-63421-2)
Supplement: Supplementary file 6 — Source Data [file 41467_2025_63421_MOESM6_ESM.zip › Source Data/Source Data (1H NMR)/PNIPAm/fq1list]

O 400.132471
-15000000
-14949219
-14898438
-14847656
-14796875
-14746094
-14695313
-14644531
-14593750
-14542969
-14492188
-14441406
-14390625
-14339844
-14289063
-14238281
-14187500
-14136719
-14085938
-14035156
-13984375
-13933594
-13882813
-13832031
-13781250
-13730469
-13679688
-13628906
-13578125
-13527344
-13476563
-13425781
-13375000
-13324219
-13273438
-13222656
-13171875
-13121094
-13070313
-13019531
-12968750
-12917969
-12867188
-12816406
-12765625
-12714844
-12664063
-12613281
-12562500
-12511719
-12460938
-12410156
-12359375
-12308594
-12257813
-12207031
-12156250
-12105469
-12054688
-12003906
-11953125
-11902344
-11851563
-11800781
-11750000
-11699219
-11648438
-11597656
-11546875
-11496094
-11445313
-11394531
-11343750
-11292969
-11242188
-11191406
-11140625
-11089844
-11039063
-10988281
-10937500
-10886719
-10835938
-10785156
-10734375
-10683594
-10632813
-10582031
-10531250
-10480469
-10429688
-10378906
-10328125
-10277344
-10226563
-10175781
-10125000
-10074219
-10023438
-9972656
-9921875
-9871094
-9820313
-9769531
-9718750
-9667969
-9617188
-9566406
-9515625
-9464844
-9414063
-9363281
-9312500
-9261719
-9210938
-9160156
-9109375
-9058594
-9007813
-8957031
-8906250
-8855469
-8804688
-8753906
-8703125
-8652344
-8601563
-8550781
-8500000
-8449219
-8398438
-8347656
-8296875
-8246094
-8195313
-8144531
-8093750
-8042969
-7992188
-7941406
-7890625
-7839844
-7789063
-7738281
-7687500
-7636719
-7585938
-7535156
-7484375
-7433594
-7382813
-7332031
-7281250
-7230469
-7179688
-7128906
-7078125
-7027344
-6976563
-6925781
-6875000
-6824219
-6773438
-6722656
-6671875
-6621094
-6570313
-6519531
-6468750
-6417969
-6367188
-6316406
-6265625
-6214844
-6164063
-6113281
-6062500
-6011719
-5960938
-5910156
-5859375
-5808594
-5757813
-5707031
-5656250
-5605469
-5554688
-5503906
-5453125
-5402344
-5351563
-5300781
-5250000
-5199219
-5148438
-5097656
-5046875
-4996094
-4945313
-4894531
-4843750
-4792969
-4742188
-4691406
-4640625
-4589844
-4539063
-4488281
-4437500
-4386719
-4335938
-4285156
-4234375
-4183594
-4132813
-4082031
-4031250
-3980469
-3929688
-3878906
-3828125
-3777344
-3726563
-3675781
-3625000
-3574219
-3523438
-3472656
-3421875
-3371094
-3320313
-3269531
-3218750
-3167969
-3117188
-3066406
-3015625
-2964844
-2914063
-2863281
-2812500
-2761719
-2710938
-2660156
-2609375
-2558594
-2507813
-2457031
-2406250
-2355469
-2304688
-2253906
-2203125
-2152344
-2101563
-2050781
-2000000
-1992172
-1984344
-1976517
-1968689
-1960861
-1953033
-1945205
-1937378
-1929550
-1921722
-1913894
-1906067
-1898239
-1890411
-1882583
-1874755
-1866928
-1859100
-1851272
-1843444
-1835616
-1827789
-1819961
-1812133
-1804305
-1796477
-1788650
-1780822
-1772994
-1765166
-1757339
-1749511
-1741683
-1733855
-1726027
-1718200
-1710372
-1702544
-1694716
-1686888
-1679061
-1671233
-1663405
-1655577
-1647750
-1639922
-1632094
-1624266
-1616438
-1608611
-1600783
-1592955
-1585127
-1577299
-1569472
-1561644
-1553816
-1545988
-1538160
-1530333
-1522505
-1514677
-1506849
-1499022
-1491194
-1483366
-1475538
-1467710
-1459883
-1452055
-1444227
-1436399
-1428571
-1420744
-1412916
-1405088
-1397260
-1389432
-1381605
-1373777
-1365949
-1358121
-1350294
-1342466
-1334638
-1326810
-1318982
-1311155
-1303327
-1295499
-1287671
-1279843
-1272016
-1264188
-1256360
-1248532
-1240705
-1232877
-1225049
-1217221
-1209393
-1201566
-1193738
-1185910
-1178082
-1170254
-1162427
-1154599
-1146771
-1138943
-1131115
-1123288
-1115460
-1107632
-1099804
-1091977
-1084149
-1076321
-1068493
-1060665
-1052838
-1045010
-1037182
-1029354
-1021526
-1013699
-1005871
 -998043
 -990215
 -982387
 -974560
 -966732
 -958904
 -951076
 -943249
 -935421
 -927593
 -919765
 -911937
 -904110
 -896282
 -888454
 -880626
 -872798
 -864971
 -857143
 -849315
 -841487
 -833659
 -825832
 -818004
 -810176
 -802348
 -794521
 -786693
 -778865
 -771037
 -763209
 -755382
 -747554
 -739726
 -731898
 -724070
 -716243
 -708415
 -700587
 -692759
 -684932
 -677104
 -669276
 -661448
 -653620
 -645793
 -637965
 -630137
 -622309
 -614481
 -606654
 -598826
 -590998
 -583170
 -575342
 -567515
 -559687
 -551859
 -544031
 -536204
 -528376
 -520548
 -512720
 -504892
 -497065
 -489237
 -481409
 -473581
 -465753
 -457926
 -450098
 -442270
 -434442
 -426614
 -418787
 -410959
 -403131
 -395303
 -387476
 -379648
 -371820
 -363992
 -356164
 -348337
 -340509
 -332681
 -324853
 -317025
 -309198
 -301370
 -293542
 -285714
 -277886
 -270059
 -262231
 -254403
 -246575
 -238748
 -230920
 -223092
 -215264
 -207436
 -199609
 -191781
 -183953
 -176125
 -168297
 -160470
 -152642
 -144814
 -136986
 -129159
 -121331
 -113503
 -105675
  -97847
  -90020
  -82192
  -74364
  -66536
  -58708
  -50881
  -43053
  -35225
  -27397
  -19569
  -11742
   -3914
    3914
   11742
   19569
   27397
   35225
   43053
   50881
   58708
   66536
   74364
   82192
   90020
   97847
  105675
  113503
  121331
  129159
  136986
  144814
  152642
  160470
  168297
  176125
  183953
  191781
  199609
  207436
  215264
  223092
  230920
  238748
  246575
  254403
  262231
  270059
  277886
  285714
  293542
  301370
  309198
  317025
  324853
  332681
  340509
  348337
  356164
  363992
  371820
  379648
  387476
  395303
  403131
  410959
  418787
  426614
  434442
  442270
  450098
  457926
  465753
  473581
  481409
  489237
  497065
  504892
  512720
  520548
  528376
  536204
  544031
  551859
  559687
  567515
  575342
  583170
  590998
  598826
  606654
  614481
  622309
  630137
  637965
  645793
  653620
  661448
  669276
  677104
  684932
  692759
  700587
  708415
  716243
  724070
  731898
  739726
  747554
  755382
  763209
  771037
  778865
  786693
  794521
  802348
  810176
  818004
  825832
  833659
  841487
  849315
  857143
  864971
  872798
  880626
  888454
  896282
  904110
  911937
  919765
  927593
  935421
  943249
  951076
  958904
  966732
  974560
  982387
  990215
  998043
 1005871
 1013699
 1021526
 1029354
 1037182
 1045010
 1052838
 1060665
 1068493
 1076321
 1084149
 1091977
 1099804
 1107632
 1115460
 1123288
 1131115
 1138943
 1146771
 1154599
 1162427
 1170254
 1178082
 1185910
 1193738
 1201566
 1209393
 1217221
 1225049
 1232877
 1240705
 1248532
 1256360
 1264188
 1272016
 1279843
 1287671
 1295499
 1303327
 1311155
 1318982
 1326810
 1334638
 1342466
 1350294
 1358121
 1365949
 1373777
 1381605
 1389432
 1397260
 1405088
 1412916
 1420744
 1428571
 1436399
 1444227
 1452055
 1459883
 1467710
 1475538
 1483366
 1491194
 1499022
 1506849
 1514677
 1522505
 1530333
 1538160
 1545988
 1553816
 1561644
 1569472
 1577299
 1585127
 1592955
 1600783
 1608611
 1616438
 1624266
 1632094
 1639922
 1647750
 1655577
 1663405
 1671233
 1679061
 1686888
 1694716
 1702544
 1710372
 1718200
 1726027
 1733855
 1741683
 1749511
 1757339
 1765166
 1772994
 1780822
 1788650
 1796477
 1804305
 1812133
 1819961
 1827789
 1835616
 1843444
 1851272
 1859100
 1866928
 1874755
 1882583
 1890411
 1898239
 1906067
 1913894
 1921722
 1929550
 1937378
 1945205
 1953033
 1960861
 1968689
 1976517
 1984344
 1992172
 2000000
 2050781
 2101562
 2152344
 2203125
 2253906
 2304687
 2355469
 2406250
 2457031
 2507812
 2558594
 2609375
 2660156
 2710937
 2761719
 2812500
 2863281
 2914062
 2964844
 3015625
 3066406
 3117187
 3167969
 3218750
 3269531
 3320312
 3371094
 3421875
 3472656
 3523437
 3574219
 3625000
 3675781
 3726562
 3777344
 3828125
 3878906
 3929687
 3980469
 4031250
 4082031
 4132812
 4183594
 4234375
 4285156
 4335937
 4386719
 4437500
 4488281
 4539062
 4589844
 4640625
 4691406
 4742187
 4792969
 4843750
 4894531
 4945312
 4996094
 5046875
 5097656
 5148437
 5199219
 5250000
 5300781
 5351562
 5402344
 5453125
 5503906
 5554687
 5605469
 5656250
 5707031
 5757812
 5808594
 5859375
 5910156
 5960937
 6011719
 6062500
 6113281
 6164062
 6214844
 6265625
 6316406
 6367187
 6417969
 6468750
 6519531
 6570312
 6621094
 6671875
 6722656
 6773437
 6824219
 6875000
 6925781
 6976562
 7027344
 7078125
 7128906
 7179687
 7230469
 7281250
 7332031
 7382812
 7433594
 7484375
 7535156
 7585937
 7636719
 7687500
 7738281
 7789062
 7839844
 7890625
 7941406
 7992187
 8042969
 8093750
 8144531
 8195312
 8246094
 8296875
 8347656
 8398437
 8449219
 8500000
 8550781
 8601562
 8652344
 8703125
 8753906
 8804687
 8855469
 8906250
 8957031
 9007812
 9058594
 9109375
 9160156
 9210937
 9261719
 9312500
 9363281
 9414062
 9464844
 9515625
 9566406
 9617187
 9667969
 9718750
 9769531
 9820312
 9871094
 9921875
 9972656
10023437
10074219
10125000
10175781
10226562
10277344
10328125
10378906
10429687
10480469
10531250
10582031
10632812
10683594
10734375
10785156
10835937
10886719
10937500
10988281
11039062
11089844
11140625
11191406
11242187
11292969
11343750
11394531
11445312
11496094
11546875
11597656
11648437
11699219
11750000
11800781
11851562
11902344
11953125
12003906
12054687
12105469
12156250
12207031
12257812
12308594
12359375
12410156
12460937
12511719
12562500
12613281
12664062
12714844
12765625
12816406
12867187
12917969
12968750
13019531
13070312
13121094
13171875
13222656
13273437
13324219
13375000
13425781
13476562
13527344
13578125
13628906
13679687
13730469
13781250
13832031
13882812
13933594
13984375
14035156
14085937
14136719
14187500
14238281
14289062
14339844
14390625
14441406
14492187
14542969
14593750
14644531
14695312
14746094
14796875
14847656
14898437
14949219
15000000
