# Supplementary material for: Injectable therapeutic system incorporating neurogenesis-programmed stem cells concomitantly promoting muscle regeneration treats stress urinary incontinence
Source: Nat Commun. 2025 Sep 25;16:8404. doi: 10.1038/s41467-025-63421-2 (PMC12462450; doi:10.1038/s41467-025-63421-2)
Supplement: Supplementary file 6 — Source Data [file 41467_2025_63421_MOESM6_ESM.zip › Source Data/Source Data (1H NMR)/PNIPAm/pdata/1/parm.txt]

Current Data Parameters
NAME             PNIPAM              
EXPNO                 1              
PROCNO                1              

F2 - Acquisition Parameters
Date_          20230916              
Time              13.03              
INSTRUM           spect              
PROBHD   5 mm PABBO BB-              
PULPROG            zg30              
TD                65536              
SOLVENT           CDCl3              
NS                    8              
DS                    2              
SWH            8802.817 Hz           
FIDRES         0.134320 Hz           
AQ            3.7224448 sec          
RG               193.28              
DW               56.800 usec         
DE                 6.50 usec         
TE                297.6 K            
D1           1.00000000 sec          
TD0                   1              

======== CHANNEL f1 ========
SFO1        400.1324710 MHz          
NUC1                 1H              
P1                14.80 usec         
PLW1        12.50000000 W            

F2 - Processing parameters
SI                65536              
SF          400.1300000 MHz          
WDW                  EM              
SSB      0              
LB                 0.30 Hz           
GB       0              
PC                 1.00              
