# Supplementary material for: Injectable therapeutic system incorporating neurogenesis-programmed stem cells concomitantly promoting muscle regeneration treats stress urinary incontinence
Source: Nat Commun. 2025 Sep 25;16:8404. doi: 10.1038/s41467-025-63421-2 (PMC12462450; doi:10.1038/s41467-025-63421-2)
Supplement: Supplementary file 6 — Source Data [file 41467_2025_63421_MOESM6_ESM.zip › Source Data/Source Data (1H NMR)/PNIPAm/pdata/1/peaklist.xml]

<?xml version="1.0" encoding="UTF-8"?>
<PeakList>
  <PeakList1D>
    <PeakList1DHeader creator="root" date="2023-09-16T13:03:50.921+08:00" expNo="1" name="PNIPAM" owner="" procNo="1" source="D:/data/gs/data/root/nmr">
      <PeakPickDetails>F1=17.175ppm, F2=-4.825ppm, MI=0.00cm, MAXI=10000.00cm, PC=1.000
      </PeakPickDetails>
    </PeakList1DHeader>
    <Peak1D F1="14.0113" intensity="1.975246e-002" type="0"/>
    <Peak1D F1="12.2079" intensity="1.701578e-002" type="0"/>
    <Peak1D F1="9.0816" intensity="1.695880e-002" type="0"/>
    <Peak1D F1="9.0241" intensity="2.069936e-002" type="0"/>
    <Peak1D F1="8.9171" intensity="1.681641e-002" type="0"/>
    <Peak1D F1="8.8383" intensity="1.742981e-002" type="0"/>
    <Peak1D F1="8.8261" intensity="2.103472e-002" type="0"/>
    <Peak1D F1="8.8179" intensity="2.095151e-002" type="0"/>
    <Peak1D F1="8.7678" intensity="1.879132e-002" type="0"/>
    <Peak1D F1="8.7177" intensity="2.513384e-002" type="0"/>
    <Peak1D F1="8.6969" intensity="1.877636e-002" type="0"/>
    <Peak1D F1="8.6792" intensity="2.204552e-002" type="0"/>
    <Peak1D F1="8.6549" intensity="2.670434e-002" type="0"/>
    <Peak1D F1="8.6033" intensity="2.412421e-002" type="0"/>
    <Peak1D F1="8.5858" intensity="2.450292e-002" type="0"/>
    <Peak1D F1="8.5694" intensity="2.472997e-002" type="0"/>
    <Peak1D F1="8.5193" intensity="2.888498e-002" type="0"/>
    <Peak1D F1="8.5111" intensity="3.499516e-002" type="0"/>
    <Peak1D F1="8.4939" intensity="3.147714e-002" type="0"/>
    <Peak1D F1="8.4479" intensity="3.078078e-002" type="0"/>
    <Peak1D F1="8.4262" intensity="3.011850e-002" type="0"/>
    <Peak1D F1="8.3699" intensity="3.200363e-002" type="0"/>
    <Peak1D F1="8.3421" intensity="3.067821e-002" type="0"/>
    <Peak1D F1="8.3260" intensity="3.265416e-002" type="0"/>
    <Peak1D F1="8.2990" intensity="4.068329e-002" type="0"/>
    <Peak1D F1="8.2372" intensity="3.834808e-002" type="0"/>
    <Peak1D F1="8.2184" intensity="3.939086e-002" type="0"/>
    <Peak1D F1="8.1781" intensity="4.324860e-002" type="0"/>
    <Peak1D F1="8.1400" intensity="4.884570e-002" type="0"/>
    <Peak1D F1="8.1139" intensity="4.831250e-002" type="0"/>
    <Peak1D F1="8.0778" intensity="4.769703e-002" type="0"/>
    <Peak1D F1="8.0564" intensity="4.917518e-002" type="0"/>
    <Peak1D F1="8.0347" intensity="5.221586e-002" type="0"/>
    <Peak1D F1="7.9930" intensity="5.237423e-002" type="0"/>
    <Peak1D F1="7.9847" intensity="5.820644e-002" type="0"/>
    <Peak1D F1="7.9490" intensity="6.139464e-002" type="0"/>
    <Peak1D F1="7.8592" intensity="7.531954e-002" type="0"/>
    <Peak1D F1="7.8513" intensity="7.542826e-002" type="0"/>
    <Peak1D F1="7.7549" intensity="8.872952e-002" type="0"/>
    <Peak1D F1="7.6805" intensity="1.067836e-001" type="0"/>
    <Peak1D F1="7.6742" intensity="1.010435e-001" type="0"/>
    <Peak1D F1="7.6237" intensity="1.133226e-001" type="0"/>
    <Peak1D F1="7.6121" intensity="1.162506e-001" type="0"/>
    <Peak1D F1="7.5582" intensity="1.577859e-001" type="0"/>
    <Peak1D F1="7.5159" intensity="1.470026e-001" type="0"/>
    <Peak1D F1="7.5049" intensity="1.461038e-001" type="0"/>
    <Peak1D F1="7.4991" intensity="1.482561e-001" type="0"/>
    <Peak1D F1="7.4854" intensity="1.529529e-001" type="0"/>
    <Peak1D F1="7.2999" intensity="5.572540e+000" type="0"/>
    <Peak1D F1="7.1950" intensity="1.906609e-001" type="0"/>
    <Peak1D F1="7.1510" intensity="2.097197e-001" type="0"/>
    <Peak1D F1="7.0604" intensity="2.114837e-001" type="0"/>
    <Peak1D F1="7.0350" intensity="2.275912e-001" type="0"/>
    <Peak1D F1="7.0197" intensity="2.091449e-001" type="0"/>
    <Peak1D F1="7.0021" intensity="2.060050e-001" type="0"/>
    <Peak1D F1="6.9333" intensity="1.995271e-001" type="0"/>
    <Peak1D F1="6.8758" intensity="1.839743e-001" type="0"/>
    <Peak1D F1="6.8486" intensity="1.737056e-001" type="0"/>
    <Peak1D F1="6.7485" intensity="1.342387e-001" type="0"/>
    <Peak1D F1="6.6742" intensity="1.084032e-001" type="0"/>
    <Peak1D F1="6.6685" intensity="1.069981e-001" type="0"/>
    <Peak1D F1="6.6387" intensity="9.437635e-002" type="0"/>
    <Peak1D F1="6.5923" intensity="7.962025e-002" type="0"/>
    <Peak1D F1="6.5402" intensity="7.199341e-002" type="0"/>
    <Peak1D F1="6.4885" intensity="5.458555e-002" type="0"/>
    <Peak1D F1="6.4785" intensity="5.116943e-002" type="0"/>
    <Peak1D F1="6.4696" intensity="5.094199e-002" type="0"/>
    <Peak1D F1="6.4472" intensity="4.868950e-002" type="0"/>
    <Peak1D F1="6.4052" intensity="3.719573e-002" type="0"/>
    <Peak1D F1="6.3697" intensity="3.535926e-002" type="0"/>
    <Peak1D F1="6.3180" intensity="3.913812e-002" type="0"/>
    <Peak1D F1="6.2785" intensity="3.089076e-002" type="0"/>
    <Peak1D F1="6.1864" intensity="1.723110e-002" type="0"/>
    <Peak1D F1="6.1124" intensity="1.933810e-002" type="0"/>
    <Peak1D F1="5.6655" intensity="2.032631e-002" type="0"/>
    <Peak1D F1="5.6385" intensity="2.169047e-002" type="0"/>
    <Peak1D F1="5.4984" intensity="1.786036e-002" type="0"/>
    <Peak1D F1="5.4754" intensity="2.144572e-002" type="0"/>
    <Peak1D F1="5.4261" intensity="1.947209e-002" type="0"/>
    <Peak1D F1="5.4150" intensity="1.810684e-002" type="0"/>
    <Peak1D F1="5.3766" intensity="2.024487e-002" type="0"/>
    <Peak1D F1="5.3418" intensity="2.334644e-002" type="0"/>
    <Peak1D F1="5.3274" intensity="2.462404e-002" type="0"/>
    <Peak1D F1="5.2951" intensity="2.225755e-002" type="0"/>
    <Peak1D F1="5.2609" intensity="2.859169e-002" type="0"/>
    <Peak1D F1="5.2391" intensity="2.739732e-002" type="0"/>
    <Peak1D F1="5.2327" intensity="2.838397e-002" type="0"/>
    <Peak1D F1="5.2124" intensity="2.922168e-002" type="0"/>
    <Peak1D F1="5.1665" intensity="3.556661e-002" type="0"/>
    <Peak1D F1="5.1362" intensity="4.549829e-002" type="0"/>
    <Peak1D F1="5.1040" intensity="4.221065e-002" type="0"/>
    <Peak1D F1="5.0727" intensity="5.511972e-002" type="0"/>
    <Peak1D F1="5.0603" intensity="5.376417e-002" type="0"/>
    <Peak1D F1="5.0217" intensity="6.178712e-002" type="0"/>
    <Peak1D F1="4.9883" intensity="6.942425e-002" type="0"/>
    <Peak1D F1="4.9761" intensity="7.095982e-002" type="0"/>
    <Peak1D F1="4.8991" intensity="9.717779e-002" type="0"/>
    <Peak1D F1="4.8818" intensity="1.058985e-001" type="0"/>
    <Peak1D F1="4.8248" intensity="1.219848e-001" type="0"/>
    <Peak1D F1="4.7799" intensity="1.484819e-001" type="0"/>
    <Peak1D F1="4.4593" intensity="1.303739e+000" type="0"/>
    <Peak1D F1="4.2543" intensity="2.507750e-001" type="0"/>
    <Peak1D F1="4.1879" intensity="2.509023e-001" type="0"/>
    <Peak1D F1="4.0292" intensity="2.071706e+000" type="0"/>
    <Peak1D F1="3.8590" intensity="7.200028e-002" type="0"/>
    <Peak1D F1="3.8038" intensity="3.902392e-002" type="0"/>
    <Peak1D F1="3.7363" intensity="2.038599e-001" type="0"/>
    <Peak1D F1="3.6931" intensity="4.896773e-002" type="0"/>
    <Peak1D F1="3.6604" intensity="5.353078e-002" type="0"/>
    <Peak1D F1="3.6552" intensity="4.507953e-002" type="0"/>
    <Peak1D F1="3.6437" intensity="3.647358e-002" type="0"/>
    <Peak1D F1="3.6173" intensity="3.766359e-002" type="0"/>
    <Peak1D F1="3.6084" intensity="3.122089e-002" type="0"/>
    <Peak1D F1="3.5991" intensity="3.303024e-002" type="0"/>
    <Peak1D F1="3.5690" intensity="3.039865e-002" type="0"/>
    <Peak1D F1="3.5463" intensity="2.397980e-002" type="0"/>
    <Peak1D F1="3.5012" intensity="3.343614e-002" type="0"/>
    <Peak1D F1="3.4017" intensity="5.248515e-002" type="0"/>
    <Peak1D F1="3.2496" intensity="2.377928e-002" type="0"/>
    <Peak1D F1="3.2232" intensity="1.831411e-002" type="0"/>
    <Peak1D F1="3.1519" intensity="1.848535e-002" type="0"/>
    <Peak1D F1="3.0788" intensity="2.110449e-002" type="0"/>
    <Peak1D F1="3.0230" intensity="7.204511e-002" type="0"/>
    <Peak1D F1="2.9890" intensity="2.926453e-002" type="0"/>
    <Peak1D F1="2.9660" intensity="2.950186e-002" type="0"/>
    <Peak1D F1="2.9456" intensity="3.577593e-002" type="0"/>
    <Peak1D F1="2.8778" intensity="5.241362e-002" type="0"/>
    <Peak1D F1="2.8578" intensity="4.605864e-002" type="0"/>
    <Peak1D F1="2.8293" intensity="5.468469e-002" type="0"/>
    <Peak1D F1="2.8011" intensity="6.302157e-002" type="0"/>
    <Peak1D F1="2.7676" intensity="6.866600e-002" type="0"/>
    <Peak1D F1="2.6680" intensity="1.011873e-001" type="0"/>
    <Peak1D F1="2.6525" intensity="1.142110e-001" type="0"/>
    <Peak1D F1="2.6270" intensity="1.266334e-001" type="0"/>
    <Peak1D F1="2.5763" intensity="1.641465e-001" type="0"/>
    <Peak1D F1="2.5125" intensity="2.225427e-001" type="0"/>
    <Peak1D F1="2.4851" intensity="2.602694e-001" type="0"/>
    <Peak1D F1="2.3518" intensity="5.926400e-001" type="0"/>
    <Peak1D F1="2.3131" intensity="6.278187e-001" type="0"/>
    <Peak1D F1="2.2396" intensity="6.838394e-001" type="0"/>
    <Peak1D F1="2.2039" intensity="7.097954e-001" type="0"/>
    <Peak1D F1="2.0657" intensity="5.767527e-001" type="0"/>
    <Peak1D F1="2.0295" intensity="4.809299e-001" type="0"/>
    <Peak1D F1="2.0045" intensity="4.987418e-001" type="0"/>
    <Peak1D F1="1.9838" intensity="5.224254e-001" type="0"/>
    <Peak1D F1="1.8559" intensity="8.139001e-001" type="0"/>
    <Peak1D F1="1.8321" intensity="8.092635e-001" type="0"/>
    <Peak1D F1="1.8061" intensity="8.036302e-001" type="0"/>
    <Peak1D F1="1.7971" intensity="8.146477e-001" type="0"/>
    <Peak1D F1="1.7174" intensity="9.520828e-001" type="0"/>
    <Peak1D F1="1.5789" intensity="6.947248e-001" type="0"/>
    <Peak1D F1="1.5451" intensity="6.620644e-001" type="0"/>
    <Peak1D F1="1.3634" intensity="1.106423e+000" type="0"/>
    <Peak1D F1="1.3148" intensity="1.664096e+000" type="0"/>
    <Peak1D F1="1.2842" intensity="5.218467e+000" type="0"/>
    <Peak1D F1="1.1845" intensity="1.500000e+001" type="0"/>
    <Peak1D F1="0.9257" intensity="4.574333e-001" type="0"/>
    <Peak1D F1="0.9109" intensity="5.445466e-001" type="0"/>
    <Peak1D F1="0.8798" intensity="4.925215e-001" type="0"/>
    <Peak1D F1="0.8651" intensity="4.767672e-001" type="0"/>
    <Peak1D F1="0.7780" intensity="1.699233e-001" type="0"/>
    <Peak1D F1="0.7439" intensity="1.524585e-001" type="0"/>
    <Peak1D F1="0.7329" intensity="1.478544e-001" type="0"/>
    <Peak1D F1="0.7090" intensity="1.341280e-001" type="0"/>
    <Peak1D F1="0.6875" intensity="1.242844e-001" type="0"/>
    <Peak1D F1="0.6569" intensity="1.151391e-001" type="0"/>
    <Peak1D F1="0.6372" intensity="1.082043e-001" type="0"/>
    <Peak1D F1="0.6032" intensity="1.045857e-001" type="0"/>
    <Peak1D F1="0.5815" intensity="9.553155e-002" type="0"/>
    <Peak1D F1="0.5648" intensity="8.403957e-002" type="0"/>
    <Peak1D F1="0.5255" intensity="8.676992e-002" type="0"/>
    <Peak1D F1="0.5122" intensity="8.177601e-002" type="0"/>
    <Peak1D F1="0.4680" intensity="7.158830e-002" type="0"/>
    <Peak1D F1="0.4648" intensity="6.668526e-002" type="0"/>
    <Peak1D F1="0.4161" intensity="6.407388e-002" type="0"/>
    <Peak1D F1="0.4057" intensity="6.248547e-002" type="0"/>
    <Peak1D F1="0.3909" intensity="5.969306e-002" type="0"/>
    <Peak1D F1="0.3530" intensity="5.729610e-002" type="0"/>
    <Peak1D F1="0.3352" intensity="5.665355e-002" type="0"/>
    <Peak1D F1="0.3178" intensity="5.454978e-002" type="0"/>
    <Peak1D F1="0.3084" intensity="5.184076e-002" type="0"/>
    <Peak1D F1="0.2960" intensity="5.371984e-002" type="0"/>
    <Peak1D F1="0.2587" intensity="4.853904e-002" type="0"/>
    <Peak1D F1="0.2298" intensity="4.789471e-002" type="0"/>
    <Peak1D F1="0.1951" intensity="4.064902e-002" type="0"/>
    <Peak1D F1="0.1789" intensity="4.022769e-002" type="0"/>
    <Peak1D F1="0.1377" intensity="3.650800e-002" type="0"/>
    <Peak1D F1="0.1110" intensity="4.090582e-002" type="0"/>
    <Peak1D F1="0.0380" intensity="3.331333e-002" type="0"/>
    <Peak1D F1="0.0261" intensity="3.321921e-002" type="0"/>
    <Peak1D F1="-0.0253" intensity="3.344499e-002" type="0"/>
    <Peak1D F1="-0.0364" intensity="3.541893e-002" type="0"/>
    <Peak1D F1="-0.0516" intensity="3.146382e-002" type="0"/>
    <Peak1D F1="-0.0688" intensity="2.820711e-002" type="0"/>
    <Peak1D F1="-0.0760" intensity="2.577153e-002" type="0"/>
    <Peak1D F1="-0.0857" intensity="3.291805e-002" type="0"/>
    <Peak1D F1="-0.1344" intensity="2.889119e-002" type="0"/>
    <Peak1D F1="-0.1854" intensity="2.782084e-002" type="0"/>
    <Peak1D F1="-0.2117" intensity="2.317314e-002" type="0"/>
    <Peak1D F1="-0.2523" intensity="2.218960e-002" type="0"/>
    <Peak1D F1="-0.2776" intensity="2.034774e-002" type="0"/>
    <Peak1D F1="-0.3228" intensity="2.187738e-002" type="0"/>
    <Peak1D F1="-0.3418" intensity="1.945197e-002" type="0"/>
    <Peak1D F1="-0.3565" intensity="1.791929e-002" type="0"/>
    <Peak1D F1="-0.3744" intensity="1.783294e-002" type="0"/>
    <Peak1D F1="-0.3929" intensity="1.920791e-002" type="0"/>
    <Peak1D F1="-0.4156" intensity="2.265425e-002" type="0"/>
    <Peak1D F1="-0.4499" intensity="1.800739e-002" type="0"/>
    <Peak1D F1="-0.5485" intensity="2.009262e-002" type="0"/>
    <Peak1D F1="-0.6901" intensity="2.017359e-002" type="0"/>
    <Peak1D F1="-3.2930" intensity="1.922820e-002" type="0"/>
    <Peak1D F1="-4.1235" intensity="1.778605e-002" type="0"/>
    <Peak1D F1="-4.4024" intensity="1.689200e-002" type="0"/>
    <Peak1D F1="-4.4152" intensity="1.755301e-002" type="0"/>
    <Peak1D F1="-4.4659" intensity="1.684158e-002" type="0"/>
    <Peak1D F1="-4.5712" intensity="2.082685e-002" type="0"/>
  </PeakList1D>
</PeakList>
