# Supplementary material for: Injectable therapeutic system incorporating neurogenesis-programmed stem cells concomitantly promoting muscle regeneration treats stress urinary incontinence
Source: Nat Commun. 2025 Sep 25;16:8404. doi: 10.1038/s41467-025-63421-2 (PMC12462450; doi:10.1038/s41467-025-63421-2)
Supplement: Supplementary file 6 — Source Data [file 41467_2025_63421_MOESM6_ESM.zip › Source Data/Source Data (1H NMR)/PNIPAm/shimvalues]

# Sat Sep 16 13:03:49 2023
#$$PROBEID=1
#$$PROBEINFO=5 mm PABBO BB-1H/D Z-GRD Z108618/0382
#$$PICSINFO=Z108618_0382_01.par
#
# Active Shim Gradients
#
Z           		-4482           
Z2          		6517            
Z3          		-1610           
Z4          		-13209          
Z5          		-11657          
Z6          		8722            
X           		3822            
XZ          		-14231          
XZ2         		2755            
XZ3         		-21             
Y           		-84             
YZ          		-13603          
YZ2         		9105            
YZ3         		8439            
XY          		-23904          
XYZ         		-540            
(X2-Y2)     		39505           
(X2-Y2)Z    		9908            
X3          		-7581           
Y3          		7764            
#
# Lock Parameter
#
FIELD		3331.840
LOCKPHASE		262.000 
LOCKPOWER		-30.000 
LOCKGAIN		146.607 
LOCKDC		-34.800 
LOCKSHIFT		7.240   
LOOPGAIN		-12.000 
LOOPTIME		0.400   
LOOPFILTER		100.000 
#
IEEE64_VERSION_CODE 1
#
# Shim currents 
#
SHIM_SETTING [1 ]  -2173.82588061  
SHIM_SETTING [2 ]  3225.84184501   
SHIM_SETTING [3 ]  -846.77574396   
SHIM_SETTING [4 ]  -6947.88864018  
SHIM_SETTING [5 ]  -6131.84222705  
SHIM_SETTING [6 ]  2010.11600000   
SHIM_SETTING [7 ]  -7485.33100000  
SHIM_SETTING [8 ]  1449.24300000   
SHIM_SETTING [9 ]  20779.39600000  
SHIM_SETTING [10]  -12573.72400000 
SHIM_SETTING [11]  -44.19500000    
SHIM_SETTING [12]  -7155.39400000  
SHIM_SETTING [13]  4789.33900000   
SHIM_SETTING [14]  4439.17700000   
SHIM_SETTING [15]  4587.63300000   
SHIM_SETTING [16]  5211.80900000   
SHIM_SETTING [17]  -10.95900000    
SHIM_SETTING [18]  -284.07000000   
SHIM_SETTING [19]  -3987.53700000  
SHIM_SETTING [20]  4084.01500000   
