# Supplementary material for: Injectable therapeutic system incorporating neurogenesis-programmed stem cells concomitantly promoting muscle regeneration treats stress urinary incontinence
Source: Nat Commun. 2025 Sep 25;16:8404. doi: 10.1038/s41467-025-63421-2 (PMC12462450; doi:10.1038/s41467-025-63421-2)
Supplement: Supplementary file 6 — Source Data [file 41467_2025_63421_MOESM6_ESM.zip › Source Data/Source Data (1H NMR)/PNIPAm-C/audita.txt]

##TITLE= Audit trail, TOPSPIN		Version 3.1
##JCAMPDX= 5.01
##ORIGIN= Bruker BioSpin GmbH
##OWNER= root
$$ D:/data/gs/data/root/nmr/PNIPAM-AA/1/audita.txt
##AUDIT TRAIL=  $$ (NUMBER, WHEN, WHO, WHERE, PROCESS, VERSION, WHAT)
(   1,<2023-09-16 13:09:06.135 +0800>,<root>,<EP-10029397>,<go>,<TOPSPIN 3.1>,
      <created by zg
	started at 2023-09-16 13:08:17.463 +0800,
	POWCHK enabled, PULCHK disabled,
       configuration hash MD5:
       DD 87 FD 7F 3B 78 94 16 AD 33 6C C6 4C 2A CF 74
       data hash MD5: 64K
       82 2F 28 0D 44 01 B1 DC 15 53 50 B6 D7 A5 D6 BD>)
(   2,<2023-09-16 13:09:06.868 +0800>,<root>,<EP-10029397>,<audit>,<TOPSPIN 3.1>,
      <user comment:
       ICON-NMR User ID: root
       data hash MD5: 64K
       82 2F 28 0D 44 01 B1 DC 15 53 50 B6 D7 A5 D6 BD>)
(   3,<2023-09-16 13:09:06.899 +0800>,<root>,<EP-10029397>,<audit>,<TOPSPIN 3.1>,
      <user comment:
       ICON-NMR User ID: root
       data hash MD5: 64K
       82 2F 28 0D 44 01 B1 DC 15 53 50 B6 D7 A5 D6 BD>)
##END=

$$ hash MD5
$$ EC 66 CF 08 3E 6F 81 C3 EE C3 7E 0F 0F F8 ED D0
