# Supplementary material for: Injectable therapeutic system incorporating neurogenesis-programmed stem cells concomitantly promoting muscle regeneration treats stress urinary incontinence
Source: Nat Commun. 2025 Sep 25;16:8404. doi: 10.1038/s41467-025-63421-2 (PMC12462450; doi:10.1038/s41467-025-63421-2)
Supplement: Supplementary file 6 — Source Data [file 41467_2025_63421_MOESM6_ESM.zip › Source Data/Source Data (1H NMR)/PNIPAm-C/pdata/1/peaklist.xml]

<?xml version="1.0" encoding="UTF-8"?>
<PeakList>
  <PeakList1D>
    <PeakList1DHeader creator="root" date="2023-09-16T13:09:07.866+08:00" expNo="1" name="PNIPAM-AA" owner="" procNo="1" source="D:/data/gs/data/root/nmr">
      <PeakPickDetails>F1=17.175ppm, F2=-4.825ppm, MI=0.00cm, MAXI=10000.00cm, PC=1.000
      </PeakPickDetails>
    </PeakList1DHeader>
    <Peak1D F1="15.4194" intensity="5.364200e-003" type="0"/>
    <Peak1D F1="15.2932" intensity="5.277096e-003" type="0"/>
    <Peak1D F1="15.1944" intensity="5.370736e-003" type="0"/>
    <Peak1D F1="15.1820" intensity="6.168050e-003" type="0"/>
    <Peak1D F1="15.1437" intensity="6.734458e-003" type="0"/>
    <Peak1D F1="15.1129" intensity="6.000056e-003" type="0"/>
    <Peak1D F1="15.0433" intensity="5.736729e-003" type="0"/>
    <Peak1D F1="15.0073" intensity="5.631754e-003" type="0"/>
    <Peak1D F1="14.9658" intensity="6.195246e-003" type="0"/>
    <Peak1D F1="14.9254" intensity="6.736000e-003" type="0"/>
    <Peak1D F1="14.9038" intensity="6.839734e-003" type="0"/>
    <Peak1D F1="14.8270" intensity="5.656067e-003" type="0"/>
    <Peak1D F1="14.7784" intensity="6.432723e-003" type="0"/>
    <Peak1D F1="14.7515" intensity="5.898023e-003" type="0"/>
    <Peak1D F1="14.7211" intensity="6.492329e-003" type="0"/>
    <Peak1D F1="14.6800" intensity="6.259753e-003" type="0"/>
    <Peak1D F1="14.6545" intensity="7.130436e-003" type="0"/>
    <Peak1D F1="14.6376" intensity="7.853239e-003" type="0"/>
    <Peak1D F1="14.5920" intensity="6.183073e-003" type="0"/>
    <Peak1D F1="14.5830" intensity="5.700325e-003" type="0"/>
    <Peak1D F1="14.5414" intensity="5.970585e-003" type="0"/>
    <Peak1D F1="14.5088" intensity="5.797583e-003" type="0"/>
    <Peak1D F1="14.4972" intensity="6.085749e-003" type="0"/>
    <Peak1D F1="14.4757" intensity="6.881090e-003" type="0"/>
    <Peak1D F1="14.4269" intensity="8.615211e-003" type="0"/>
    <Peak1D F1="14.3885" intensity="7.095516e-003" type="0"/>
    <Peak1D F1="14.3681" intensity="6.751547e-003" type="0"/>
    <Peak1D F1="14.3511" intensity="6.190939e-003" type="0"/>
    <Peak1D F1="14.2816" intensity="5.650466e-003" type="0"/>
    <Peak1D F1="14.2566" intensity="5.687130e-003" type="0"/>
    <Peak1D F1="14.2427" intensity="6.066030e-003" type="0"/>
    <Peak1D F1="14.2339" intensity="5.846970e-003" type="0"/>
    <Peak1D F1="14.1637" intensity="7.247413e-003" type="0"/>
    <Peak1D F1="14.1088" intensity="7.177083e-003" type="0"/>
    <Peak1D F1="14.0878" intensity="6.053435e-003" type="0"/>
    <Peak1D F1="14.0514" intensity="6.082923e-003" type="0"/>
    <Peak1D F1="14.0231" intensity="5.779796e-003" type="0"/>
    <Peak1D F1="14.0037" intensity="6.770386e-003" type="0"/>
    <Peak1D F1="13.9857" intensity="5.645077e-003" type="0"/>
    <Peak1D F1="13.8955" intensity="6.755778e-003" type="0"/>
    <Peak1D F1="13.8724" intensity="7.215896e-003" type="0"/>
    <Peak1D F1="13.8387" intensity="5.396569e-003" type="0"/>
    <Peak1D F1="13.7819" intensity="5.876907e-003" type="0"/>
    <Peak1D F1="13.7679" intensity="5.835524e-003" type="0"/>
    <Peak1D F1="13.7347" intensity="5.929751e-003" type="0"/>
    <Peak1D F1="13.6595" intensity="5.735184e-003" type="0"/>
    <Peak1D F1="13.5815" intensity="5.787659e-003" type="0"/>
    <Peak1D F1="13.5537" intensity="5.069092e-003" type="0"/>
    <Peak1D F1="13.4200" intensity="5.742327e-003" type="0"/>
    <Peak1D F1="13.3399" intensity="5.375743e-003" type="0"/>
    <Peak1D F1="13.1236" intensity="5.529364e-003" type="0"/>
    <Peak1D F1="10.7263" intensity="5.705237e-003" type="0"/>
    <Peak1D F1="10.6686" intensity="1.192030e-002" type="0"/>
    <Peak1D F1="10.6192" intensity="1.579570e-002" type="0"/>
    <Peak1D F1="10.6053" intensity="1.725884e-002" type="0"/>
    <Peak1D F1="10.5878" intensity="2.019456e-002" type="0"/>
    <Peak1D F1="10.2052" intensity="3.224853e+000" type="0"/>
    <Peak1D F1="10.1448" intensity="3.016055e+000" type="0"/>
    <Peak1D F1="9.6892" intensity="3.086798e-002" type="0"/>
    <Peak1D F1="9.5137" intensity="1.809256e-002" type="0"/>
    <Peak1D F1="9.4927" intensity="1.658235e-002" type="0"/>
    <Peak1D F1="9.4698" intensity="1.482800e-002" type="0"/>
    <Peak1D F1="9.4486" intensity="1.359456e-002" type="0"/>
    <Peak1D F1="9.4114" intensity="1.346745e-002" type="0"/>
    <Peak1D F1="9.3242" intensity="1.277483e-002" type="0"/>
    <Peak1D F1="9.2682" intensity="9.147380e-003" type="0"/>
    <Peak1D F1="9.2354" intensity="8.987643e-003" type="0"/>
    <Peak1D F1="9.2061" intensity="8.045764e-003" type="0"/>
    <Peak1D F1="9.1620" intensity="6.756711e-003" type="0"/>
    <Peak1D F1="9.1333" intensity="5.804408e-003" type="0"/>
    <Peak1D F1="9.0514" intensity="5.241858e-003" type="0"/>
    <Peak1D F1="8.4048" intensity="3.864902e-002" type="0"/>
    <Peak1D F1="7.9723" intensity="6.138261e-002" type="0"/>
    <Peak1D F1="7.9422" intensity="4.422098e-002" type="0"/>
    <Peak1D F1="7.9229" intensity="4.133834e-002" type="0"/>
    <Peak1D F1="7.8518" intensity="6.694390e-003" type="0"/>
    <Peak1D F1="7.7633" intensity="1.836496e-002" type="0"/>
    <Peak1D F1="7.7278" intensity="3.244202e-002" type="0"/>
    <Peak1D F1="7.6482" intensity="7.580724e-002" type="0"/>
    <Peak1D F1="7.6310" intensity="8.026841e-002" type="0"/>
    <Peak1D F1="7.5950" intensity="9.460654e-002" type="0"/>
    <Peak1D F1="7.4778" intensity="1.783883e-001" type="0"/>
    <Peak1D F1="7.4093" intensity="2.728643e-001" type="0"/>
    <Peak1D F1="7.3046" intensity="1.303804e+000" type="0"/>
    <Peak1D F1="7.1856" intensity="3.523312e-001" type="0"/>
    <Peak1D F1="7.1641" intensity="3.503455e-001" type="0"/>
    <Peak1D F1="7.0062" intensity="4.572502e-001" type="0"/>
    <Peak1D F1="6.6442" intensity="2.689498e-002" type="0"/>
    <Peak1D F1="6.6240" intensity="5.204843e-002" type="0"/>
    <Peak1D F1="6.5823" intensity="1.003584e-001" type="0"/>
    <Peak1D F1="6.5421" intensity="6.510511e-002" type="0"/>
    <Peak1D F1="6.5152" intensity="6.822774e-002" type="0"/>
    <Peak1D F1="6.4737" intensity="4.114365e-002" type="0"/>
    <Peak1D F1="6.4211" intensity="3.106652e-002" type="0"/>
    <Peak1D F1="6.3188" intensity="1.227765e+000" type="0"/>
    <Peak1D F1="6.2763" intensity="2.259645e+000" type="0"/>
    <Peak1D F1="6.1926" intensity="1.225236e+000" type="0"/>
    <Peak1D F1="6.1667" intensity="1.650804e+000" type="0"/>
    <Peak1D F1="6.1503" intensity="1.285957e+000" type="0"/>
    <Peak1D F1="6.1248" intensity="1.049662e+000" type="0"/>
    <Peak1D F1="6.0230" intensity="9.174340e-002" type="0"/>
    <Peak1D F1="5.9980" intensity="8.079037e-002" type="0"/>
    <Peak1D F1="5.9664" intensity="3.183089e-002" type="0"/>
    <Peak1D F1="5.9420" intensity="1.617440e-002" type="0"/>
    <Peak1D F1="5.9093" intensity="2.500046e-002" type="0"/>
    <Peak1D F1="5.8856" intensity="2.023075e-002" type="0"/>
    <Peak1D F1="5.7680" intensity="1.824085e+000" type="0"/>
    <Peak1D F1="5.7423" intensity="1.606701e+000" type="0"/>
    <Peak1D F1="4.2121" intensity="5.604671e-001" type="0"/>
    <Peak1D F1="4.1964" intensity="8.691346e-001" type="0"/>
    <Peak1D F1="4.1804" intensity="8.775412e-001" type="0"/>
    <Peak1D F1="4.1644" intensity="5.917134e-001" type="0"/>
    <Peak1D F1="3.9677" intensity="1.784831e+000" type="0"/>
    <Peak1D F1="3.8069" intensity="2.397985e-001" type="0"/>
    <Peak1D F1="3.7828" intensity="7.282228e+000" type="0"/>
    <Peak1D F1="3.7515" intensity="1.248274e-001" type="0"/>
    <Peak1D F1="3.6350" intensity="2.424763e-002" type="0"/>
    <Peak1D F1="3.6003" intensity="3.615644e-002" type="0"/>
    <Peak1D F1="3.5269" intensity="1.428600e-002" type="0"/>
    <Peak1D F1="3.5125" intensity="1.188865e-002" type="0"/>
    <Peak1D F1="3.4779" intensity="8.441018e-003" type="0"/>
    <Peak1D F1="3.4556" intensity="8.073139e-003" type="0"/>
    <Peak1D F1="3.4458" intensity="7.257964e-003" type="0"/>
    <Peak1D F1="3.4148" intensity="6.480195e-003" type="0"/>
    <Peak1D F1="3.4015" intensity="6.578660e-003" type="0"/>
    <Peak1D F1="3.3841" intensity="8.678287e-003" type="0"/>
    <Peak1D F1="3.3645" intensity="9.305734e-003" type="0"/>
    <Peak1D F1="3.2903" intensity="7.146511e-003" type="0"/>
    <Peak1D F1="3.1608" intensity="6.746038e-003" type="0"/>
    <Peak1D F1="3.1444" intensity="6.061960e-003" type="0"/>
    <Peak1D F1="3.1232" intensity="5.832985e-003" type="0"/>
    <Peak1D F1="3.0902" intensity="5.643443e-003" type="0"/>
    <Peak1D F1="3.0557" intensity="6.590770e-003" type="0"/>
    <Peak1D F1="3.0396" intensity="7.810738e-003" type="0"/>
    <Peak1D F1="3.0174" intensity="8.688581e-003" type="0"/>
    <Peak1D F1="2.9677" intensity="1.293504e-002" type="0"/>
    <Peak1D F1="2.7170" intensity="8.750901e-002" type="0"/>
    <Peak1D F1="2.6867" intensity="1.049685e-001" type="0"/>
    <Peak1D F1="2.6649" intensity="1.049087e-001" type="0"/>
    <Peak1D F1="2.2333" intensity="9.632514e-001" type="0"/>
    <Peak1D F1="1.8033" intensity="1.081770e+000" type="0"/>
    <Peak1D F1="1.6783" intensity="1.291077e+000" type="0"/>
    <Peak1D F1="1.5720" intensity="9.876364e-001" type="0"/>
    <Peak1D F1="1.4022" intensity="7.861728e-001" type="0"/>
    <Peak1D F1="1.3858" intensity="7.433703e-001" type="0"/>
    <Peak1D F1="1.3275" intensity="1.319735e+000" type="0"/>
    <Peak1D F1="1.3129" intensity="1.433275e+000" type="0"/>
    <Peak1D F1="1.2454" intensity="1.422674e+001" type="0"/>
    <Peak1D F1="1.2292" intensity="1.439415e+001" type="0"/>
    <Peak1D F1="1.1482" intensity="1.500000e+001" type="0"/>
    <Peak1D F1="0.6541" intensity="8.724604e-002" type="0"/>
    <Peak1D F1="0.5524" intensity="6.491102e-002" type="0"/>
    <Peak1D F1="0.4451" intensity="5.090473e-002" type="0"/>
    <Peak1D F1="0.4362" intensity="4.880871e-002" type="0"/>
    <Peak1D F1="0.3825" intensity="4.365578e-002" type="0"/>
    <Peak1D F1="0.3604" intensity="4.007285e-002" type="0"/>
    <Peak1D F1="0.2749" intensity="3.366500e-002" type="0"/>
    <Peak1D F1="0.2104" intensity="2.933515e-002" type="0"/>
    <Peak1D F1="0.1778" intensity="2.845585e-002" type="0"/>
    <Peak1D F1="0.1690" intensity="2.671215e-002" type="0"/>
    <Peak1D F1="0.1063" intensity="3.327040e-002" type="0"/>
    <Peak1D F1="-0.0149" intensity="1.764250e-002" type="0"/>
    <Peak1D F1="-0.0593" intensity="1.796613e-002" type="0"/>
    <Peak1D F1="-0.0869" intensity="1.459069e-002" type="0"/>
    <Peak1D F1="-0.1055" intensity="1.512003e-002" type="0"/>
    <Peak1D F1="-0.1379" intensity="1.333020e-002" type="0"/>
    <Peak1D F1="-0.1887" intensity="1.345378e-002" type="0"/>
    <Peak1D F1="-0.2031" intensity="1.151219e-002" type="0"/>
    <Peak1D F1="-0.2194" intensity="1.168475e-002" type="0"/>
    <Peak1D F1="-0.2250" intensity="1.220179e-002" type="0"/>
    <Peak1D F1="-0.2790" intensity="1.061619e-002" type="0"/>
    <Peak1D F1="-0.3148" intensity="1.014277e-002" type="0"/>
    <Peak1D F1="-0.3372" intensity="8.654421e-003" type="0"/>
    <Peak1D F1="-0.3520" intensity="9.086479e-003" type="0"/>
    <Peak1D F1="-0.3879" intensity="7.816996e-003" type="0"/>
    <Peak1D F1="-0.4018" intensity="8.646497e-003" type="0"/>
    <Peak1D F1="-0.4293" intensity="7.240595e-003" type="0"/>
    <Peak1D F1="-0.4810" intensity="6.706325e-003" type="0"/>
    <Peak1D F1="-0.4932" intensity="6.221562e-003" type="0"/>
    <Peak1D F1="-0.5238" intensity="6.214484e-003" type="0"/>
    <Peak1D F1="-0.5530" intensity="6.818806e-003" type="0"/>
    <Peak1D F1="-0.5786" intensity="6.486040e-003" type="0"/>
    <Peak1D F1="-0.6042" intensity="5.785223e-003" type="0"/>
    <Peak1D F1="-0.6439" intensity="6.567654e-003" type="0"/>
    <Peak1D F1="-3.5250" intensity="5.462152e-003" type="0"/>
    <Peak1D F1="-3.6297" intensity="6.264826e-003" type="0"/>
    <Peak1D F1="-3.6534" intensity="5.673631e-003" type="0"/>
    <Peak1D F1="-3.6648" intensity="6.517099e-003" type="0"/>
    <Peak1D F1="-3.7198" intensity="5.596733e-003" type="0"/>
    <Peak1D F1="-3.8021" intensity="5.905201e-003" type="0"/>
    <Peak1D F1="-3.8639" intensity="6.128787e-003" type="0"/>
    <Peak1D F1="-3.9019" intensity="6.195743e-003" type="0"/>
    <Peak1D F1="-3.9671" intensity="5.924284e-003" type="0"/>
    <Peak1D F1="-4.0134" intensity="7.488084e-003" type="0"/>
    <Peak1D F1="-4.0567" intensity="5.489930e-003" type="0"/>
    <Peak1D F1="-4.0617" intensity="5.911698e-003" type="0"/>
    <Peak1D F1="-4.0846" intensity="6.054951e-003" type="0"/>
    <Peak1D F1="-4.1239" intensity="7.154429e-003" type="0"/>
    <Peak1D F1="-4.1748" intensity="7.655546e-003" type="0"/>
    <Peak1D F1="-4.2372" intensity="6.951888e-003" type="0"/>
    <Peak1D F1="-4.2820" intensity="7.682394e-003" type="0"/>
    <Peak1D F1="-4.3007" intensity="7.490631e-003" type="0"/>
    <Peak1D F1="-4.3144" intensity="7.146256e-003" type="0"/>
    <Peak1D F1="-4.3498" intensity="6.982929e-003" type="0"/>
    <Peak1D F1="-4.3794" intensity="6.800077e-003" type="0"/>
    <Peak1D F1="-4.3925" intensity="7.947641e-003" type="0"/>
    <Peak1D F1="-4.4140" intensity="8.184028e-003" type="0"/>
    <Peak1D F1="-4.4459" intensity="7.715319e-003" type="0"/>
    <Peak1D F1="-4.5131" intensity="8.346644e-003" type="0"/>
    <Peak1D F1="-4.5298" intensity="9.252907e-003" type="0"/>
    <Peak1D F1="-4.6025" intensity="7.743941e-003" type="0"/>
    <Peak1D F1="-4.6503" intensity="8.181243e-003" type="0"/>
    <Peak1D F1="-4.6715" intensity="9.966402e-003" type="0"/>
  </PeakList1D>
</PeakList>
