# Supplementary material for: Injectable therapeutic system incorporating neurogenesis-programmed stem cells concomitantly promoting muscle regeneration treats stress urinary incontinence
Source: Nat Commun. 2025 Sep 25;16:8404. doi: 10.1038/s41467-025-63421-2 (PMC12462450; doi:10.1038/s41467-025-63421-2)
Supplement: Supplementary file 6 — Source Data [file 41467_2025_63421_MOESM6_ESM.zip › Source Data/Source Data (1H NMR)/PNIPAm-C/pdata/1/peakrng]

P    #regions in PPM
# 2023-09-16 13:09:07 +0800  root@EP-10029397
# low field   high field   mi   maxi
  17.1753597259521  -4.82453256257521  0.000  10000.000  # for region 1
