# Supplementary material for: Injectable therapeutic system incorporating neurogenesis-programmed stem cells concomitantly promoting muscle regeneration treats stress urinary incontinence
Source: Nat Commun. 2025 Sep 25;16:8404. doi: 10.1038/s41467-025-63421-2 (PMC12462450; doi:10.1038/s41467-025-63421-2)
Supplement: Supplementary file 6 — Source Data [file 41467_2025_63421_MOESM6_ESM.zip › Source Data/Source Data (main manuscript).xlsx]

## Sheet: Figure 1C
Figure 1C
	PNIPAm			PNIPAm-C			PNIPAm-C/Leu/dECM
	Wavenumber(cm-1)	Intensity		Wavenumber(cm-1)	Intensity		Wavenumber(cm-1)	Intensity
	399.675	0		399.675	0		399.675	0
	400.157	0		400.157	0		400.157	0
	400.639	0		400.639	0		400.639	0
	401.121	0.01367		401.121	0		401.121	0.20031
	401.603	0.0143		401.603	2.67655E-4		401.603	0.20103
	402.085	0.01493		402.085	5.35458E-4		402.085	0.20175
	402.567	0.01556		402.567	8.03113E-4		402.567	0.20247
	403.05	0.0162		403.05	0.00107		403.05	0.20319
	403.532	0.01683		403.532	0.00134		403.532	0.20387
	404.014	0.01746		404.014	0.00161		404.014	0.20456
	404.496	0.0181		404.496	0.00188		404.496	0.20529
	404.978	0.01874		404.978	0.00215		404.978	0.20609
	405.46	0.01941		405.46	0.00241		405.46	0.20704
	405.942	0.02008		405.942	0.00267		405.942	0.20808
	406.424	0.02074		406.424	0.00291		406.424	0.20916
	406.906	0.0214		406.906	0.00314		406.906	0.21027
	407.389	0.02205		407.389	0.00334		407.389	0.21138
	407.871	0.02269		407.871	0.00352		407.871	0.21248
	408.353	0.0233		408.353	0.00366		408.353	0.2136
	408.835	0.0239		408.835	0.00374		408.835	0.21472
	409.317	0.02445		409.317	0.00374		409.317	0.21583
	409.799	0.02498		409.799	0.00368		409.799	0.21693
	410.281	0.02548		410.281	0.00358		410.281	0.218
	410.763	0.02596		410.763	0.00345		410.763	0.21903
	411.245	0.02641		411.245	0.00332		411.245	0.22001
	411.728	0.02685		411.728	0.00317		411.728	0.22094
	412.21	0.02725		412.21	0.00301		412.21	0.22177
	412.692	0.02764		412.692	0.00284		412.692	0.2225
	413.174	0.02802		413.174	0.00265		413.174	0.22304
	413.656	0.02837		413.656	0.00246		413.656	0.22347
	414.138	0.02869		414.138	0.00229		414.138	0.22379
	414.62	0.02898		414.62	0.00213		414.62	0.22404
	415.103	0.02924		415.103	0.00198		415.103	0.22422
	415.585	0.02946		415.585	0.00188		415.585	0.22433
	416.067	0.02962		416.067	0.00182		416.067	0.22436
	416.549	0.02973		416.549	0.00184		416.549	0.22428
	417.031	0.02974		417.031	0.00199		417.031	0.22404
	417.513	0.0297		417.513	0.00222		417.513	0.22371
	417.995	0.02961		417.995	0.0025		417.995	0.22335
	418.477	0.02948		418.477	0.00283		418.477	0.22297
	418.959	0.02932		418.959	0.00317		418.959	0.22257
	419.442	0.02914		419.442	0.00353		419.442	0.22221
	419.924	0.02894		419.924	0.00391		419.924	0.22191
	420.406	0.02871		420.406	0.0043		420.406	0.22175
	420.888	0.02848		420.888	0.00469		420.888	0.22183
	421.37	0.02823		421.37	0.00507		421.37	0.22206
	421.852	0.02798		421.852	0.00546		421.852	0.22236
	422.334	0.02773		422.334	0.00583		422.334	0.22271
	422.816	0.02746		422.816	0.00621		422.816	0.22309
	423.298	0.02721		423.298	0.00656		423.298	0.22347
	423.781	0.02696		423.781	0.00689		423.781	0.22385
	424.263	0.02674		424.263	0.00717		424.263	0.22419
	424.745	0.02657		424.745	0.00739		424.745	0.22441
	425.227	0.02642		425.227	0.00756		425.227	0.22458
	425.709	0.02629		425.709	0.0077		425.709	0.22473
	426.191	0.02617		426.191	0.00781		426.191	0.22488
	426.673	0.02605		426.673	0.00791		426.673	0.22504
	427.155	0.02595		427.155	0.00799		427.155	0.22523
	427.637	0.02584		427.637	0.00805		427.637	0.22544
	428.12	0.02574		428.12	0.00808		428.12	0.22571
	428.602	0.02564		428.602	0.00808		428.602	0.2261
	429.084	0.02553		429.084	0.00807		429.084	0.22654
	429.566	0.02543		429.566	0.00805		429.566	0.22701
	430.048	0.02533		430.048	0.00803		430.048	0.22749
	430.53	0.02523		430.53	0.008		430.53	0.22798
	431.012	0.02513		431.012	0.00797		431.012	0.22844
	431.494	0.02503		431.494	0.00797		431.494	0.22888
	431.977	0.02494		431.977	0.00799		431.977	0.22925
	432.459	0.02483		432.459	0.00807		432.459	0.2295
	432.941	0.02473		432.941	0.00818		432.941	0.22968
	433.423	0.02462		433.423	0.0083		433.423	0.22982
	433.905	0.02451		433.905	0.00844		433.905	0.22995
	434.387	0.02441		434.387	0.00859		434.387	0.23007
	434.869	0.02431		434.869	0.00873		434.869	0.23019
	435.351	0.02421		435.351	0.00887		435.351	0.23032
	435.834	0.02411		435.834	0.00901		435.834	0.23049
	436.316	0.02402		436.316	0.00911		436.316	0.23075
	436.798	0.02394		436.798	0.0092		436.798	0.23105
	437.28	0.02385		437.28	0.00929		437.28	0.23136
	437.762	0.02377		437.762	0.00938		437.762	0.23168
	438.244	0.0237		438.244	0.00946		438.244	0.23199
	438.726	0.02362		438.726	0.00955		438.726	0.23228
	439.208	0.02355		439.208	0.00965		439.208	0.23256
	439.69	0.02348		439.69	0.00975		439.69	0.23279
	440.173	0.0234		440.173	0.00987		440.173	0.23296
	440.655	0.02333		440.655	0.00999		440.655	0.23307
	441.137	0.02326		441.137	0.01012		441.137	0.23317
	441.619	0.02319		441.619	0.01025		441.619	0.23324
	442.101	0.02314		442.101	0.01039		442.101	0.23329
	442.583	0.02309		442.583	0.01052		442.583	0.23334
	443.065	0.02304		443.065	0.01064		443.065	0.23337
	443.547	0.02301		443.547	0.01077		443.547	0.23342
	444.029	0.02298		444.029	0.01087		444.029	0.23351
	444.512	0.02295		444.512	0.01097		444.512	0.23361
	444.994	0.02294		444.994	0.01106		444.994	0.23369
	445.476	0.02295		445.476	0.01116		445.476	0.23376
	445.958	0.02296		445.958	0.01125		445.958	0.23382
	446.44	0.023		446.44	0.01135		446.44	0.23383
	446.922	0.02305		446.922	0.01144		446.922	0.23379
	447.404	0.02314		447.404	0.01155		447.404	0.23366
	447.886	0.02327		447.886	0.01166		447.886	0.23337
	448.368	0.02342		448.368	0.01177		448.368	0.233
	448.851	0.0236		448.851	0.0119		448.851	0.23259
	449.333	0.02379		449.333	0.01202		449.333	0.23217
	449.815	0.02399		449.815	0.01215		449.815	0.23176
	450.297	0.02421		450.297	0.01228		450.297	0.23138
	450.779	0.02443		450.779	0.01241		450.779	0.23104
	451.261	0.02466		451.261	0.01254		451.261	0.2308
	451.743	0.02489		451.743	0.01267		451.743	0.23071
	452.226	0.02513		452.226	0.01279		452.226	0.23072
	452.708	0.02536		452.708	0.01292		452.708	0.2308
	453.19	0.0256		453.19	0.01306		453.19	0.23094
	453.672	0.02584		453.672	0.01319		453.672	0.23112
	454.154	0.02608		454.154	0.01334		454.154	0.23135
	454.636	0.0263		454.636	0.01349		454.636	0.23164
	455.118	0.02652		455.118	0.01366		455.118	0.232
	455.6	0.02671		455.6	0.01386		455.6	0.23246
	456.082	0.02688		456.082	0.01407		456.082	0.23297
	456.565	0.02705		456.565	0.01428		456.565	0.23353
	457.047	0.02721		457.047	0.0145		457.047	0.23411
	457.529	0.02736		457.529	0.01472		457.529	0.23471
	458.011	0.02751		458.011	0.01494		458.011	0.23531
	458.493	0.02766		458.493	0.01515		458.493	0.2359
	458.975	0.0278		458.975	0.01534		458.975	0.23645
	459.457	0.02794		459.457	0.01552		459.457	0.23694
	459.939	0.02808		459.939	0.01567		459.939	0.23737
	460.421	0.02822		460.421	0.01582		460.421	0.23778
	460.904	0.02835		460.904	0.01595		460.904	0.23815
	461.386	0.02848		461.386	0.01609		461.386	0.23852
	461.868	0.02861		461.868	0.01621		461.868	0.23886
	462.35	0.02873		462.35	0.01632		462.35	0.23917
	462.832	0.02885		462.832	0.01642		462.832	0.23941
	463.314	0.02897		463.314	0.0165		463.314	0.23957
	463.796	0.02909		463.796	0.01657		463.796	0.23968
	464.278	0.02921		464.278	0.01664		464.278	0.23976
	464.76	0.02932		464.76	0.0167		464.76	0.23984
	465.243	0.02942		465.243	0.01676		465.243	0.23991
	465.725	0.02953		465.725	0.01682		465.725	0.24001
	466.207	0.02963		466.207	0.01688		466.207	0.24013
	466.689	0.02973		466.689	0.01696		466.689	0.24031
	467.171	0.02983		467.171	0.01706		467.171	0.24064
	467.653	0.02992		467.653	0.01717		467.653	0.24103
	468.135	0.03001		468.135	0.01729		468.135	0.24145
	468.617	0.03009		468.617	0.01741		468.617	0.2419
	469.099	0.03018		469.099	0.01754		469.099	0.24236
	469.582	0.03025		469.582	0.01767		469.582	0.24281
	470.064	0.03032		470.064	0.01781		470.064	0.24326
	470.546	0.03038		470.546	0.01796		470.546	0.24367
	471.028	0.03043		471.028	0.01811		471.028	0.24401
	471.51	0.03048		471.51	0.01827		471.51	0.24431
	471.992	0.03051		471.992	0.01843		471.992	0.2446
	472.474	0.03055		472.474	0.01859		472.474	0.24487
	472.957	0.03058		472.957	0.01875		472.957	0.24515
	473.439	0.03061		473.439	0.01891		473.439	0.24543
	473.921	0.03064		473.921	0.01907		473.921	0.24572
	474.403	0.03066		474.403	0.01922		474.403	0.24602
	474.885	0.03069		474.885	0.01937		474.885	0.24636
	475.367	0.03071		475.367	0.01951		475.367	0.24673
	475.849	0.03074		475.849	0.01965		475.849	0.2471
	476.331	0.03077		476.331	0.01978		476.331	0.24748
	476.813	0.03081		476.813	0.0199		476.813	0.24786
	477.296	0.03085		477.296	0.02001		477.296	0.24823
	477.778	0.0309		477.778	0.02012		477.778	0.24861
	478.26	0.03097		478.26	0.0202		478.26	0.24898
	478.742	0.03107		478.742	0.02025		478.742	0.24934
	479.224	0.03117		479.224	0.02028		479.224	0.2497
	479.706	0.03129		479.706	0.02031		479.706	0.25004
	480.188	0.03141		480.188	0.02032		480.188	0.25038
	480.67	0.03154		480.67	0.02034		480.67	0.2507
	481.152	0.03167		481.152	0.02036		481.152	0.25101
	481.635	0.0318		481.635	0.02037		481.635	0.2513
	482.117	0.03193		482.117	0.0204		482.117	0.25157
	482.599	0.03205		482.599	0.02045		482.599	0.25181
	483.081	0.03218		483.081	0.0205		483.081	0.25202
	483.563	0.0323		483.563	0.02057		483.563	0.25221
	484.045	0.03241		484.045	0.02064		484.045	0.25238
	484.527	0.03252		484.527	0.02072		484.527	0.25254
	485.009	0.03262		485.009	0.0208		485.009	0.25267
	485.491	0.0327		485.491	0.02089		485.491	0.25278
	485.974	0.03277		485.974	0.02098		485.974	0.25284
	486.456	0.03281		486.456	0.02109		486.456	0.25282
	486.938	0.03283		486.938	0.0212		486.938	0.25277
	487.42	0.03283		487.42	0.02132		487.42	0.2527
	487.902	0.03283		487.902	0.02144		487.902	0.25264
	488.384	0.03282		488.384	0.02157		488.384	0.25258
	488.866	0.0328		488.866	0.0217		488.866	0.25255
	489.348	0.03277		489.348	0.02183		489.348	0.25256
	489.831	0.03274		489.831	0.02196		489.831	0.25266
	490.313	0.03271		490.313	0.0221		490.313	0.25291
	490.795	0.03268		490.795	0.02224		490.795	0.25325
	491.277	0.03264		491.277	0.02238		491.277	0.25363
	491.759	0.03261		491.759	0.02252		491.759	0.25405
	492.241	0.03257		492.241	0.02265		492.241	0.25446
	492.723	0.03253		492.723	0.02278		492.723	0.25488
	493.205	0.0325		493.205	0.0229		493.205	0.25529
	493.688	0.03247		493.688	0.023		493.688	0.25568
	494.17	0.03246		494.17	0.02309		494.17	0.25599
	494.652	0.03245		494.652	0.02315		494.652	0.25627
	495.134	0.03245		495.134	0.02321		495.134	0.25652
	495.616	0.03245		495.616	0.02326		495.616	0.25674
	496.098	0.03245		496.098	0.02331		496.098	0.25696
	496.58	0.03245		496.58	0.02335		496.58	0.25714
	497.062	0.03245		497.062	0.0234		497.062	0.25729
	497.544	0.03245		497.544	0.02344		497.544	0.2574
	498.027	0.03244		498.027	0.02348		498.027	0.25744
	498.509	0.03244		498.509	0.02352		498.509	0.25745
	498.991	0.03243		498.991	0.02356		498.991	0.25743
	499.473	0.03242		499.473	0.02361		499.473	0.25738
	499.955	0.03241		499.955	0.02365		499.955	0.25733
	500.437	0.03239		500.437	0.0237		500.437	0.25726
	500.919	0.03237		500.919	0.02375		500.919	0.25719
	501.401	0.03234		501.401	0.0238		501.401	0.25711
	501.884	0.0323		501.884	0.02387		501.884	0.25705
	502.366	0.03226		502.366	0.02394		502.366	0.25699
	502.848	0.0322		502.848	0.02402		502.848	0.25693
	503.33	0.03215		503.33	0.0241		503.33	0.25689
	503.812	0.03209		503.812	0.02417		503.812	0.25684
	504.294	0.03203		504.294	0.02425		504.294	0.2568
	504.776	0.03197		504.776	0.02432		504.776	0.25679
	505.258	0.03191		505.258	0.02439		505.258	0.25683
	505.74	0.03185		505.74	0.02446		505.74	0.25695
	506.223	0.03178		506.223	0.02453		506.223	0.25711
	506.705	0.03172		506.705	0.02459		506.705	0.25728
	507.187	0.03166		507.187	0.02464		507.187	0.25745
	507.669	0.0316		507.669	0.02469		507.669	0.25761
	508.151	0.03155		508.151	0.02474		508.151	0.25775
	508.633	0.0315		508.633	0.02477		508.633	0.25786
	509.115	0.03145		509.115	0.02479		509.115	0.2579
	509.597	0.03142		509.597	0.0248		509.597	0.25782
	510.079	0.03139		510.079	0.02479		510.079	0.25766
	510.562	0.03137		510.562	0.02477		510.562	0.25747
	511.044	0.03135		511.044	0.02474		511.044	0.25725
	511.526	0.03134		511.526	0.02471		511.526	0.25701
	512.008	0.03132		512.008	0.02467		512.008	0.25676
	512.49	0.03131		512.49	0.02463		512.49	0.2565
	512.972	0.03129		512.972	0.02458		512.972	0.25624
	513.454	0.03128		513.454	0.02452		513.454	0.256
	513.936	0.03127		513.936	0.02445		513.936	0.25577
	514.418	0.03125		514.418	0.02438		514.418	0.25554
	514.901	0.03124		514.901	0.02431		514.901	0.25531
	515.383	0.03122		515.383	0.02424		515.383	0.25509
	515.865	0.0312		515.865	0.02417		515.865	0.25487
	516.347	0.03118		516.347	0.0241		516.347	0.25466
	516.829	0.03115		516.829	0.02404		516.829	0.25446
	517.311	0.03112		517.311	0.02399		517.311	0.25429
	517.793	0.03108		517.793	0.02395		517.793	0.25414
	518.275	0.03103		518.275	0.02392		518.275	0.25399
	518.758	0.03098		518.758	0.02389		518.758	0.25386
	519.24	0.03094		519.24	0.02386		519.24	0.25374
	519.722	0.03089		519.722	0.02383		519.722	0.25362
	520.204	0.03084		520.204	0.02381		520.204	0.25352
	520.686	0.03078		520.686	0.02378		520.686	0.25344
	521.168	0.03073		521.168	0.02376		521.168	0.2534
	521.65	0.03068		521.65	0.02374		521.65	0.25337
	522.132	0.03063		522.132	0.02372		522.132	0.25334
	522.615	0.03057		522.615	0.0237		522.615	0.25332
	523.097	0.03052		523.097	0.02368		523.097	0.25329
	523.579	0.03047		523.579	0.02366		523.579	0.25325
	524.061	0.03042		524.061	0.02365		524.061	0.25318
	524.543	0.03037		524.543	0.02364		524.543	0.25307
	525.025	0.03032		525.025	0.02364		525.025	0.25288
	525.507	0.03028		525.507	0.02364		525.507	0.25265
	525.989	0.03023		525.989	0.02364		525.989	0.25239
	526.471	0.03019		526.471	0.02365		526.471	0.25212
	526.954	0.03015		526.954	0.02365		526.954	0.25185
	527.436	0.0301		527.436	0.02365		527.436	0.25157
	527.918	0.03006		527.918	0.02365		527.918	0.25131
	528.4	0.03002		528.4	0.02364		528.4	0.25108
	528.882	0.02998		528.882	0.02363		528.882	0.25092
	529.364	0.02994		529.364	0.02361		529.364	0.25079
	529.846	0.0299		529.846	0.02359		529.846	0.25067
	530.328	0.02986		530.328	0.02357		530.328	0.25055
	530.811	0.02982		530.811	0.02355		530.811	0.25043
	531.293	0.02977		531.293	0.02352		531.293	0.25028
	531.775	0.02973		531.775	0.0235		531.775	0.25012
	532.257	0.02967		532.257	0.02347		532.257	0.24991
	532.739	0.02961		532.739	0.02345		532.739	0.24962
	533.221	0.02954		533.221	0.02342		533.221	0.24929
	533.703	0.02947		533.703	0.0234		533.703	0.24893
	534.185	0.02941		534.185	0.02337		534.185	0.24856
	534.668	0.02934		534.668	0.02335		534.668	0.24818
	535.149	0.02927		535.149	0.02333		535.149	0.2478
	535.632	0.02921		535.632	0.0233		535.632	0.24742
	536.114	0.02915		536.114	0.02327		536.114	0.24705
	536.596	0.02909		536.596	0.02323		536.596	0.2467
	537.078	0.02904		537.078	0.0232		537.078	0.24636
	537.56	0.02899		537.56	0.02316		537.56	0.24603
	538.042	0.02896		538.042	0.02312		538.042	0.24572
	538.524	0.02893		538.524	0.02309		538.524	0.24542
	539.006	0.02891		539.006	0.02306		539.006	0.24514
	539.489	0.0289		539.489	0.02304		539.489	0.24489
	539.971	0.02892		539.971	0.02303		539.971	0.24467
	540.453	0.02897		540.453	0.02304		540.453	0.2445
	540.935	0.02903		540.935	0.02306		540.935	0.24438
	541.417	0.02912		541.417	0.02308		541.417	0.24428
	541.899	0.02921		541.899	0.02311		541.899	0.2442
	542.381	0.02931		542.381	0.02315		542.381	0.24413
	542.863	0.02942		542.863	0.02319		542.863	0.24408
	543.346	0.02953		543.346	0.02323		543.346	0.24405
	543.828	0.02965		543.828	0.02328		543.828	0.24403
	544.31	0.02977		544.31	0.02333		544.31	0.24404
	544.792	0.02989		544.792	0.02339		544.792	0.24405
	545.274	0.03001		545.274	0.02344		545.274	0.24408
	545.756	0.03012		545.756	0.0235		545.756	0.2441
	546.238	0.03024		546.238	0.02356		546.238	0.24412
	546.72	0.03036		546.72	0.02362		546.72	0.24414
	547.202	0.03046		547.202	0.02368		547.202	0.24414
	547.685	0.03056		547.685	0.02374		547.685	0.24411
	548.167	0.03063		548.167	0.0238		548.167	0.24403
	548.649	0.03069		548.649	0.02385		548.649	0.24392
	549.131	0.03074		549.131	0.02391		549.131	0.24379
	549.613	0.03079		549.613	0.02397		549.613	0.24365
	550.095	0.03083		550.095	0.02402		550.095	0.2435
	550.577	0.03087		550.577	0.02408		550.577	0.24335
	551.059	0.0309		551.059	0.02413		551.059	0.2432
	551.542	0.03094		551.542	0.02417		551.542	0.24306
	552.024	0.03097		552.024	0.0242		552.024	0.24294
	552.506	0.03101		552.506	0.02423		552.506	0.24284
	552.988	0.03104		552.988	0.02426		552.988	0.24273
	553.47	0.03107		553.47	0.02428		553.47	0.24263
	553.952	0.03111		553.952	0.0243		553.952	0.24252
	554.434	0.03114		554.434	0.02433		554.434	0.2424
	554.916	0.03118		554.916	0.02434		554.916	0.24229
	555.398	0.03122		555.398	0.02436		555.398	0.24216
	555.881	0.03127		555.881	0.02438		555.881	0.24201
	556.363	0.03132		556.363	0.0244		556.363	0.24186
	556.845	0.03137		556.845	0.02442		556.845	0.2417
	557.327	0.03143		557.327	0.02444		557.327	0.24153
	557.809	0.03149		557.809	0.02445		557.809	0.24136
	558.291	0.03155		558.291	0.02448		558.291	0.24118
	558.773	0.0316		558.773	0.0245		558.773	0.241
	559.255	0.03166		559.255	0.02453		559.255	0.24081
	559.737	0.03172		559.737	0.02456		559.737	0.2406
	560.22	0.03177		560.22	0.0246		560.22	0.24038
	560.702	0.03183		560.702	0.02464		560.702	0.24016
	561.184	0.03188		561.184	0.02468		561.184	0.23994
	561.666	0.03193		561.666	0.02473		561.666	0.23973
	562.148	0.03199		562.148	0.02478		562.148	0.23952
	562.63	0.03204		562.63	0.02483		562.63	0.23931
	563.112	0.03208		563.112	0.02488		563.112	0.23912
	563.595	0.03213		563.595	0.02493		563.595	0.23894
	564.077	0.03217		564.077	0.02499		564.077	0.23878
	564.559	0.0322		564.559	0.02504		564.559	0.23863
	565.041	0.03224		565.041	0.0251		565.041	0.23849
	565.523	0.03227		565.523	0.02516		565.523	0.23836
	566.005	0.03231		566.005	0.02522		566.005	0.23824
	566.487	0.03234		566.487	0.02528		566.487	0.23813
	566.969	0.03237		566.969	0.02535		566.969	0.23803
	567.451	0.0324		567.451	0.02542		567.451	0.23796
	567.933	0.03243		567.933	0.02549		567.933	0.2379
	568.416	0.03246		568.416	0.02556		568.416	0.23784
	568.898	0.03248		568.898	0.02563		568.898	0.23779
	569.38	0.03251		569.38	0.0257		569.38	0.23775
	569.862	0.03254		569.862	0.02577		569.862	0.23771
	570.344	0.03256		570.344	0.02583		570.344	0.23766
	570.826	0.03259		570.826	0.02589		570.826	0.23761
	571.308	0.03261		571.308	0.02593		571.308	0.23754
	571.79	0.03263		571.79	0.02596		571.79	0.23746
	572.273	0.03266		572.273	0.02598		572.273	0.23738
	572.755	0.03268		572.755	0.02601		572.755	0.23729
	573.237	0.0327		573.237	0.02603		573.237	0.23721
	573.719	0.03272		573.719	0.02605		573.719	0.23713
	574.201	0.03274		574.201	0.02607		574.201	0.23705
	574.683	0.03276		574.683	0.0261		574.683	0.23697
	575.165	0.03278		575.165	0.02614		575.165	0.23689
	575.647	0.0328		575.647	0.02619		575.647	0.23683
	576.13	0.03282		576.13	0.02624		576.13	0.23676
	576.612	0.03284		576.612	0.02629		576.612	0.2367
	577.094	0.03285		577.094	0.02634		577.094	0.23665
	577.576	0.03287		577.576	0.02639		577.576	0.2366
	578.058	0.03288		578.058	0.02643		578.058	0.23657
	578.54	0.0329		578.54	0.02648		578.54	0.23654
	579.022	0.03291		579.022	0.02651		579.022	0.23653
	579.504	0.03293		579.504	0.02655		579.504	0.23654
	579.986	0.03294		579.986	0.02658		579.986	0.23655
	580.468	0.03295		580.468	0.0266		580.468	0.23657
	580.951	0.03297		580.951	0.02663		580.951	0.2366
	581.433	0.03298		581.433	0.02665		581.433	0.23663
	581.915	0.03299		581.915	0.02667		581.915	0.23666
	582.397	0.033		582.397	0.02669		582.397	0.23669
	582.879	0.03301		582.879	0.0267		582.879	0.2367
	583.361	0.03302		583.361	0.02671		583.361	0.23671
	583.843	0.03303		583.843	0.02672		583.843	0.23672
	584.325	0.03303		584.325	0.02672		584.325	0.23673
	584.808	0.03304		584.808	0.02672		584.808	0.23675
	585.29	0.03304		585.29	0.02672		585.29	0.23678
	585.772	0.03305		585.772	0.02671		585.772	0.23682
	586.254	0.03305		586.254	0.0267		586.254	0.23689
	586.736	0.03305		586.736	0.02668		586.736	0.23699
	587.218	0.03305		587.218	0.02665		587.218	0.23712
	587.7	0.03305		587.7	0.02662		587.7	0.23725
	588.182	0.03304		588.182	0.02659		588.182	0.2374
	588.665	0.03304		588.665	0.02656		588.665	0.23755
	589.147	0.03303		589.147	0.02653		589.147	0.23769
	589.629	0.03303		589.629	0.0265		589.629	0.23784
	590.111	0.03302		590.111	0.02648		590.111	0.23797
	590.593	0.03301		590.593	0.02647		590.593	0.23806
	591.075	0.033		591.075	0.02647		591.075	0.23814
	591.557	0.033		591.557	0.02647		591.557	0.23821
	592.039	0.03299		592.039	0.02647		592.039	0.23828
	592.521	0.03298		592.521	0.02647		592.521	0.23836
	593.004	0.03297		593.004	0.02648		593.004	0.23845
	593.486	0.03297		593.486	0.02648		593.486	0.23854
	593.968	0.03296		593.968	0.02649		593.968	0.23863
	594.45	0.03296		594.45	0.0265		594.45	0.23872
	594.932	0.03296		594.932	0.0265		594.932	0.23882
	595.414	0.03296		595.414	0.02651		595.414	0.23894
	595.896	0.03296		595.896	0.02652		595.896	0.23908
	596.378	0.03296		596.378	0.02653		596.378	0.23923
	596.861	0.03296		596.861	0.02654		596.861	0.23943
	597.343	0.03297		597.343	0.02656		597.343	0.23966
	597.825	0.03296		597.825	0.02658		597.825	0.23996
	598.307	0.03296		598.307	0.0266		598.307	0.24036
	598.789	0.03296		598.789	0.02662		598.789	0.24082
	599.271	0.03296		599.271	0.02664		599.271	0.24133
	599.753	0.03295		599.753	0.02667		599.753	0.24186
	600.235	0.03295		600.235	0.02671		600.235	0.2424
	600.717	0.03294		600.717	0.02674		600.717	0.24296
	601.2	0.03293		601.2	0.02678		601.2	0.24352
	601.682	0.03291		601.682	0.02684		601.682	0.24407
	602.164	0.03289		602.164	0.0269		602.164	0.2446
	602.646	0.03287		602.646	0.02697		602.646	0.24511
	603.128	0.03284		603.128	0.02705		603.128	0.24561
	603.61	0.03281		603.61	0.02713		603.61	0.24609
	604.092	0.03278		604.092	0.02721		604.092	0.24655
	604.574	0.03275		604.574	0.02728		604.574	0.24699
	605.057	0.03271		605.057	0.02736		605.057	0.24741
	605.539	0.03268		605.539	0.02743		605.539	0.24779
	606.021	0.03264		606.021	0.02748		606.021	0.24812
	606.503	0.03261		606.503	0.02753		606.503	0.24842
	606.985	0.03257		606.985	0.02758		606.985	0.24868
	607.467	0.03253		607.467	0.02762		607.467	0.2489
	607.949	0.0325		607.949	0.02766		607.949	0.24908
	608.431	0.03246		608.431	0.02769		608.431	0.24922
	608.913	0.03242		608.913	0.02771		608.913	0.2493
	609.396	0.03239		609.396	0.02773		609.396	0.24931
	609.878	0.03235		609.878	0.02774		609.878	0.2492
	610.36	0.03232		610.36	0.02774		610.36	0.24903
	610.842	0.03229		610.842	0.02773		610.842	0.24882
	611.324	0.03226		611.324	0.02772		611.324	0.24856
	611.806	0.03223		611.806	0.02771		611.806	0.24828
	612.288	0.0322		612.288	0.02769		612.288	0.24798
	612.77	0.03217		612.77	0.02767		612.77	0.24768
	613.253	0.03214		613.253	0.02764		613.253	0.2474
	613.735	0.03211		613.735	0.0276		613.735	0.24719
	614.217	0.03208		614.217	0.02756		614.217	0.247
	614.699	0.03205		614.699	0.02752		614.699	0.24681
	615.181	0.03202		615.181	0.02748		615.181	0.24661
	615.663	0.03199		615.663	0.02744		615.663	0.24639
	616.145	0.03196		616.145	0.02741		616.145	0.24614
	616.627	0.03192		616.627	0.02738		616.627	0.24586
	617.109	0.03189		617.109	0.02737		617.109	0.24551
	617.592	0.03187		617.592	0.02738		617.592	0.24507
	618.074	0.03184		618.074	0.02741		618.074	0.24456
	618.556	0.03181		618.556	0.02745		618.556	0.24402
	619.038	0.03178		619.038	0.02749		619.038	0.24345
	619.52	0.03175		619.52	0.02753		619.52	0.24287
	620.002	0.03172		620.002	0.02758		620.002	0.24228
	620.484	0.03169		620.484	0.02763		620.484	0.24169
	620.966	0.03166		620.966	0.02768		620.966	0.24112
	621.448	0.03162		621.448	0.02773		621.448	0.24059
	621.931	0.03159		621.931	0.02777		621.931	0.24007
	622.413	0.03156		622.413	0.02781		622.413	0.23957
	622.895	0.03152		622.895	0.02786		622.895	0.23907
	623.377	0.03148		623.377	0.0279		623.377	0.23856
	623.859	0.03144		623.859	0.02793		623.859	0.23805
	624.341	0.0314		624.341	0.02797		624.341	0.23754
	624.823	0.03135		624.823	0.02801		624.823	0.23702
	625.305	0.03129		625.305	0.02804		625.305	0.23647
	625.788	0.03124		625.788	0.02807		625.788	0.23591
	626.27	0.03118		626.27	0.02809		626.27	0.23535
	626.752	0.03111		626.752	0.02811		626.752	0.2348
	627.234	0.03105		627.234	0.02813		627.234	0.23424
	627.716	0.03098		627.716	0.02814		627.716	0.2337
	628.198	0.03092		628.198	0.02814		628.198	0.23317
	628.68	0.03085		628.68	0.02813		628.68	0.23267
	629.162	0.03078		629.162	0.0281		629.162	0.2322
	629.644	0.03071		629.644	0.02806		629.644	0.23176
	630.127	0.03064		630.127	0.02801		630.127	0.23133
	630.609	0.03057		630.609	0.02796		630.609	0.23091
	631.091	0.0305		631.091	0.0279		631.091	0.2305
	631.573	0.03043		631.573	0.02783		631.573	0.2301
	632.055	0.03036		632.055	0.02777		632.055	0.2297
	632.537	0.03029		632.537	0.0277		632.537	0.2293
	633.019	0.03022		633.019	0.02764		633.019	0.22888
	633.501	0.03015		633.501	0.02758		633.501	0.22846
	633.984	0.03008		633.984	0.02752		633.984	0.22804
	634.466	0.03001		634.466	0.02746		634.466	0.22763
	634.948	0.02995		634.948	0.02739		634.948	0.22723
	635.43	0.02988		635.43	0.02732		635.43	0.22684
	635.912	0.02981		635.912	0.02724		635.912	0.22647
	636.394	0.02975		636.394	0.02715		636.394	0.22613
	636.876	0.02968		636.876	0.02705		636.876	0.22582
	637.358	0.02962		637.358	0.02694		637.358	0.22554
	637.841	0.02955		637.841	0.02683		637.841	0.22527
	638.323	0.02949		638.323	0.02671		638.323	0.22502
	638.805	0.02942		638.805	0.02658		638.805	0.22478
	639.287	0.02936		639.287	0.02645		639.287	0.22456
	639.769	0.0293		639.769	0.02632		639.769	0.22435
	640.251	0.02924		640.251	0.02618		640.251	0.22415
	640.733	0.02918		640.733	0.02605		640.733	0.22397
	641.215	0.02913		641.215	0.02591		641.215	0.2238
	641.697	0.02907		641.697	0.02577		641.697	0.22364
	642.179	0.02902		642.179	0.02562		642.179	0.22349
	642.662	0.02897		642.662	0.02548		642.662	0.22334
	643.144	0.02892		643.144	0.02533		643.144	0.22319
	643.626	0.02886		643.626	0.02518		643.626	0.22304
	644.108	0.02881		644.108	0.02504		644.108	0.22288
	644.59	0.02876		644.59	0.02489		644.59	0.22271
	645.072	0.02871		645.072	0.02473		645.072	0.22252
	645.554	0.02866		645.554	0.02458		645.554	0.22233
	646.036	0.0286		646.036	0.02443		646.036	0.22214
	646.519	0.02855		646.519	0.02429		646.519	0.22196
	647.001	0.02849		647.001	0.02414		647.001	0.22178
	647.483	0.02844		647.483	0.024		647.483	0.22161
	647.965	0.02837		647.965	0.02387		647.965	0.22145
	648.447	0.02831		648.447	0.02374		648.447	0.2213
	648.929	0.02824		648.929	0.02362		648.929	0.22116
	649.411	0.02817		649.411	0.02351		649.411	0.22104
	649.893	0.02809		649.893	0.0234		649.893	0.22092
	650.375	0.02802		650.375	0.02329		650.375	0.22081
	650.858	0.02795		650.858	0.02319		650.858	0.2207
	651.34	0.02787		651.34	0.02309		651.34	0.22061
	651.822	0.0278		651.822	0.023		651.822	0.22052
	652.304	0.02772		652.304	0.02292		652.304	0.22044
	652.786	0.02765		652.786	0.02285		652.786	0.22037
	653.268	0.02757		653.268	0.02277		653.268	0.22031
	653.75	0.0275		653.75	0.02271		653.75	0.22026
	654.232	0.02743		654.232	0.02264		654.232	0.22021
	654.715	0.02735		654.715	0.02258		654.715	0.22018
	655.197	0.02728		655.197	0.02253		655.197	0.22016
	655.679	0.02722		655.679	0.02247		655.679	0.22016
	656.161	0.02715		656.161	0.02243		656.161	0.2202
	656.643	0.02709		656.643	0.02238		656.643	0.22026
	657.125	0.02703		657.125	0.02234		657.125	0.22032
	657.607	0.02697		657.607	0.02229		657.607	0.22039
	658.089	0.02691		658.089	0.02225		658.089	0.22045
	658.572	0.02685		658.572	0.0222		658.572	0.2205
	659.054	0.0268		659.054	0.02215		659.054	0.22053
	659.536	0.02674		659.536	0.02209		659.536	0.22054
	660.018	0.02669		660.018	0.02203		660.018	0.2205
	660.5	0.02663		660.5	0.02196		660.5	0.22043
	660.982	0.02658		660.982	0.02188		660.982	0.22034
	661.464	0.02653		661.464	0.0218		661.464	0.22022
	661.946	0.02647		661.946	0.02171		661.946	0.22009
	662.428	0.02642		662.428	0.02161		662.428	0.21995
	662.91	0.02637		662.91	0.02151		662.91	0.21978
	663.393	0.02632		663.393	0.02139		663.393	0.21958
	663.875	0.02627		663.875	0.02125		663.875	0.21937
	664.357	0.02622		664.357	0.02111		664.357	0.21913
	664.839	0.02617		664.839	0.02095		664.839	0.21888
	665.321	0.02612		665.321	0.02078		665.321	0.21861
	665.803	0.02607		665.803	0.02061		665.803	0.21832
	666.285	0.02602		666.285	0.02044		666.285	0.21802
	666.768	0.02597		666.768	0.02026		666.768	0.2177
	667.25	0.02592		667.25	0.02008		667.25	0.21737
	667.732	0.02588		667.732	0.01989		667.732	0.217
	668.214	0.02583		668.214	0.0197		668.214	0.21663
	668.696	0.02578		668.696	0.01952		668.696	0.21624
	669.178	0.02574		669.178	0.01933		669.178	0.21585
	669.66	0.0257		669.66	0.01913		669.66	0.21545
	670.142	0.02565		670.142	0.01895		670.142	0.21505
	670.624	0.02561		670.624	0.01876		670.624	0.21465
	671.106	0.02557		671.106	0.01858		671.106	0.21425
	671.589	0.02553		671.589	0.0184		671.589	0.21388
	672.071	0.0255		672.071	0.01823		672.071	0.21351
	672.553	0.02546		672.553	0.01806		672.553	0.21315
	673.035	0.02542		673.035	0.0179		673.035	0.21279
	673.517	0.02539		673.517	0.01774		673.517	0.21243
	673.999	0.02536		673.999	0.01758		673.999	0.21207
	674.481	0.02532		674.481	0.01743		674.481	0.21172
	674.963	0.02529		674.963	0.01729		674.963	0.21137
	675.446	0.02526		675.446	0.01715		675.446	0.21103
	675.928	0.02523		675.928	0.01702		675.928	0.21069
	676.41	0.0252		676.41	0.0169		676.41	0.21035
	676.892	0.02517		676.892	0.01678		676.892	0.21002
	677.374	0.02514		677.374	0.01666		677.374	0.20968
	677.856	0.02512		677.856	0.01655		677.856	0.20934
	678.338	0.02509		678.338	0.01645		678.338	0.20901
	678.82	0.02506		678.82	0.01634		678.82	0.20867
	679.303	0.02504		679.303	0.01624		679.303	0.20834
	679.785	0.02501		679.785	0.01614		679.785	0.208
	680.267	0.02498		680.267	0.01605		680.267	0.20766
	680.749	0.02496		680.749	0.01595		680.749	0.20732
	681.231	0.02493		681.231	0.01587		681.231	0.20697
	681.713	0.02491		681.713	0.01578		681.713	0.20661
	682.195	0.02489		682.195	0.0157		682.195	0.20625
	682.677	0.02486		682.677	0.01562		682.677	0.20588
	683.159	0.02484		683.159	0.01555		683.159	0.20548
	683.641	0.02482		683.641	0.01548		683.641	0.20508
	684.124	0.0248		684.124	0.01542		684.124	0.20466
	684.606	0.02478		684.606	0.01536		684.606	0.20424
	685.088	0.02476		685.088	0.0153		685.088	0.20381
	685.57	0.02475		685.57	0.01525		685.57	0.20339
	686.052	0.02473		686.052	0.0152		686.052	0.20295
	686.534	0.02471		686.534	0.01515		686.534	0.20252
	687.016	0.0247		687.016	0.01511		687.016	0.20209
	687.499	0.02469		687.499	0.01508		687.499	0.20166
	687.981	0.02468		687.981	0.01505		687.981	0.20122
	688.463	0.02466		688.463	0.01502		688.463	0.20079
	688.945	0.02465		688.945	0.015		688.945	0.20036
	689.427	0.02465		689.427	0.01498		689.427	0.19993
	689.909	0.02464		689.909	0.01496		689.909	0.1995
	690.391	0.02463		690.391	0.01494		690.391	0.19907
	690.873	0.02462		690.873	0.01492		690.873	0.19865
	691.355	0.02462		691.355	0.01491		691.355	0.19823
	691.837	0.02461		691.837	0.01489		691.837	0.19781
	692.32	0.0246		692.32	0.01488		692.32	0.1974
	692.802	0.0246		692.802	0.01487		692.802	0.19699
	693.284	0.0246		693.284	0.01486		693.284	0.19658
	693.766	0.02459		693.766	0.01486		693.766	0.19618
	694.248	0.02459		694.248	0.01485		694.248	0.19578
	694.73	0.02459		694.73	0.01485		694.73	0.1954
	695.212	0.02459		695.212	0.01485		695.212	0.19503
	695.694	0.02459		695.694	0.01485		695.694	0.19466
	696.177	0.0246		696.177	0.01485		696.177	0.19429
	696.659	0.0246		696.659	0.01485		696.659	0.19391
	697.141	0.0246		697.141	0.01485		697.141	0.19353
	697.623	0.02461		697.623	0.01484		697.623	0.19314
	698.105	0.02461		698.105	0.01483		698.105	0.19273
	698.587	0.02461		698.587	0.01482		698.587	0.1923
	699.069	0.02461		699.069	0.0148		699.069	0.19186
	699.551	0.02462		699.551	0.01477		699.551	0.1914
	700.034	0.02462		700.034	0.01475		700.034	0.19093
	700.516	0.02462		700.516	0.01472		700.516	0.19045
	700.998	0.02462		700.998	0.01469		700.998	0.18996
	701.48	0.02462		701.48	0.01466		701.48	0.18946
	701.962	0.02462		701.962	0.01462		701.962	0.18895
	702.444	0.02462		702.444	0.01459		702.444	0.18843
	702.926	0.02462		702.926	0.01456		702.926	0.18789
	703.408	0.02462		703.408	0.01452		703.408	0.18735
	703.89	0.02462		703.89	0.01448		703.89	0.1868
	704.373	0.02461		704.373	0.01444		704.373	0.18624
	704.855	0.02461		704.855	0.0144		704.855	0.18566
	705.337	0.0246		705.337	0.01436		705.337	0.18508
	705.819	0.0246		705.819	0.01431		705.819	0.18449
	706.301	0.02459		706.301	0.01427		706.301	0.18389
	706.783	0.02458		706.783	0.01422		706.783	0.18327
	707.265	0.02457		707.265	0.01417		707.265	0.18265
	707.747	0.02456		707.747	0.01411		707.747	0.18202
	708.23	0.02455		708.23	0.01406		708.23	0.18139
	708.712	0.02453		708.712	0.014		708.712	0.18075
	709.194	0.02452		709.194	0.01394		709.194	0.18012
	709.676	0.0245		709.676	0.01387		709.676	0.17948
	710.158	0.02448		710.158	0.01381		710.158	0.17886
	710.64	0.02446		710.64	0.01374		710.64	0.17824
	711.122	0.02443		711.122	0.01366		711.122	0.17762
	711.604	0.02441		711.604	0.01359		711.604	0.177
	712.086	0.02438		712.086	0.01351		712.086	0.17637
	712.568	0.02436		712.568	0.01343		712.568	0.17574
	713.051	0.02433		713.051	0.01335		713.051	0.17511
	713.533	0.02429		713.533	0.01326		713.533	0.17447
	714.015	0.02426		714.015	0.01316		714.015	0.17381
	714.497	0.02423		714.497	0.01306		714.497	0.17314
	714.979	0.02419		714.979	0.01295		714.979	0.17246
	715.461	0.02415		715.461	0.01285		715.461	0.17179
	715.943	0.02411		715.943	0.01274		715.943	0.17111
	716.426	0.02407		716.426	0.01263		716.426	0.17043
	716.908	0.02403		716.908	0.01253		716.908	0.16976
	717.39	0.02398		717.39	0.01243		717.39	0.16909
	717.872	0.02393		717.872	0.01234		717.872	0.16844
	718.354	0.02388		718.354	0.01225		718.354	0.1678
	718.836	0.02383		718.836	0.01217		718.836	0.16716
	719.318	0.02377		719.318	0.01209		719.318	0.16652
	719.8	0.02371		719.8	0.01201		719.8	0.16588
	720.282	0.02365		720.282	0.01193		720.282	0.16525
	720.764	0.02359		720.764	0.01186		720.764	0.16461
	721.247	0.02353		721.247	0.01179		721.247	0.16396
	721.729	0.02346		721.729	0.01172		721.729	0.16331
	722.211	0.0234		722.211	0.01167		722.211	0.16266
	722.693	0.02333		722.693	0.01161		722.693	0.162
	723.175	0.02326		723.175	0.01156		723.175	0.16134
	723.657	0.02319		723.657	0.0115		723.657	0.16068
	724.139	0.02312		724.139	0.01145		724.139	0.16003
	724.621	0.02305		724.621	0.0114		724.621	0.15937
	725.104	0.02298		725.104	0.01135		725.104	0.15872
	725.586	0.02291		725.586	0.0113		725.586	0.15809
	726.068	0.02283		726.068	0.01125		726.068	0.15746
	726.55	0.02276		726.55	0.0112		726.55	0.15683
	727.032	0.02268		727.032	0.01114		727.032	0.1562
	727.514	0.0226		727.514	0.01109		727.514	0.15557
	727.996	0.02253		727.996	0.01104		727.996	0.15494
	728.478	0.02245		728.478	0.01098		728.478	0.1543
	728.961	0.02237		728.961	0.01092		728.961	0.15364
	729.443	0.02228		729.443	0.01086		729.443	0.15297
	729.925	0.0222		729.925	0.0108		729.925	0.15228
	730.407	0.02212		730.407	0.01073		730.407	0.15159
	730.889	0.02203		730.889	0.01066		730.889	0.1509
	731.371	0.02195		731.371	0.0106		731.371	0.15021
	731.853	0.02186		731.853	0.01053		731.853	0.14952
	732.335	0.02178		732.335	0.01046		732.335	0.14884
	732.817	0.02169		732.817	0.01039		732.817	0.14817
	733.3	0.0216		733.3	0.01032		733.3	0.14752
	733.782	0.02151		733.782	0.01026		733.782	0.14689
	734.264	0.02142		734.264	0.01019		734.264	0.14626
	734.746	0.02133		734.746	0.01012		734.746	0.14564
	735.228	0.02124		735.228	0.01006		735.228	0.14502
	735.71	0.02115		735.71	0.00999		735.71	0.1444
	736.192	0.02106		736.192	0.00993		736.192	0.14379
	736.674	0.02096		736.674	0.00987		736.674	0.14316
	737.157	0.02087		737.157	0.00981		737.157	0.14252
	737.639	0.02077		737.639	0.00975		737.639	0.14188
	738.121	0.02068		738.121	0.00969		738.121	0.14123
	738.603	0.02058		738.603	0.00964		738.603	0.14059
	739.085	0.02048		739.085	0.00958		739.085	0.13996
	739.567	0.02038		739.567	0.00953		739.567	0.13934
	740.049	0.02028		740.049	0.00948		740.049	0.13873
	740.531	0.02018		740.531	0.00943		740.531	0.13814
	741.013	0.02008		741.013	0.00938		741.013	0.13758
	741.495	0.01998		741.495	0.00933		741.495	0.13703
	741.978	0.01988		741.978	0.00929		741.978	0.1365
	742.46	0.01977		742.46	0.00924		742.46	0.13598
	742.942	0.01967		742.942	0.0092		742.942	0.13548
	743.424	0.01957		743.424	0.00916		743.424	0.13498
	743.906	0.01946		743.906	0.00912		743.906	0.13451
	744.388	0.01935		744.388	0.00907		744.388	0.13405
	744.87	0.01925		744.87	0.00903		744.87	0.13362
	745.352	0.01914		745.352	0.00898		745.352	0.13321
	745.835	0.01903		745.835	0.00894		745.835	0.1328
	746.317	0.01893		746.317	0.00889		746.317	0.13241
	746.799	0.01882		746.799	0.00885		746.799	0.13202
	747.281	0.01871		747.281	0.00881		747.281	0.13163
	747.763	0.0186		747.763	0.00876		747.763	0.13124
	748.245	0.01849		748.245	0.00872		748.245	0.13084
	748.727	0.01838		748.727	0.00868		748.727	0.13042
	749.209	0.01828		749.209	0.00864		749.209	0.12999
	749.692	0.01817		749.692	0.00861		749.692	0.12955
	750.174	0.01806		750.174	0.00857		750.174	0.12911
	750.656	0.01795		750.656	0.00853		750.656	0.12867
	751.138	0.01784		751.138	0.0085		751.138	0.12823
	751.62	0.01773		751.62	0.00846		751.62	0.12778
	752.102	0.01762		752.102	0.00842		752.102	0.12733
	752.584	0.01751		752.584	0.00839		752.584	0.12686
	753.066	0.0174		753.066	0.00835		753.066	0.12639
	753.548	0.01729		753.548	0.00832		753.548	0.12593
	754.031	0.01718		754.031	0.00828		754.031	0.12546
	754.513	0.01707		754.513	0.00824		754.513	0.125
	754.995	0.01696		754.995	0.0082		754.995	0.12454
	755.477	0.01685		755.477	0.00816		755.477	0.12409
	755.959	0.01674		755.959	0.00811		755.959	0.12365
	756.441	0.01663		756.441	0.00806		756.441	0.12323
	756.923	0.01653		756.923	0.00801		756.923	0.12283
	757.405	0.01642		757.405	0.00796		757.405	0.12243
	757.888	0.01631		757.888	0.0079		757.888	0.12205
	758.37	0.0162		758.37	0.00785		758.37	0.12167
	758.852	0.0161		758.852	0.00779		758.852	0.12131
	759.334	0.01599		759.334	0.00773		759.334	0.12097
	759.816	0.01588		759.816	0.00767		759.816	0.12064
	760.298	0.01578		760.298	0.00761		760.298	0.12034
	760.78	0.01567		760.78	0.00755		760.78	0.12006
	761.262	0.01556		761.262	0.00748		761.262	0.1198
	761.744	0.01546		761.744	0.00742		761.744	0.11954
	762.227	0.01535		762.227	0.00736		762.227	0.11928
	762.709	0.01525		762.709	0.0073		762.709	0.11903
	763.191	0.01514		763.191	0.00724		763.191	0.11877
	763.673	0.01504		763.673	0.00718		763.673	0.1185
	764.155	0.01493		764.155	0.00713		764.155	0.11822
	764.637	0.01483		764.637	0.00708		764.637	0.11792
	765.119	0.01472		765.119	0.00703		765.119	0.11762
	765.601	0.01462		765.601	0.00698		765.601	0.11732
	766.083	0.01451		766.083	0.00694		766.083	0.11701
	766.566	0.01441		766.566	0.0069		766.566	0.11669
	767.048	0.01431		767.048	0.00686		767.048	0.11637
	767.53	0.0142		767.53	0.00683		767.53	0.11604
	768.012	0.0141		768.012	0.0068		768.012	0.1157
	768.494	0.014		768.494	0.00677		768.494	0.11535
	768.976	0.0139		768.976	0.00675		768.976	0.11499
	769.458	0.0138		769.458	0.00673		769.458	0.11463
	769.94	0.0137		769.94	0.00671		769.94	0.11427
	770.423	0.0136		770.423	0.00669		770.423	0.11391
	770.905	0.0135		770.905	0.00667		770.905	0.11355
	771.387	0.0134		771.387	0.00666		771.387	0.11318
	771.869	0.01331		771.869	0.00665		771.869	0.11282
	772.351	0.01322		772.351	0.00664		772.351	0.11246
	772.833	0.01312		772.833	0.00663		772.833	0.1121
	773.315	0.01303		773.315	0.00662		773.315	0.11174
	773.797	0.01294		773.797	0.00661		773.797	0.11139
	774.279	0.01285		774.279	0.00661		774.279	0.11104
	774.762	0.01276		774.762	0.0066		774.762	0.1107
	775.244	0.01267		775.244	0.0066		775.244	0.11038
	775.726	0.01258		775.726	0.00659		775.726	0.11007
	776.208	0.0125		776.208	0.00659		776.208	0.10978
	776.69	0.01241		776.69	0.00658		776.69	0.1095
	777.172	0.01232		777.172	0.00658		777.172	0.10922
	777.654	0.01223		777.654	0.00657		777.654	0.10895
	778.136	0.01214		778.136	0.00657		778.136	0.10869
	778.619	0.01205		778.619	0.00656		778.619	0.10844
	779.101	0.01196		779.101	0.00655		779.101	0.1082
	779.583	0.01187		779.583	0.00655		779.583	0.10797
	780.065	0.01178		780.065	0.00654		780.065	0.10775
	780.547	0.01169		780.547	0.00653		780.547	0.10753
	781.029	0.01159		781.029	0.00652		781.029	0.10731
	781.511	0.0115		781.511	0.00651		781.511	0.1071
	781.993	0.0114		781.993	0.0065		781.993	0.10689
	782.476	0.01131		782.476	0.0065		782.476	0.10668
	782.958	0.01122		782.958	0.0065		782.958	0.10646
	783.44	0.01112		783.44	0.0065		783.44	0.10622
	783.922	0.01103		783.922	0.00651		783.922	0.10598
	784.404	0.01094		784.404	0.00652		784.404	0.10574
	784.886	0.01084		784.886	0.00653		784.886	0.10549
	785.368	0.01075		785.368	0.00654		785.368	0.10525
	785.85	0.01066		785.85	0.00656		785.85	0.10501
	786.332	0.01056		786.332	0.00658		786.332	0.10477
	786.814	0.01047		786.814	0.0066		786.814	0.10454
	787.297	0.01038		787.297	0.00662		787.297	0.1043
	787.779	0.01029		787.779	0.00664		787.779	0.10408
	788.261	0.0102		788.261	0.00666		788.261	0.10386
	788.743	0.0101		788.743	0.00668		788.743	0.10364
	789.225	0.01001		789.225	0.00671		789.225	0.10343
	789.707	0.00992		789.707	0.00674		789.707	0.10324
	790.189	0.00983		790.189	0.00676		790.189	0.10304
	790.671	0.00974		790.671	0.00679		790.671	0.10285
	791.154	0.00965		791.154	0.00682		791.154	0.10265
	791.636	0.00956		791.636	0.00684		791.636	0.10245
	792.118	0.00947		792.118	0.00687		792.118	0.10226
	792.6	0.00938		792.6	0.0069		792.6	0.1021
	793.082	0.00929		793.082	0.00693		793.082	0.10197
	793.564	0.0092		793.564	0.00696		793.564	0.10187
	794.046	0.00911		794.046	0.00699		794.046	0.10181
	794.528	0.00902		794.528	0.00702		794.528	0.10178
	795.01	0.00893		795.01	0.00705		795.01	0.10181
	795.493	0.00884		795.493	0.00708		795.493	0.10189
	795.975	0.00875		795.975	0.00711		795.975	0.10202
	796.457	0.00866		796.457	0.00714		796.457	0.1022
	796.939	0.00857		796.939	0.00717		796.939	0.10242
	797.421	0.00849		797.421	0.0072		797.421	0.1027
	797.903	0.0084		797.903	0.00724		797.903	0.10306
	798.385	0.00831		798.385	0.00727		798.385	0.10353
	798.867	0.00822		798.867	0.00731		798.867	0.10419
	799.35	0.00813		799.35	0.00735		799.35	0.10494
	799.832	0.00805		799.832	0.00738		799.832	0.10575
	800.314	0.00796		800.314	0.00742		800.314	0.10659
	800.796	0.00787		800.796	0.00746		800.796	0.10742
	801.278	0.00778		801.278	0.0075		801.278	0.10825
	801.76	0.00769		801.76	0.00753		801.76	0.10906
	802.242	0.0076		802.242	0.00757		802.242	0.10983
	802.724	0.00751		802.724	0.00761		802.724	0.11055
	803.207	0.00741		803.207	0.00764		803.207	0.1112
	803.689	0.00732		803.689	0.00767		803.689	0.11176
	804.171	0.00722		804.171	0.00771		804.171	0.11224
	804.653	0.00713		804.653	0.00773		804.653	0.11263
	805.135	0.00703		805.135	0.00776		805.135	0.1129
	805.617	0.00694		805.617	0.00778		805.617	0.11301
	806.099	0.00684		806.099	0.0078		806.099	0.11291
	806.581	0.00675		806.581	0.00782		806.581	0.11251
	807.063	0.00666		807.063	0.00784		807.063	0.11189
	807.545	0.00657		807.545	0.00785		807.545	0.1111
	808.028	0.00648		808.028	0.00785		808.028	0.11018
	808.51	0.0064		808.51	0.00785		808.51	0.10915
	808.992	0.00632		808.992	0.00785		808.992	0.10802
	809.474	0.00624		809.474	0.00784		809.474	0.10676
	809.956	0.00617		809.956	0.00782		809.956	0.10536
	810.438	0.0061		810.438	0.00778		810.438	0.1038
	810.92	0.00604		810.92	0.00774		810.92	0.10214
	811.403	0.00599		811.403	0.0077		811.403	0.10043
	811.885	0.00593		811.885	0.00764		811.885	0.09868
	812.367	0.00588		812.367	0.00758		812.367	0.09692
	812.849	0.00583		812.849	0.00752		812.849	0.09518
	813.331	0.00579		813.331	0.00745		813.331	0.09349
	813.813	0.00574		813.813	0.00737		813.813	0.09189
	814.295	0.0057		814.295	0.00728		814.295	0.09047
	814.777	0.00566		814.777	0.00718		814.777	0.08917
	815.259	0.00562		815.259	0.00709		815.259	0.08795
	815.742	0.00557		815.742	0.00698		815.742	0.08682
	816.224	0.00554		816.224	0.00688		816.224	0.08575
	816.706	0.0055		816.706	0.00678		816.706	0.08476
	817.188	0.00546		817.188	0.00667		817.188	0.08386
	817.67	0.00542		817.67	0.00657		817.67	0.08308
	818.152	0.00538		818.152	0.00647		818.152	0.08245
	818.634	0.00533		818.634	0.00637		818.634	0.08193
	819.116	0.00529		819.116	0.00628		819.116	0.08149
	819.598	0.00525		819.598	0.00619		819.598	0.08113
	820.081	0.00521		820.081	0.0061		820.081	0.08084
	820.563	0.00517		820.563	0.00602		820.563	0.0806
	821.045	0.00512		821.045	0.00594		821.045	0.08041
	821.527	0.00508		821.527	0.00587		821.527	0.08026
	822.009	0.00504		822.009	0.00581		822.009	0.08012
	822.491	0.005		822.491	0.00576		822.491	0.08001
	822.973	0.00495		822.973	0.00572		822.973	0.07994
	823.455	0.00491		823.455	0.00569		823.455	0.0799
	823.938	0.00487		823.938	0.00566		823.938	0.0799
	824.42	0.00482		824.42	0.00563		824.42	0.07993
	824.902	0.00478		824.902	0.00562		824.902	0.07998
	825.384	0.00473		825.384	0.00561		825.384	0.08006
	825.866	0.00469		825.866	0.0056		825.866	0.08015
	826.348	0.00464		826.348	0.00561		826.348	0.08026
	826.83	0.00459		826.83	0.00562		826.83	0.0804
	827.312	0.00454		827.312	0.00563		827.312	0.08055
	827.794	0.00448		827.794	0.00565		827.794	0.08074
	828.277	0.00443		828.277	0.00567		828.277	0.08095
	828.759	0.00438		828.759	0.00569		828.759	0.08119
	829.241	0.00433		829.241	0.00571		829.241	0.08146
	829.723	0.00427		829.723	0.00575		829.723	0.08177
	830.205	0.00422		830.205	0.00578		830.205	0.0821
	830.687	0.00417		830.687	0.00581		830.687	0.08247
	831.169	0.00411		831.169	0.00585		831.169	0.08285
	831.651	0.00406		831.651	0.00588		831.651	0.08325
	832.134	0.004		832.134	0.00591		832.134	0.08367
	832.616	0.00395		832.616	0.00593		832.616	0.08411
	833.098	0.00389		833.098	0.00595		833.098	0.08458
	833.58	0.00384		833.58	0.00597		833.58	0.08509
	834.062	0.00378		834.062	0.00598		834.062	0.08563
	834.544	0.00373		834.544	0.00598		834.544	0.08617
	835.026	0.00367		835.026	0.00598		835.026	0.0867
	835.508	0.00362		835.508	0.00597		835.508	0.08723
	835.99	0.00356		835.99	0.00595		835.99	0.08773
	836.472	0.00351		836.472	0.00592		836.472	0.08821
	836.955	0.00345		836.955	0.00588		836.955	0.08865
	837.437	0.0034		837.437	0.00582		837.437	0.08903
	837.919	0.00334		837.919	0.00575		837.919	0.08936
	838.401	0.00329		838.401	0.00567		838.401	0.08965
	838.883	0.00323		838.883	0.00558		838.883	0.08989
	839.365	0.00318		839.365	0.00549		839.365	0.09009
	839.847	0.00312		839.847	0.00538		839.847	0.09024
	840.33	0.00307		840.33	0.00527		840.33	0.09034
	840.812	0.00301		840.812	0.00514		840.812	0.09037
	841.294	0.00295		841.294	0.00501		841.294	0.09033
	841.776	0.0029		841.776	0.00486		841.776	0.09022
	842.258	0.00284		842.258	0.0047		842.258	0.09006
	842.74	0.00278		842.74	0.00454		842.74	0.08985
	843.222	0.00272		843.222	0.00438		843.222	0.08959
	843.704	0.00267		843.704	0.00421		843.704	0.08929
	844.186	0.00261		844.186	0.00405		844.186	0.08894
	844.669	0.00256		844.669	0.00388		844.669	0.08853
	845.151	0.0025		845.151	0.00371		845.151	0.08806
	845.633	0.00245		845.633	0.00354		845.633	0.08754
	846.115	0.00239		846.115	0.00338		846.115	0.08698
	846.597	0.00234		846.597	0.00321		846.597	0.0864
	847.079	0.00229		847.079	0.00305		847.079	0.08581
	847.561	0.00224		847.561	0.0029		847.561	0.0852
	848.043	0.00219		848.043	0.00275		848.043	0.08458
	848.525	0.00214		848.525	0.00261		848.525	0.08396
	849.008	0.00209		849.008	0.00249		849.008	0.08336
	849.49	0.00204		849.49	0.00237		849.49	0.08276
	849.972	0.002		849.972	0.00227		849.972	0.08218
	850.454	0.00196		850.454	0.00217		850.454	0.08161
	850.936	0.00191		850.936	0.00208		850.936	0.08105
	851.418	0.00187		851.418	0.002		851.418	0.08052
	851.9	0.00183		851.9	0.00192		851.9	0.08001
	852.382	0.0018		852.382	0.00186		852.382	0.07953
	852.865	0.00176		852.865	0.00181		852.865	0.0791
	853.347	0.00172		853.347	0.00177		853.347	0.07871
	853.829	0.00169		853.829	0.00174		853.829	0.07835
	854.311	0.00165		854.311	0.00172		854.311	0.07803
	854.793	0.00162		854.793	0.00171		854.793	0.07774
	855.275	0.00159		855.275	0.0017		855.275	0.07749
	855.757	0.00156		855.757	0.0017		855.757	0.07729
	856.239	0.00154		856.239	0.00171		856.239	0.07713
	856.721	0.00152		856.721	0.00173		856.721	0.07704
	857.204	0.0015		857.204	0.00175		857.204	0.07699
	857.686	0.00148		857.686	0.00177		857.686	0.07699
	858.168	0.00146		858.168	0.0018		858.168	0.07702
	858.65	0.00144		858.65	0.00184		858.65	0.07709
	859.132	0.00143		859.132	0.00189		859.132	0.07719
	859.614	0.00142		859.614	0.00193		859.614	0.07732
	860.096	0.00141		860.096	0.00198		860.096	0.07747
	860.578	0.00139		860.578	0.00204		860.578	0.07766
	861.061	0.00138		861.061	0.0021		861.061	0.07786
	861.543	0.00137		861.543	0.00216		861.543	0.07809
	862.025	0.00137		862.025	0.00222		862.025	0.07834
	862.507	0.00136		862.507	0.00229		862.507	0.07861
	862.989	0.00135		862.989	0.00236		862.989	0.0789
	863.471	0.00134		863.471	0.00244		863.471	0.0792
	863.953	0.00133		863.953	0.00252		863.953	0.07951
	864.435	0.00132		864.435	0.0026		864.435	0.07981
	864.918	0.00131		864.918	0.00269		864.918	0.08013
	865.399	0.0013		865.399	0.00278		865.399	0.08045
	865.882	0.0013		865.882	0.00287		865.882	0.08078
	866.364	0.00129		866.364	0.00297		866.364	0.08112
	866.846	0.00128		866.846	0.00307		866.846	0.08147
	867.328	0.00127		867.328	0.00318		867.328	0.08182
	867.81	0.00126		867.81	0.00329		867.81	0.08219
	868.292	0.00125		868.292	0.0034		868.292	0.08257
	868.774	0.00125		868.774	0.00352		868.774	0.08296
	869.256	0.00124		869.256	0.00365		869.256	0.08336
	869.739	0.00124		869.739	0.00378		869.739	0.08376
	870.221	0.00123		870.221	0.00391		870.221	0.08416
	870.703	0.00123		870.703	0.00405		870.703	0.08457
	871.185	0.00123		871.185	0.0042		871.185	0.08498
	871.667	0.00123		871.667	0.00435		871.667	0.08539
	872.149	0.00124		872.149	0.00451		872.149	0.08581
	872.631	0.00124		872.631	0.00468		872.631	0.08623
	873.113	0.00125		873.113	0.00485		873.113	0.08664
	873.596	0.00126		873.596	0.00502		873.596	0.08705
	874.078	0.00128		874.078	0.0052		874.078	0.08745
	874.56	0.00129		874.56	0.00537		874.56	0.08784
	875.042	0.0013		875.042	0.00555		875.042	0.08823
	875.524	0.00131		875.524	0.00572		875.524	0.0886
	876.006	0.00132		876.006	0.0059		876.006	0.08898
	876.488	0.00133		876.488	0.00608		876.488	0.08935
	876.97	0.00134		876.97	0.00625		876.97	0.0897
	877.452	0.00135		877.452	0.00642		877.452	0.09002
	877.935	0.00136		877.935	0.00658		877.935	0.09031
	878.417	0.00137		878.417	0.00674		878.417	0.09056
	878.899	0.00137		878.899	0.00688		878.899	0.09077
	879.381	0.00138		879.381	0.00702		879.381	0.09092
	879.863	0.00138		879.863	0.00714		879.863	0.09098
	880.345	0.00138		880.345	0.00725		880.345	0.09099
	880.827	0.00137		880.827	0.00734		880.827	0.09094
	881.309	0.00137		881.309	0.00743		881.309	0.09084
	881.792	0.00136		881.792	0.0075		881.792	0.0907
	882.274	0.00135		882.274	0.00757		882.274	0.09051
	882.756	0.00135		882.756	0.00762		882.756	0.09027
	883.238	0.00133		883.238	0.00765		883.238	0.08996
	883.72	0.00132		883.72	0.00767		883.72	0.08957
	884.202	0.00131		884.202	0.00767		884.202	0.08913
	884.684	0.0013		884.684	0.00766		884.684	0.08865
	885.166	0.00128		885.166	0.00763		885.166	0.08812
	885.648	0.00126		885.648	0.0076		885.648	0.08758
	886.131	0.00124		886.131	0.00756		886.131	0.08701
	886.613	0.00122		886.613	0.00752		886.613	0.08641
	887.095	0.0012		887.095	0.00746		887.095	0.0858
	887.577	0.00117		887.577	0.0074		887.577	0.08516
	888.059	0.00114		888.059	0.00732		888.059	0.08451
	888.541	0.0011		888.541	0.00725		888.541	0.08386
	889.023	0.00107		889.023	0.00717		889.023	0.08322
	889.505	0.00103		889.505	0.00709		889.505	0.08259
	889.987	9.97022E-4		889.987	0.00701		889.987	0.082
	890.47	9.59113E-4		890.47	0.00694		890.47	0.08143
	890.952	9.2043E-4		890.952	0.00686		890.952	0.08092
	891.434	8.81404E-4		891.434	0.0068		891.434	0.08048
	891.916	8.42065E-4		891.916	0.00674		891.916	0.08011
	892.398	8.02472E-4		892.398	0.00668		892.398	0.07979
	892.88	7.62776E-4		892.88	0.00663		892.88	0.07952
	893.362	7.22945E-4		893.362	0.00659		893.362	0.0793
	893.845	6.83233E-4		893.845	0.00655		893.845	0.07913
	894.327	6.43954E-4		894.327	0.00652		894.327	0.07903
	894.809	6.05553E-4		894.809	0.0065		894.809	0.07899
	895.291	5.6845E-4		895.291	0.00649		895.291	0.07902
	895.773	5.32344E-4		895.773	0.0065		895.773	0.07913
	896.255	4.96924E-4		896.255	0.00651		896.255	0.0793
	896.737	4.62383E-4		896.737	0.00653		896.737	0.07953
	897.219	4.28587E-4		897.219	0.00655		897.219	0.07982
	897.701	3.95581E-4		897.701	0.00658		897.701	0.08018
	898.183	3.6341E-4		898.183	0.00662		898.183	0.08061
	898.666	3.31938E-4		898.666	0.00666		898.666	0.08112
	899.148	3.01063E-4		899.148	0.00671		899.148	0.08172
	899.63	2.70978E-4		899.63	0.00677		899.63	0.0824
	900.112	2.42129E-4		900.112	0.00683		900.112	0.08314
	900.594	2.14458E-4		900.594	0.00689		900.594	0.08394
	901.076	1.87993E-4		901.076	0.00696		901.076	0.08479
	901.558	1.63093E-4		901.558	0.00702		901.558	0.08568
	902.04	1.39758E-4		902.04	0.00709		902.04	0.08662
	902.523	1.18494E-4		902.523	0.00715		902.523	0.08761
	903.005	9.97633E-5		903.005	0.00721		903.005	0.08867
	903.487	8.30889E-5		903.487	0.00727		903.487	0.08978
	903.969	6.80983E-5		903.969	0.00732		903.969	0.0909
	904.451	5.48661E-5		904.451	0.00737		904.451	0.09204
	904.933	4.31091E-5		904.933	0.00742		904.933	0.09317
	905.415	3.29167E-5		905.415	0.00747		905.415	0.09429
	905.897	2.42144E-5		905.897	0.00752		905.897	0.09539
	906.38	1.68979E-5		906.38	0.00756		906.38	0.09645
	906.862	1.05798E-5		906.862	0.00759		906.862	0.09745
	907.344	5.69224E-6		907.344	0.00762		907.344	0.09839
	907.826	2.29478E-6		907.826	0.00764		907.826	0.09927
	908.308	4.02331E-7		908.308	0.00767		908.308	0.1001
	908.79	0		908.79	0.00769		908.79	0.10088
	909.272	1.2666E-6		909.272	0.0077		909.272	0.10159
	909.754	4.24683E-6		909.754	0.00772		909.754	0.10222
	910.236	9.14931E-6		910.236	0.00773		910.236	0.10274
	910.718	1.63466E-5		910.718	0.00774		910.718	0.1031
	911.201	2.54512E-5		911.201	0.00775		911.201	0.10335
	911.683	3.62247E-5		911.683	0.00776		911.683	0.10352
	912.165	4.84288E-5		912.165	0.00777		912.165	0.10362
	912.647	6.18994E-5		912.647	0.00778		912.647	0.10368
	913.129	7.66665E-5		913.129	0.00779		913.129	0.10368
	913.611	9.24915E-5		913.611	0.0078		913.611	0.10364
	914.093	1.0933E-4		914.093	0.00782		914.093	0.10356
	914.576	1.2666E-4		914.576	0.00784		914.576	0.10343
	915.058	1.44854E-4		915.058	0.00787		915.058	0.10327
	915.54	1.64002E-4		915.54	0.0079		915.54	0.10311
	916.022	1.83925E-4		916.022	0.00793		916.022	0.10293
	916.504	2.04742E-4		916.504	0.00797		916.504	0.10275
	916.986	2.26438E-4		916.986	0.00802		916.986	0.10258
	917.468	2.49252E-4		917.468	0.00807		917.468	0.10245
	917.95	2.73302E-4		917.95	0.00813		917.95	0.10238
	918.432	2.9923E-4		918.432	0.0082		918.432	0.10244
	918.915	3.26201E-4		918.915	0.00828		918.915	0.10258
	919.397	3.53873E-4		919.397	0.00836		919.397	0.10275
	919.879	3.81827E-4		919.879	0.00845		919.879	0.10295
	920.361	4.09737E-4		920.361	0.00854		920.361	0.10315
	920.843	4.37558E-4		920.843	0.00863		920.843	0.10337
	921.325	4.65199E-4		921.325	0.00872		921.325	0.10359
	921.807	4.92543E-4		921.807	0.00882		921.807	0.10382
	922.289	5.19574E-4		922.289	0.00892		922.289	0.10404
	922.771	5.45919E-4		922.771	0.00902		922.771	0.10426
	923.254	5.71102E-4		923.254	0.00912		923.254	0.10447
	923.736	5.95152E-4		923.736	0.00921		923.736	0.10465
	924.218	6.17966E-4		924.218	0.0093		924.218	0.10481
	924.7	6.38932E-4		924.7	0.00939		924.7	0.10494
	925.182	6.57693E-4		925.182	0.00946		925.182	0.10502
	925.664	6.73384E-4		925.664	0.00953		925.664	0.10504
	926.146	6.84455E-4		926.146	0.00958		926.146	0.10495
	926.628	6.92353E-4		926.628	0.00962		926.628	0.10479
	927.111	6.97866E-4		927.111	0.00965		927.111	0.10457
	927.593	7.01219E-4		927.593	0.00967		927.593	0.10431
	928.075	7.02709E-4		928.075	0.00968		928.075	0.10403
	928.557	7.02575E-4		928.557	0.00968		928.557	0.1037
	929.039	7.00727E-4		929.039	0.00967		929.039	0.10334
	929.521	6.97658E-4		929.521	0.00964		929.521	0.10292
	930.003	6.93992E-4		930.003	0.0096		930.003	0.10244
	930.485	6.89119E-4		930.485	0.00954		930.485	0.10192
	930.967	6.82876E-4		930.967	0.00947		930.967	0.10139
	931.45	6.75127E-4		931.45	0.00939		931.45	0.10084
	931.932	6.65948E-4		931.932	0.0093		931.932	0.10031
	932.414	6.55115E-4		932.414	0.00921		932.414	0.09979
	932.896	6.42613E-4		932.896	0.0091		932.896	0.09929
	933.378	6.28024E-4		933.378	0.00899		933.378	0.09884
	933.86	6.1059E-4		933.86	0.00888		933.86	0.09845
	934.342	5.91174E-4		934.342	0.00876		934.342	0.09813
	934.824	5.70402E-4		934.824	0.00864		934.824	0.09785
	935.307	5.48556E-4		935.307	0.00851		935.307	0.09762
	935.789	5.2613E-4		935.789	0.00838		935.789	0.09744
	936.271	5.03019E-4		936.271	0.00826		936.271	0.09732
	936.753	4.7943E-4		936.753	0.00813		936.753	0.09725
	937.235	4.55499E-4		937.235	0.008		937.235	0.09726
	937.717	4.31329E-4		937.717	0.00788		937.717	0.09735
	938.199	4.07293E-4		938.199	0.00777		938.199	0.09751
	938.681	3.83556E-4		938.681	0.00766		938.681	0.09775
	939.163	3.6031E-4		939.163	0.00755		939.163	0.09805
	939.646	3.37526E-4		939.646	0.00745		939.646	0.09843
	940.128	3.15771E-4		940.128	0.00735		940.128	0.09887
	940.61	2.95416E-4		940.61	0.00726		940.61	0.0994
	941.092	2.77087E-4		941.092	0.00717		941.092	0.10003
	941.574	2.62111E-4		941.574	0.00709		941.574	0.10077
	942.056	2.49326E-4		942.056	0.00702		942.056	0.1016
	942.538	2.38165E-4		942.538	0.00696		942.538	0.10251
	943.02	2.2848E-4		943.02	0.0069		943.02	0.10348
	943.503	2.19718E-4		943.503	0.00684		943.503	0.10451
	943.985	2.12193E-4		943.985	0.00679		943.985	0.10559
	944.467	2.05755E-4		944.467	0.00675		944.467	0.10674
	944.949	2.00421E-4		944.949	0.00672		944.949	0.10794
	945.431	1.9595E-4		945.431	0.00669		945.431	0.10922
	945.913	1.92374E-4		945.913	0.00666		945.913	0.11054
	946.395	1.89647E-4		946.395	0.00665		946.395	0.11189
	946.877	1.87725E-4		946.877	0.00663		946.877	0.11326
	947.359	1.86816E-4		947.359	0.00662		947.359	0.11464
	947.842	1.86503E-4		947.842	0.00661		947.842	0.116
	948.324	1.86637E-4		948.324	0.00661		948.324	0.11735
	948.806	1.86712E-4		948.806	0.00661		948.806	0.11866
	949.288	1.85877E-4		949.288	0.0066		949.288	0.11991
	949.77	1.85058E-4		949.77	0.0066		949.77	0.12112
	950.252	1.84923E-4		950.252	0.0066		950.252	0.12226
	950.734	1.85743E-4		950.734	0.0066		950.734	0.12335
	951.216	1.87978E-4		951.216	0.00661		951.216	0.12438
	951.698	1.91614E-4		951.698	0.00661		951.698	0.12534
	952.181	1.9671E-4		952.181	0.00662		952.181	0.1262
	952.663	2.03386E-4		952.663	0.00663		952.663	0.12694
	953.145	2.11656E-4		953.145	0.00663		953.145	0.1275
	953.627	2.21953E-4		953.627	0.00664		953.627	0.12794
	954.109	2.34559E-4		954.109	0.00665		954.109	0.12828
	954.591	2.4955E-4		954.591	0.00667		954.591	0.12853
	955.073	2.6691E-4		955.073	0.00668		955.073	0.12871
	955.555	2.87205E-4		955.555	0.00669		955.555	0.12882
	956.038	3.10943E-4		956.038	0.00671		956.038	0.12886
	956.52	3.38987E-4		956.52	0.00673		956.52	0.12883
	957.002	3.72946E-4		957.002	0.00674		957.002	0.12871
	957.484	4.11272E-4		957.484	0.00676		957.484	0.12854
	957.966	4.53055E-4		957.966	0.00678		957.966	0.12832
	958.448	4.97937E-4		958.448	0.0068		958.448	0.12807
	958.93	5.45397E-4		958.93	0.00682		958.93	0.12779
	959.412	5.95465E-4		959.412	0.00684		959.412	0.1275
	959.894	6.47903E-4		959.894	0.00687		959.894	0.12721
	960.377	7.02441E-4		960.377	0.0069		960.377	0.12693
	960.859	7.58484E-4		960.859	0.00694		960.859	0.1267
	961.341	8.16315E-4		961.341	0.00698		961.341	0.1265
	961.823	8.76084E-4		961.823	0.00702		961.823	0.12632
	962.305	9.37715E-4		962.305	0.00707		962.305	0.12617
	962.787	0.001		962.787	0.00712		962.787	0.12603
	963.269	0.00107		963.269	0.00717		963.269	0.12592
	963.751	0.00113		963.751	0.00722		963.751	0.12585
	964.234	0.0012		964.234	0.00727		964.234	0.12583
	964.716	0.00127		964.716	0.00733		964.716	0.12588
	965.198	0.00135		965.198	0.00738		965.198	0.12598
	965.68	0.00142		965.68	0.00743		965.68	0.12613
	966.162	0.0015		966.162	0.00749		966.162	0.12631
	966.644	0.00157		966.644	0.00754		966.644	0.12651
	967.126	0.00165		967.126	0.0076		967.126	0.12675
	967.608	0.00173		967.608	0.00765		967.608	0.12701
	968.091	0.00181		968.091	0.00771		968.091	0.1273
	968.573	0.00188		968.573	0.00777		968.573	0.12762
	969.055	0.00196		969.055	0.00784		969.055	0.12796
	969.537	0.00205		969.537	0.0079		969.537	0.12832
	970.019	0.00213		970.019	0.00796		970.019	0.1287
	970.501	0.00221		970.501	0.00803		970.501	0.12909
	970.983	0.00229		970.983	0.00809		970.983	0.12948
	971.465	0.00237		971.465	0.00816		971.465	0.12987
	971.947	0.00245		971.947	0.00822		971.947	0.13027
	972.429	0.00253		972.429	0.00828		972.429	0.13065
	972.912	0.00261		972.912	0.00834		972.912	0.13103
	973.394	0.00269		973.394	0.0084		973.394	0.13139
	973.876	0.00276		973.876	0.00845		973.876	0.13176
	974.358	0.00284		974.358	0.00851		974.358	0.13211
	974.84	0.00292		974.84	0.00857		974.84	0.13246
	975.322	0.00299		975.322	0.00862		975.322	0.13279
	975.804	0.00307		975.804	0.00868		975.804	0.13309
	976.286	0.00314		976.286	0.00873		976.286	0.13336
	976.769	0.00322		976.769	0.00879		976.769	0.13361
	977.251	0.00329		977.251	0.00884		977.251	0.13384
	977.733	0.00336		977.733	0.0089		977.733	0.13406
	978.215	0.00343		978.215	0.00895		978.215	0.13427
	978.697	0.0035		978.697	0.009		978.697	0.13446
	979.179	0.00357		979.179	0.00905		979.179	0.13465
	979.661	0.00364		979.661	0.0091		979.661	0.13484
	980.143	0.0037		980.143	0.00914		980.143	0.13505
	980.625	0.00376		980.625	0.00918		980.625	0.13527
	981.108	0.00382		981.108	0.00921		981.108	0.13547
	981.59	0.00388		981.59	0.00925		981.59	0.13566
	982.072	0.00394		982.072	0.00928		982.072	0.13582
	982.554	0.00399		982.554	0.00932		982.554	0.13596
	983.036	0.00405		983.036	0.00935		983.036	0.13607
	983.518	0.0041		983.518	0.00938		983.518	0.13615
	984	0.00415		984	0.00942		984	0.13621
	984.482	0.0042		984.482	0.00945		984.482	0.13623
	984.965	0.00425		984.965	0.00949		984.965	0.13621
	985.447	0.00429		985.447	0.00952		985.447	0.13613
	985.929	0.00433		985.929	0.00956		985.929	0.13601
	986.411	0.00438		986.411	0.0096		986.411	0.13582
	986.893	0.00441		986.893	0.00963		986.893	0.13556
	987.375	0.00445		987.375	0.00967		987.375	0.13521
	987.857	0.00448		987.857	0.00971		987.857	0.13475
	988.339	0.00451		988.339	0.00975		988.339	0.13419
	988.822	0.00454		988.822	0.0098		988.822	0.13356
	989.304	0.00456		989.304	0.00984		989.304	0.13285
	989.786	0.00459		989.786	0.00988		989.786	0.13209
	990.268	0.00461		990.268	0.00993		990.268	0.13126
	990.75	0.00463		990.75	0.00998		990.75	0.13035
	991.232	0.00465		991.232	0.01002		991.232	0.12935
	991.714	0.00467		991.714	0.01008		991.714	0.12823
	992.196	0.00468		992.196	0.01013		992.196	0.12704
	992.678	0.0047		992.678	0.01018		992.678	0.1258
	993.16	0.00471		993.16	0.01023		993.16	0.12452
	993.643	0.00473		993.643	0.01029		993.643	0.12324
	994.125	0.00474		994.125	0.01034		994.125	0.12195
	994.607	0.00475		994.607	0.0104		994.607	0.12068
	995.089	0.00476		995.089	0.01045		995.089	0.11943
	995.571	0.00477		995.571	0.01051		995.571	0.11825
	996.053	0.00478		996.053	0.01056		996.053	0.11712
	996.535	0.00478		996.535	0.01062		996.535	0.11603
	997.018	0.00479		997.018	0.01067		997.018	0.11499
	997.5	0.0048		997.5	0.01072		997.5	0.11398
	997.982	0.00481		997.982	0.01078		997.982	0.11302
	998.464	0.00481		998.464	0.01083		998.464	0.11213
	998.946	0.00482		998.946	0.01088		998.946	0.11131
	999.428	0.00482		999.428	0.01094		999.428	0.11058
	999.91	0.00483		999.91	0.01099		999.91	0.10994
	1000.39	0.00484		1000.39	0.01104		1000.39	0.10937
	1000.87	0.00484		1000.87	0.01109		1000.87	0.10886
	1001.36	0.00485		1001.36	0.01114		1001.36	0.10841
	1001.84	0.00485		1001.84	0.01119		1001.84	0.10802
	1002.32	0.00486		1002.32	0.01125		1002.32	0.10769
	1002.8	0.00487		1002.8	0.0113		1002.8	0.10744
	1003.28	0.00488		1003.28	0.01135		1003.28	0.10727
	1003.77	0.00489		1003.77	0.0114		1003.77	0.10716
	1004.25	0.0049		1004.25	0.01145		1004.25	0.10712
	1004.73	0.00492		1004.73	0.0115		1004.73	0.10713
	1005.21	0.00493		1005.21	0.01155		1005.21	0.10718
	1005.7	0.00494		1005.7	0.0116		1005.7	0.10728
	1006.18	0.00496		1006.18	0.01166		1006.18	0.10742
	1006.66	0.00497		1006.66	0.01171		1006.66	0.10759
	1007.14	0.00499		1007.14	0.01177		1007.14	0.10779
	1007.62	0.005		1007.62	0.01184		1007.62	0.10802
	1008.11	0.00502		1008.11	0.0119		1008.11	0.10828
	1008.59	0.00504		1008.59	0.01197		1008.59	0.10858
	1009.07	0.00505		1009.07	0.01204		1009.07	0.1089
	1009.55	0.00507		1009.55	0.01211		1009.55	0.10925
	1010.03	0.00509		1010.03	0.01219		1010.03	0.10963
	1010.52	0.00511		1010.52	0.01227		1010.52	0.11002
	1011	0.00513		1011	0.01236		1011	0.11044
	1011.48	0.00515		1011.48	0.01245		1011.48	0.11088
	1011.96	0.00517		1011.96	0.01254		1011.96	0.11134
	1012.45	0.00519		1012.45	0.01264		1012.45	0.11182
	1012.93	0.00522		1012.93	0.01274		1012.93	0.11232
	1013.41	0.00524		1013.41	0.01284		1013.41	0.11284
	1013.89	0.00526		1013.89	0.01294		1013.89	0.11337
	1014.37	0.00529		1014.37	0.01304		1014.37	0.11392
	1014.86	0.00531		1014.86	0.01314		1014.86	0.11448
	1015.34	0.00534		1015.34	0.01325		1015.34	0.11505
	1015.82	0.00537		1015.82	0.01335		1015.82	0.11563
	1016.3	0.00539		1016.3	0.01345		1016.3	0.11623
	1016.78	0.00542		1016.78	0.01356		1016.78	0.11685
	1017.27	0.00545		1017.27	0.01366		1017.27	0.11748
	1017.75	0.00548		1017.75	0.01376		1017.75	0.11813
	1018.23	0.00551		1018.23	0.01386		1018.23	0.11881
	1018.71	0.00554		1018.71	0.01395		1018.71	0.11952
	1019.2	0.00557		1019.2	0.01405		1019.2	0.12026
	1019.68	0.0056		1019.68	0.01414		1019.68	0.12101
	1020.16	0.00564		1020.16	0.01423		1020.16	0.12177
	1020.64	0.00567		1020.64	0.01432		1020.64	0.12254
	1021.12	0.0057		1021.12	0.0144		1021.12	0.12332
	1021.61	0.00574		1021.61	0.01449		1021.61	0.1241
	1022.09	0.00577		1022.09	0.01457		1022.09	0.12489
	1022.57	0.00581		1022.57	0.01465		1022.57	0.12569
	1023.05	0.00584		1023.05	0.01473		1023.05	0.12648
	1023.53	0.00588		1023.53	0.0148		1023.53	0.12727
	1024.02	0.00592		1024.02	0.01488		1024.02	0.12806
	1024.5	0.00595		1024.5	0.01495		1024.5	0.12883
	1024.98	0.00599		1024.98	0.01502		1024.98	0.1296
	1025.46	0.00603		1025.46	0.01509		1025.46	0.13035
	1025.94	0.00606		1025.94	0.01515		1025.94	0.13107
	1026.43	0.0061		1026.43	0.01521		1026.43	0.13177
	1026.91	0.00614		1026.91	0.01528		1026.91	0.13244
	1027.39	0.00618		1027.39	0.01534		1027.39	0.13309
	1027.87	0.00622		1027.87	0.01539		1027.87	0.13371
	1028.36	0.00625		1028.36	0.01545		1028.36	0.13431
	1028.84	0.00629		1028.84	0.01551		1028.84	0.13489
	1029.32	0.00633		1029.32	0.01556		1029.32	0.13543
	1029.8	0.00637		1029.8	0.01561		1029.8	0.13593
	1030.28	0.00641		1030.28	0.01567		1030.28	0.13638
	1030.77	0.00645		1030.77	0.01572		1030.77	0.13679
	1031.25	0.00649		1031.25	0.01577		1031.25	0.13717
	1031.73	0.00653		1031.73	0.01582		1031.73	0.13752
	1032.21	0.00657		1032.21	0.01587		1032.21	0.13786
	1032.69	0.00661		1032.69	0.01592		1032.69	0.13818
	1033.18	0.00665		1033.18	0.01597		1033.18	0.13847
	1033.66	0.00669		1033.66	0.01602		1033.66	0.13876
	1034.14	0.00673		1034.14	0.01608		1034.14	0.13903
	1034.62	0.00678		1034.62	0.01614		1034.62	0.13929
	1035.11	0.00682		1035.11	0.0162		1035.11	0.13954
	1035.59	0.00687		1035.59	0.01625		1035.59	0.13978
	1036.07	0.00691		1036.07	0.01631		1036.07	0.14002
	1036.55	0.00695		1036.55	0.01637		1036.55	0.14026
	1037.03	0.007		1037.03	0.01643		1037.03	0.1405
	1037.52	0.00704		1037.52	0.0165		1037.52	0.14075
	1038	0.00708		1038	0.01656		1038	0.14101
	1038.48	0.00713		1038.48	0.01662		1038.48	0.14128
	1038.96	0.00717		1038.96	0.01668		1038.96	0.14155
	1039.44	0.00721		1039.44	0.01674		1039.44	0.14184
	1039.93	0.00725		1039.93	0.0168		1039.93	0.14213
	1040.41	0.00729		1040.41	0.01686		1040.41	0.14242
	1040.89	0.00733		1040.89	0.01691		1040.89	0.14273
	1041.37	0.00737		1041.37	0.01697		1041.37	0.14305
	1041.85	0.00741		1041.85	0.01702		1041.85	0.14337
	1042.34	0.00744		1042.34	0.01707		1042.34	0.14371
	1042.82	0.00747		1042.82	0.01712		1042.82	0.14406
	1043.3	0.00751		1043.3	0.01716		1043.3	0.14442
	1043.78	0.00754		1043.78	0.01721		1043.78	0.14479
	1044.27	0.00757		1044.27	0.01725		1044.27	0.14518
	1044.75	0.0076		1044.75	0.01729		1044.75	0.14558
	1045.23	0.00763		1045.23	0.01732		1045.23	0.14599
	1045.71	0.00766		1045.71	0.01736		1045.71	0.14641
	1046.19	0.00768		1046.19	0.01739		1046.19	0.14684
	1046.68	0.00771		1046.68	0.01741		1046.68	0.14729
	1047.16	0.00774		1047.16	0.01744		1047.16	0.14776
	1047.64	0.00776		1047.64	0.01747		1047.64	0.14825
	1048.12	0.00778		1048.12	0.01749		1048.12	0.14876
	1048.6	0.00781		1048.6	0.01751		1048.6	0.14929
	1049.09	0.00783		1049.09	0.01753		1049.09	0.14985
	1049.57	0.00785		1049.57	0.01755		1049.57	0.15042
	1050.05	0.00786		1050.05	0.01757		1050.05	0.15102
	1050.53	0.00788		1050.53	0.01759		1050.53	0.15165
	1051.02	0.0079		1051.02	0.01761		1051.02	0.15231
	1051.5	0.00791		1051.5	0.01763		1051.5	0.15299
	1051.98	0.00793		1051.98	0.01765		1051.98	0.1537
	1052.46	0.00794		1052.46	0.01767		1052.46	0.15447
	1052.94	0.00795		1052.94	0.01769		1052.94	0.15529
	1053.42	0.00796		1053.42	0.01771		1053.42	0.15622
	1053.91	0.00797		1053.91	0.01773		1053.91	0.15721
	1054.39	0.00798		1054.39	0.01775		1054.39	0.15823
	1054.87	0.00799		1054.87	0.01777		1054.87	0.15927
	1055.35	0.008		1055.35	0.01779		1055.35	0.16031
	1055.84	0.00801		1055.84	0.01782		1055.84	0.16135
	1056.32	0.00801		1056.32	0.01785		1056.32	0.16238
	1056.8	0.00802		1056.8	0.01788		1056.8	0.1634
	1057.28	0.00803		1057.28	0.01791		1057.28	0.1644
	1057.76	0.00803		1057.76	0.01795		1057.76	0.16537
	1058.25	0.00804		1058.25	0.01799		1058.25	0.1663
	1058.73	0.00804		1058.73	0.01803		1058.73	0.16718
	1059.21	0.00805		1059.21	0.01807		1059.21	0.16801
	1059.69	0.00805		1059.69	0.01812		1059.69	0.16878
	1060.17	0.00806		1060.17	0.01816		1060.17	0.16946
	1060.66	0.00806		1060.66	0.01821		1060.66	0.17004
	1061.14	0.00806		1061.14	0.01826		1061.14	0.17046
	1061.62	0.00806		1061.62	0.01831		1061.62	0.17077
	1062.1	0.00806		1062.1	0.01836		1062.1	0.17098
	1062.59	0.00806		1062.59	0.01841		1062.59	0.1711
	1063.07	0.00806		1063.07	0.01846		1063.07	0.17116
	1063.55	0.00806		1063.55	0.01851		1063.55	0.17114
	1064.03	0.00805		1064.03	0.01856		1064.03	0.17102
	1064.51	0.00805		1064.51	0.01861		1064.51	0.1708
	1065	0.00805		1065	0.01866		1065	0.17044
	1065.48	0.00804		1065.48	0.01871		1065.48	0.16999
	1065.96	0.00803		1065.96	0.01876		1065.96	0.16949
	1066.44	0.00803		1066.44	0.01881		1066.44	0.16894
	1066.92	0.00802		1066.92	0.01885		1066.92	0.16837
	1067.41	0.00801		1067.41	0.0189		1067.41	0.16779
	1067.89	0.008		1067.89	0.01894		1067.89	0.16722
	1068.37	0.00799		1068.37	0.01898		1068.37	0.16668
	1068.85	0.00798		1068.85	0.01902		1068.85	0.16622
	1069.34	0.00797		1069.34	0.01906		1069.34	0.16581
	1069.82	0.00796		1069.82	0.01909		1069.82	0.16545
	1070.3	0.00795		1070.3	0.01913		1070.3	0.16512
	1070.78	0.00794		1070.78	0.01916		1070.78	0.16482
	1071.26	0.00793		1071.26	0.01919		1071.26	0.16457
	1071.75	0.00792		1071.75	0.01922		1071.75	0.16438
	1072.23	0.0079		1072.23	0.01924		1072.23	0.16427
	1072.71	0.00789		1072.71	0.01927		1072.71	0.16427
	1073.19	0.00788		1073.19	0.01929		1073.19	0.16436
	1073.67	0.00786		1073.67	0.01931		1073.67	0.1645
	1074.16	0.00785		1074.16	0.01933		1074.16	0.16469
	1074.64	0.00783		1074.64	0.01935		1074.64	0.16491
	1075.12	0.00782		1075.12	0.01937		1075.12	0.16517
	1075.6	0.0078		1075.6	0.01938		1075.6	0.16546
	1076.09	0.00779		1076.09	0.0194		1076.09	0.16578
	1076.57	0.00777		1076.57	0.01941		1076.57	0.16613
	1077.05	0.00776		1077.05	0.01941		1077.05	0.1665
	1077.53	0.00774		1077.53	0.01942		1077.53	0.16688
	1078.01	0.00773		1078.01	0.01943		1078.01	0.16728
	1078.49	0.00771		1078.49	0.01943		1078.49	0.16767
	1078.98	0.00769		1078.98	0.01943		1078.98	0.16806
	1079.46	0.00768		1079.46	0.01944		1079.46	0.16844
	1079.94	0.00766		1079.94	0.01944		1079.94	0.1688
	1080.42	0.00765		1080.42	0.01943		1080.42	0.1691
	1080.91	0.00763		1080.91	0.01943		1080.91	0.16938
	1081.39	0.00762		1081.39	0.01943		1081.39	0.16963
	1081.87	0.0076		1081.87	0.01943		1081.87	0.16985
	1082.35	0.00759		1082.35	0.01943		1082.35	0.17006
	1082.83	0.00757		1082.83	0.01942		1082.83	0.17023
	1083.32	0.00756		1083.32	0.01942		1083.32	0.17038
	1083.8	0.00754		1083.8	0.01942		1083.8	0.17048
	1084.28	0.00753		1084.28	0.01942		1084.28	0.17052
	1084.76	0.00751		1084.76	0.01942		1084.76	0.17052
	1085.24	0.0075		1085.24	0.01943		1085.24	0.1705
	1085.73	0.00748		1085.73	0.01943		1085.73	0.17044
	1086.21	0.00746		1086.21	0.01944		1086.21	0.17036
	1086.69	0.00744		1086.69	0.01945		1086.69	0.17027
	1087.17	0.00742		1087.17	0.01947		1087.17	0.17015
	1087.65	0.0074		1087.65	0.01948		1087.65	0.17001
	1088.14	0.00737		1088.14	0.01951		1088.14	0.16985
	1088.62	0.00734		1088.62	0.01953		1088.62	0.16968
	1089.1	0.0073		1089.1	0.01956		1089.1	0.1695
	1089.58	0.00726		1089.58	0.01959		1089.58	0.16931
	1090.07	0.00723		1090.07	0.01963		1090.07	0.16912
	1090.55	0.00719		1090.55	0.01967		1090.55	0.16893
	1091.03	0.00716		1091.03	0.01971		1091.03	0.16875
	1091.51	0.00713		1091.51	0.01976		1091.51	0.16858
	1091.99	0.0071		1091.99	0.01981		1091.99	0.16845
	1092.48	0.00707		1092.48	0.01987		1092.48	0.16834
	1092.96	0.00704		1092.96	0.01993		1092.96	0.16824
	1093.44	0.00702		1093.44	0.02		1093.44	0.16815
	1093.92	0.007		1093.92	0.02006		1093.92	0.16806
	1094.4	0.00699		1094.4	0.02013		1094.4	0.16798
	1094.89	0.00697		1094.89	0.0202		1094.89	0.1679
	1095.37	0.00697		1095.37	0.02028		1095.37	0.16783
	1095.85	0.00697		1095.85	0.02035		1095.85	0.16776
	1096.33	0.00697		1096.33	0.02043		1096.33	0.16769
	1096.82	0.00698		1096.82	0.02051		1096.82	0.16763
	1097.3	0.007		1097.3	0.0206		1097.3	0.16757
	1097.78	0.00702		1097.78	0.02068		1097.78	0.16751
	1098.26	0.00705		1098.26	0.02077		1098.26	0.16746
	1098.74	0.00708		1098.74	0.02086		1098.74	0.16741
	1099.23	0.00711		1099.23	0.02095		1099.23	0.16736
	1099.71	0.00715		1099.71	0.02105		1099.71	0.16731
	1100.19	0.00719		1100.19	0.02115		1100.19	0.16726
	1100.67	0.00724		1100.67	0.02125		1100.67	0.16721
	1101.15	0.0073		1101.15	0.02135		1101.15	0.16716
	1101.64	0.00736		1101.64	0.02146		1101.64	0.16712
	1102.12	0.00743		1102.12	0.02157		1102.12	0.16708
	1102.6	0.00751		1102.6	0.02169		1102.6	0.16703
	1103.08	0.0076		1103.08	0.0218		1103.08	0.16699
	1103.57	0.00772		1103.57	0.02192		1103.57	0.16694
	1104.05	0.00784		1104.05	0.02204		1104.05	0.16689
	1104.53	0.00797		1104.53	0.02217		1104.53	0.16684
	1105.01	0.00811		1105.01	0.0223		1105.01	0.1668
	1105.49	0.00826		1105.49	0.02243		1105.49	0.16676
	1105.98	0.00841		1105.98	0.02256		1105.98	0.16674
	1106.46	0.00856		1106.46	0.02269		1106.46	0.16672
	1106.94	0.00872		1106.94	0.02282		1106.94	0.16673
	1107.42	0.00887		1107.42	0.02296		1107.42	0.16675
	1107.9	0.00903		1107.9	0.0231		1107.9	0.1668
	1108.39	0.00919		1108.39	0.02324		1108.39	0.16685
	1108.87	0.00934		1108.87	0.02338		1108.87	0.16692
	1109.35	0.0095		1109.35	0.02352		1109.35	0.16701
	1109.83	0.00965		1109.83	0.02366		1109.83	0.16711
	1110.32	0.0098		1110.32	0.02381		1110.32	0.16722
	1110.8	0.00994		1110.8	0.02395		1110.8	0.16734
	1111.28	0.01006		1111.28	0.02407		1111.28	0.16744
	1111.76	0.01017		1111.76	0.0242		1111.76	0.16755
	1112.24	0.01028		1112.24	0.02433		1112.24	0.16768
	1112.72	0.01038		1112.72	0.02446		1112.72	0.16784
	1113.21	0.01048		1113.21	0.02461		1113.21	0.16802
	1113.69	0.01058		1113.69	0.02476		1113.69	0.16825
	1114.17	0.01067		1114.17	0.02493		1114.17	0.1685
	1114.65	0.01076		1114.65	0.0251		1114.65	0.16878
	1115.14	0.01085		1115.14	0.02527		1115.14	0.16907
	1115.62	0.01094		1115.62	0.02546		1115.62	0.1694
	1116.1	0.01102		1116.1	0.02566		1116.1	0.16979
	1116.58	0.01111		1116.58	0.0259		1116.58	0.17025
	1117.06	0.01119		1117.06	0.02615		1117.06	0.17076
	1117.55	0.01127		1117.55	0.02644		1117.55	0.17137
	1118.03	0.01135		1118.03	0.02677		1118.03	0.17208
	1118.51	0.01143		1118.51	0.02715		1118.51	0.17293
	1118.99	0.0115		1118.99	0.0276		1118.99	0.174
	1119.47	0.01157		1119.47	0.02811		1119.47	0.17521
	1119.96	0.01164		1119.96	0.02866		1119.96	0.17653
	1120.44	0.01171		1120.44	0.02925		1120.44	0.17794
	1120.92	0.01178		1120.92	0.02988		1120.92	0.17939
	1121.4	0.01185		1121.4	0.03054		1121.4	0.18092
	1121.89	0.01192		1121.89	0.03125		1121.89	0.18253
	1122.37	0.01199		1122.37	0.03203		1122.37	0.18427
	1122.85	0.01205		1122.85	0.03289		1122.85	0.18621
	1123.33	0.01212		1123.33	0.03381		1123.33	0.18823
	1123.81	0.01218		1123.81	0.03476		1123.81	0.19026
	1124.3	0.01225		1124.3	0.03572		1124.3	0.19226
	1124.78	0.01231		1124.78	0.03668		1124.78	0.19418
	1125.26	0.01238		1125.26	0.03763		1125.26	0.19598
	1125.74	0.01245		1125.74	0.03857		1125.74	0.19763
	1126.22	0.01252		1126.22	0.03949		1126.22	0.19904
	1126.71	0.0126		1126.71	0.04036		1126.71	0.2001
	1127.19	0.01268		1127.19	0.04119		1127.19	0.20088
	1127.67	0.01276		1127.67	0.04197		1127.67	0.2014
	1128.15	0.01284		1128.15	0.04269		1128.15	0.20167
	1128.63	0.01292		1128.63	0.04337		1128.63	0.20175
	1129.12	0.01301		1129.12	0.04397		1129.12	0.20154
	1129.6	0.01309		1129.6	0.04449		1129.6	0.201
	1130.08	0.01317		1130.08	0.04488		1130.08	0.20006
	1130.56	0.01326		1130.56	0.04509		1130.56	0.19853
	1131.05	0.01334		1131.05	0.04517		1131.05	0.19662
	1131.53	0.01342		1131.53	0.04516		1131.53	0.19445
	1132.01	0.0135		1132.01	0.04507		1132.01	0.19207
	1132.49	0.01358		1132.49	0.04493		1132.49	0.18958
	1132.97	0.01366		1132.97	0.04473		1132.97	0.18699
	1133.46	0.01374		1133.46	0.04446		1133.46	0.18429
	1133.94	0.01381		1133.94	0.04413		1133.94	0.18155
	1134.42	0.01387		1134.42	0.04371		1134.42	0.17878
	1134.9	0.01392		1134.9	0.04323		1134.9	0.17603
	1135.38	0.01398		1135.38	0.04274		1135.38	0.17333
	1135.87	0.01403		1135.87	0.04224		1135.87	0.1707
	1136.35	0.01409		1136.35	0.04175		1136.35	0.16815
	1136.83	0.01414		1136.83	0.04129		1136.83	0.16574
	1137.31	0.01419		1137.31	0.04088		1137.31	0.16353
	1137.8	0.01424		1137.8	0.04053		1137.8	0.1616
	1138.28	0.01429		1138.28	0.0403		1138.28	0.1601
	1138.76	0.01435		1138.76	0.04016		1138.76	0.1589
	1139.24	0.0144		1139.24	0.04011		1139.24	0.15794
	1139.72	0.01446		1139.72	0.04013		1139.72	0.1572
	1140.21	0.01452		1140.21	0.04022		1140.21	0.15663
	1140.69	0.01458		1140.69	0.0404		1140.69	0.15625
	1141.17	0.01465		1141.17	0.04068		1141.17	0.15609
	1141.65	0.01472		1141.65	0.0411		1141.65	0.15617
	1142.13	0.0148		1142.13	0.04169		1142.13	0.15652
	1142.62	0.01489		1142.62	0.04241		1142.62	0.15709
	1143.1	0.01499		1143.1	0.04323		1143.1	0.15784
	1143.58	0.01509		1143.58	0.04414		1143.58	0.15875
	1144.06	0.01519		1144.06	0.04513		1144.06	0.15979
	1144.55	0.01529		1144.55	0.04619		1144.55	0.16095
	1145.03	0.0154		1145.03	0.04732		1145.03	0.16223
	1145.51	0.01551		1145.51	0.04853		1145.51	0.1636
	1145.99	0.01561		1145.99	0.04982		1145.99	0.16504
	1146.47	0.01572		1146.47	0.05116		1146.47	0.16655
	1146.96	0.01583		1146.96	0.05255		1146.96	0.16812
	1147.44	0.01593		1147.44	0.05398		1147.44	0.16974
	1147.92	0.01604		1147.92	0.05544		1147.92	0.17139
	1148.4	0.01615		1148.4	0.05691		1148.4	0.17307
	1148.88	0.01625		1148.88	0.05839		1148.88	0.17476
	1149.37	0.01635		1149.37	0.05985		1149.37	0.17642
	1149.85	0.01644		1149.85	0.06128		1149.85	0.17805
	1150.33	0.01653		1150.33	0.06268		1150.33	0.17964
	1150.81	0.01662		1150.81	0.06406		1150.81	0.18118
	1151.3	0.01671		1151.3	0.06542		1151.3	0.18268
	1151.78	0.01679		1151.78	0.06676		1151.78	0.18414
	1152.26	0.01687		1152.26	0.06806		1152.26	0.18553
	1152.74	0.01696		1152.74	0.06932		1152.74	0.18683
	1153.22	0.01704		1153.22	0.07052		1153.22	0.18801
	1153.7	0.01712		1153.7	0.07162		1153.7	0.189
	1154.19	0.0172		1154.19	0.07266		1154.19	0.18987
	1154.67	0.01728		1154.67	0.07365		1154.67	0.19063
	1155.15	0.01736		1155.15	0.07459		1155.15	0.1913
	1155.63	0.01744		1155.63	0.0755		1155.63	0.19192
	1156.12	0.01752		1156.12	0.07637		1156.12	0.19245
	1156.6	0.01761		1156.6	0.07719		1156.6	0.19289
	1157.08	0.01769		1157.08	0.07797		1157.08	0.19322
	1157.56	0.01777		1157.56	0.07869		1157.56	0.19341
	1158.04	0.01786		1158.04	0.07938		1158.04	0.19351
	1158.53	0.01795		1158.53	0.08003		1158.53	0.19357
	1159.01	0.01803		1159.01	0.08066		1159.01	0.1936
	1159.49	0.01812		1159.49	0.08127		1159.49	0.19361
	1159.97	0.01821		1159.97	0.08186		1159.97	0.19365
	1160.45	0.01829		1160.45	0.08245		1160.45	0.19372
	1160.94	0.01838		1160.94	0.08304		1160.94	0.19389
	1161.42	0.01846		1161.42	0.08366		1161.42	0.19424
	1161.9	0.01854		1161.9	0.08429		1161.9	0.19471
	1162.38	0.01862		1162.38	0.08493		1162.38	0.19524
	1162.87	0.01869		1162.87	0.08556		1162.87	0.19582
	1163.35	0.01877		1163.35	0.08618		1163.35	0.19641
	1163.83	0.01885		1163.83	0.0868		1163.83	0.19703
	1164.31	0.01893		1164.31	0.08742		1164.31	0.19771
	1164.79	0.019		1164.79	0.08804		1164.79	0.19848
	1165.28	0.01909		1165.28	0.0887		1165.28	0.1994
	1165.76	0.01917		1165.76	0.08937		1165.76	0.20037
	1166.24	0.01926		1166.24	0.09002		1166.24	0.20134
	1166.72	0.01934		1166.72	0.09065		1166.72	0.20227
	1167.2	0.01942		1167.2	0.09125		1167.2	0.20313
	1167.69	0.01949		1167.69	0.09181		1167.69	0.20388
	1168.17	0.01956		1168.17	0.09234		1168.17	0.20451
	1168.65	0.01962		1168.65	0.09281		1168.65	0.20494
	1169.13	0.01968		1169.13	0.0932		1169.13	0.20509
	1169.62	0.01974		1169.62	0.09354		1169.62	0.20502
	1170.1	0.01978		1170.1	0.09381		1170.1	0.20474
	1170.58	0.01982		1170.58	0.09402		1170.58	0.20428
	1171.06	0.01985		1171.06	0.09418		1171.06	0.20365
	1171.54	0.01986		1171.54	0.09426		1171.54	0.20281
	1172.03	0.01987		1172.03	0.09428		1172.03	0.20173
	1172.51	0.01985		1172.51	0.0942		1172.51	0.20034
	1172.99	0.01981		1172.99	0.09399		1172.99	0.19854
	1173.47	0.01975		1173.47	0.0937		1173.47	0.19645
	1173.95	0.01968		1173.95	0.09334		1173.95	0.19417
	1174.44	0.01959		1174.44	0.09291		1174.44	0.19173
	1174.92	0.01949		1174.92	0.09243		1174.92	0.1892
	1175.4	0.01939		1175.4	0.0919		1175.4	0.18658
	1175.88	0.01928		1175.88	0.09132		1175.88	0.18389
	1176.37	0.01916		1176.37	0.0907		1176.37	0.18116
	1176.85	0.01903		1176.85	0.09002		1176.85	0.17842
	1177.33	0.0189		1177.33	0.08931		1177.33	0.17569
	1177.81	0.01877		1177.81	0.08857		1177.81	0.17298
	1178.29	0.01863		1178.29	0.08782		1178.29	0.1703
	1178.78	0.01848		1178.78	0.08704		1178.78	0.16765
	1179.26	0.01833		1179.26	0.08626		1179.26	0.16509
	1179.74	0.01818		1179.74	0.08548		1179.74	0.16263
	1180.22	0.01803		1180.22	0.08472		1180.22	0.16033
	1180.7	0.01787		1180.7	0.08399		1180.7	0.15827
	1181.19	0.01772		1181.19	0.08329		1181.19	0.15639
	1181.67	0.01756		1181.67	0.0826		1181.67	0.15464
	1182.15	0.0174		1182.15	0.08193		1182.15	0.15301
	1182.63	0.01724		1182.63	0.08128		1182.63	0.15149
	1183.12	0.01708		1183.12	0.08064		1183.12	0.15008
	1183.6	0.01692		1183.6	0.08003		1183.6	0.1488
	1184.08	0.01675		1184.08	0.07945		1184.08	0.14765
	1184.56	0.01658		1184.56	0.07891		1184.56	0.14666
	1185.04	0.01641		1185.04	0.07841		1185.04	0.1458
	1185.53	0.01624		1185.53	0.07794		1185.53	0.14504
	1186.01	0.01607		1186.01	0.07749		1186.01	0.14439
	1186.49	0.0159		1186.49	0.07706		1186.49	0.14382
	1186.97	0.01573		1186.97	0.07665		1186.97	0.14335
	1187.45	0.01556		1187.45	0.07626		1187.45	0.14296
	1187.94	0.01539		1187.94	0.07588		1187.94	0.14264
	1188.42	0.01522		1188.42	0.07553		1188.42	0.14239
	1188.9	0.01506		1188.9	0.07519		1188.9	0.14221
	1189.38	0.01489		1189.38	0.07486		1189.38	0.14209
	1189.86	0.01473		1189.86	0.07455		1189.86	0.14203
	1190.35	0.01457		1190.35	0.07426		1190.35	0.14203
	1190.83	0.01441		1190.83	0.07397		1190.83	0.14207
	1191.31	0.01425		1191.31	0.0737		1191.31	0.14215
	1191.79	0.01409		1191.79	0.07343		1191.79	0.14227
	1192.28	0.01394		1192.28	0.07317		1192.28	0.14242
	1192.76	0.01378		1192.76	0.07291		1192.76	0.14259
	1193.24	0.01363		1193.24	0.07266		1193.24	0.14278
	1193.72	0.01347		1193.72	0.07242		1193.72	0.143
	1194.2	0.01332		1194.2	0.07219		1194.2	0.14325
	1194.68	0.01316		1194.68	0.07196		1194.68	0.14352
	1195.17	0.013		1195.17	0.07173		1195.17	0.1438
	1195.65	0.01285		1195.65	0.07152		1195.65	0.1441
	1196.13	0.01268		1196.13	0.0713		1196.13	0.14442
	1196.61	0.01252		1196.61	0.07109		1196.61	0.14474
	1197.1	0.01236		1197.1	0.07089		1197.1	0.14507
	1197.58	0.01219		1197.58	0.07068		1197.58	0.1454
	1198.06	0.01203		1198.06	0.07049		1198.06	0.14573
	1198.54	0.01188		1198.54	0.07029		1198.54	0.14606
	1199.02	0.01172		1199.02	0.0701		1199.02	0.14638
	1199.51	0.01157		1199.51	0.06991		1199.51	0.14669
	1199.99	0.01142		1199.99	0.06973		1199.99	0.14697
	1200.47	0.01128		1200.47	0.06954		1200.47	0.14722
	1200.95	0.01114		1200.95	0.06936		1200.95	0.14747
	1201.43	0.01101		1201.43	0.06918		1201.43	0.1477
	1201.92	0.01088		1201.92	0.069		1201.92	0.14792
	1202.4	0.01076		1202.4	0.06882		1202.4	0.14812
	1202.88	0.01065		1202.88	0.06865		1202.88	0.14831
	1203.36	0.01055		1203.36	0.06847		1203.36	0.14849
	1203.85	0.01047		1203.85	0.0683		1203.85	0.14864
	1204.33	0.01041		1204.33	0.06813		1204.33	0.14877
	1204.81	0.01035		1204.81	0.06796		1204.81	0.14889
	1205.29	0.0103		1205.29	0.0678		1205.29	0.14899
	1205.77	0.01026		1205.77	0.06763		1205.77	0.14909
	1206.26	0.01022		1206.26	0.06747		1206.26	0.14919
	1206.74	0.01019		1206.74	0.06731		1206.74	0.14927
	1207.22	0.01017		1207.22	0.06716		1207.22	0.14935
	1207.7	0.01015		1207.7	0.06701		1207.7	0.14941
	1208.18	0.01013		1208.18	0.06686		1208.18	0.14946
	1208.67	0.01012		1208.67	0.06672		1208.67	0.14952
	1209.15	0.01011		1209.15	0.06658		1209.15	0.14958
	1209.63	0.01011		1209.63	0.06644		1209.63	0.14965
	1210.11	0.01011		1210.11	0.06631		1210.11	0.14973
	1210.6	0.01011		1210.6	0.06618		1210.6	0.14983
	1211.08	0.01012		1211.08	0.06606		1211.08	0.14995
	1211.56	0.01012		1211.56	0.06594		1211.56	0.1501
	1212.04	0.01013		1212.04	0.06583		1212.04	0.15029
	1212.52	0.01014		1212.52	0.06572		1212.52	0.15049
	1213.01	0.01016		1213.01	0.06562		1213.01	0.15073
	1213.49	0.01017		1213.49	0.06552		1213.49	0.15099
	1213.97	0.01019		1213.97	0.06543		1213.97	0.15128
	1214.45	0.01021		1214.45	0.06534		1214.45	0.1516
	1214.93	0.01023		1214.93	0.06526		1214.93	0.15195
	1215.42	0.01025		1215.42	0.06518		1215.42	0.15235
	1215.9	0.01028		1215.9	0.0651		1215.9	0.15279
	1216.38	0.01031		1216.38	0.06503		1216.38	0.15326
	1216.86	0.01034		1216.86	0.06497		1216.86	0.15376
	1217.35	0.01036		1217.35	0.06491		1217.35	0.1543
	1217.83	0.01039		1217.83	0.06485		1217.83	0.15487
	1218.31	0.01043		1218.31	0.06481		1218.31	0.15549
	1218.79	0.01046		1218.79	0.06477		1218.79	0.15614
	1219.27	0.01048		1219.27	0.06473		1219.27	0.15686
	1219.76	0.01051		1219.76	0.06471		1219.76	0.15761
	1220.24	0.01054		1220.24	0.06469		1220.24	0.1584
	1220.72	0.01057		1220.72	0.06468		1220.72	0.15922
	1221.2	0.0106		1221.2	0.06467		1221.2	0.16007
	1221.68	0.01063		1221.68	0.06467		1221.68	0.16094
	1222.17	0.01066		1222.17	0.06468		1222.17	0.16183
	1222.65	0.01069		1222.65	0.06469		1222.65	0.16274
	1223.13	0.01071		1223.13	0.06471		1223.13	0.16366
	1223.61	0.01074		1223.61	0.06474		1223.61	0.16459
	1224.09	0.01077		1224.09	0.06477		1224.09	0.16554
	1224.58	0.0108		1224.58	0.06481		1224.58	0.1665
	1225.06	0.01083		1225.06	0.06486		1225.06	0.16746
	1225.54	0.01085		1225.54	0.06491		1225.54	0.16843
	1226.02	0.01087		1226.02	0.06496		1226.02	0.1694
	1226.51	0.0109		1226.51	0.06502		1226.51	0.17036
	1226.99	0.01091		1226.99	0.06509		1226.99	0.17131
	1227.47	0.01093		1227.47	0.06515		1227.47	0.17224
	1227.95	0.01094		1227.95	0.06522		1227.95	0.17318
	1228.43	0.01095		1228.43	0.0653		1228.43	0.1741
	1228.92	0.01097		1228.92	0.06538		1228.92	0.17502
	1229.4	0.01098		1229.4	0.06546		1229.4	0.17594
	1229.88	0.01099		1229.88	0.06554		1229.88	0.17684
	1230.36	0.011		1230.36	0.06562		1230.36	0.17774
	1230.84	0.01101		1230.84	0.06571		1230.84	0.17862
	1231.33	0.01102		1231.33	0.06579		1231.33	0.1795
	1231.81	0.01103		1231.81	0.06588		1231.81	0.18036
	1232.29	0.01104		1232.29	0.06597		1232.29	0.18122
	1232.77	0.01104		1232.77	0.06606		1232.77	0.18206
	1233.26	0.01105		1233.26	0.06615		1233.26	0.18289
	1233.74	0.01106		1233.74	0.06624		1233.74	0.18371
	1234.22	0.01108		1234.22	0.06633		1234.22	0.18454
	1234.7	0.01109		1234.7	0.06642		1234.7	0.18538
	1235.18	0.0111		1235.18	0.06651		1235.18	0.18622
	1235.66	0.01111		1235.66	0.0666		1235.66	0.18704
	1236.15	0.01113		1236.15	0.06669		1236.15	0.18784
	1236.63	0.01114		1236.63	0.06678		1236.63	0.1886
	1237.11	0.01116		1237.11	0.06688		1237.11	0.18932
	1237.59	0.01117		1237.59	0.06697		1237.59	0.19
	1238.08	0.01119		1238.08	0.06706		1238.08	0.19064
	1238.56	0.01121		1238.56	0.06715		1238.56	0.19124
	1239.04	0.01122		1239.04	0.06724		1239.04	0.19179
	1239.52	0.01124		1239.52	0.06733		1239.52	0.19227
	1240	0.01126		1240	0.06743		1240	0.19268
	1240.49	0.01127		1240.49	0.06752		1240.49	0.19301
	1240.97	0.01129		1240.97	0.06761		1240.97	0.19326
	1241.45	0.01131		1241.45	0.0677		1241.45	0.1934
	1241.93	0.01133		1241.93	0.0678		1241.93	0.19343
	1242.41	0.01135		1242.41	0.06789		1242.41	0.19331
	1242.9	0.01137		1242.9	0.06799		1242.9	0.19306
	1243.38	0.01139		1243.38	0.06809		1243.38	0.19271
	1243.86	0.01142		1243.86	0.06819		1243.86	0.19224
	1244.34	0.01144		1244.34	0.06828		1244.34	0.19169
	1244.83	0.01146		1244.83	0.06838		1244.83	0.19103
	1245.31	0.01149		1245.31	0.06847		1245.31	0.19026
	1245.79	0.01151		1245.79	0.06857		1245.79	0.18937
	1246.27	0.01153		1246.27	0.06866		1246.27	0.18833
	1246.75	0.01156		1246.75	0.06875		1246.75	0.18717
	1247.24	0.01158		1247.24	0.06884		1247.24	0.18593
	1247.72	0.01161		1247.72	0.06892		1247.72	0.18461
	1248.2	0.01163		1248.2	0.06901		1248.2	0.18323
	1248.68	0.01166		1248.68	0.06909		1248.68	0.1818
	1249.16	0.01169		1249.16	0.06916		1249.16	0.18031
	1249.65	0.01171		1249.65	0.06923		1249.65	0.17878
	1250.13	0.01174		1250.13	0.06928		1250.13	0.17721
	1250.61	0.01177		1250.61	0.06933		1250.61	0.17561
	1251.09	0.0118		1251.09	0.06938		1251.09	0.17399
	1251.58	0.01183		1251.58	0.06942		1251.58	0.17237
	1252.06	0.01186		1252.06	0.06946		1252.06	0.17074
	1252.54	0.01189		1252.54	0.06949		1252.54	0.16913
	1253.02	0.01192		1253.02	0.06952		1253.02	0.16753
	1253.5	0.01195		1253.5	0.06954		1253.5	0.16597
	1253.99	0.01198		1253.99	0.06957		1253.99	0.16446
	1254.47	0.012		1254.47	0.06958		1254.47	0.16301
	1254.95	0.01203		1254.95	0.0696		1254.95	0.16159
	1255.43	0.01206		1255.43	0.06961		1255.43	0.16022
	1255.91	0.01208		1255.91	0.06961		1255.91	0.1589
	1256.4	0.01211		1256.4	0.06962		1256.4	0.15762
	1256.88	0.01213		1256.88	0.06962		1256.88	0.15641
	1257.36	0.01216		1257.36	0.06962		1257.36	0.15527
	1257.84	0.01218		1257.84	0.06962		1257.84	0.15422
	1258.33	0.01219		1258.33	0.06963		1258.33	0.15324
	1258.81	0.01221		1258.81	0.06963		1258.81	0.15233
	1259.29	0.01222		1259.29	0.06962		1259.29	0.15149
	1259.77	0.01224		1259.77	0.06961		1259.77	0.1507
	1260.25	0.01225		1260.25	0.0696		1260.25	0.14997
	1260.73	0.01226		1260.73	0.06958		1260.73	0.1493
	1261.22	0.01227		1261.22	0.06955		1261.22	0.14871
	1261.7	0.01228		1261.7	0.06952		1261.7	0.14819
	1262.18	0.01229		1262.18	0.06948		1262.18	0.14774
	1262.66	0.0123		1262.66	0.06943		1262.66	0.14734
	1263.15	0.0123		1263.15	0.06937		1263.15	0.14699
	1263.63	0.01231		1263.63	0.06931		1263.63	0.14669
	1264.11	0.01231		1264.11	0.06923		1264.11	0.14643
	1264.59	0.01231		1264.59	0.06914		1264.59	0.1462
	1265.07	0.01232		1265.07	0.06903		1265.07	0.14602
	1265.56	0.01232		1265.56	0.0689		1265.56	0.14586
	1266.04	0.01231		1266.04	0.06875		1266.04	0.14573
	1266.52	0.01231		1266.52	0.06859		1266.52	0.14563
	1267	0.01231		1267	0.06842		1267	0.14555
	1267.48	0.0123		1267.48	0.06823		1267.48	0.14549
	1267.97	0.0123		1267.97	0.06803		1267.97	0.14544
	1268.45	0.01229		1268.45	0.06782		1268.45	0.14541
	1268.93	0.01228		1268.93	0.06759		1268.93	0.14538
	1269.41	0.01227		1269.41	0.06735		1269.41	0.14535
	1269.9	0.01226		1269.9	0.0671		1269.9	0.14532
	1270.38	0.01224		1270.38	0.06684		1270.38	0.14529
	1270.86	0.01223		1270.86	0.06656		1270.86	0.14526
	1271.34	0.01222		1271.34	0.06628		1271.34	0.14524
	1271.82	0.0122		1271.82	0.06599		1271.82	0.14521
	1272.31	0.01219		1272.31	0.06568		1272.31	0.14517
	1272.79	0.01217		1272.79	0.06537		1272.79	0.14513
	1273.27	0.01215		1273.27	0.06506		1273.27	0.14509
	1273.75	0.01214		1273.75	0.06474		1273.75	0.14504
	1274.23	0.01212		1274.23	0.06441		1274.23	0.14497
	1274.72	0.01211		1274.72	0.06407		1274.72	0.1449
	1275.2	0.01209		1275.2	0.06372		1275.2	0.1448
	1275.68	0.01207		1275.68	0.06337		1275.68	0.14469
	1276.16	0.01205		1276.16	0.06301		1276.16	0.14456
	1276.64	0.01202		1276.64	0.06264		1276.64	0.1444
	1277.13	0.012		1277.13	0.06227		1277.13	0.14422
	1277.61	0.01197		1277.61	0.06188		1277.61	0.144
	1278.09	0.01194		1278.09	0.06149		1278.09	0.14376
	1278.57	0.01191		1278.57	0.0611		1278.57	0.14349
	1279.06	0.01187		1279.06	0.0607		1279.06	0.1432
	1279.54	0.01183		1279.54	0.06029		1279.54	0.14288
	1280.02	0.01179		1280.02	0.05987		1280.02	0.14252
	1280.5	0.01174		1280.5	0.05945		1280.5	0.14213
	1280.98	0.01169		1280.98	0.05902		1280.98	0.14169
	1281.47	0.01163		1281.47	0.05859		1281.47	0.14121
	1281.95	0.01157		1281.95	0.05815		1281.95	0.14071
	1282.43	0.01151		1282.43	0.05771		1282.43	0.14017
	1282.91	0.01144		1282.91	0.05727		1282.91	0.13962
	1283.39	0.01137		1283.39	0.05682		1283.39	0.13905
	1283.88	0.01129		1283.88	0.05637		1283.88	0.13845
	1284.36	0.01122		1284.36	0.05592		1284.36	0.13784
	1284.84	0.01114		1284.84	0.05547		1284.84	0.13721
	1285.32	0.01106		1285.32	0.05503		1285.32	0.13656
	1285.81	0.01097		1285.81	0.05458		1285.81	0.1359
	1286.29	0.01089		1286.29	0.05413		1286.29	0.13524
	1286.77	0.0108		1286.77	0.05369		1286.77	0.13458
	1287.25	0.0107		1287.25	0.05325		1287.25	0.13391
	1287.73	0.0106		1287.73	0.05281		1287.73	0.13325
	1288.22	0.0105		1288.22	0.05238		1288.22	0.1326
	1288.7	0.01039		1288.7	0.05195		1288.7	0.13195
	1289.18	0.01028		1289.18	0.05153		1289.18	0.13131
	1289.66	0.01016		1289.66	0.05112		1289.66	0.13069
	1290.14	0.01003		1290.14	0.0507		1290.14	0.13009
	1290.63	0.00991		1290.63	0.0503		1290.63	0.12951
	1291.11	0.00979		1291.11	0.04989		1291.11	0.12896
	1291.59	0.00966		1291.59	0.04949		1291.59	0.12844
	1292.07	0.00954		1292.07	0.04909		1292.07	0.12796
	1292.56	0.00941		1292.56	0.0487		1292.56	0.12753
	1293.04	0.00928		1293.04	0.04831		1293.04	0.12715
	1293.52	0.00916		1293.52	0.04792		1293.52	0.1268
	1294	0.00904		1294	0.04753		1294	0.1265
	1294.48	0.00891		1294.48	0.04715		1294.48	0.12624
	1294.97	0.0088		1294.97	0.04678		1294.97	0.12602
	1295.45	0.00868		1295.45	0.04641		1295.45	0.12585
	1295.93	0.00857		1295.93	0.04604		1295.93	0.12575
	1296.41	0.00847		1296.41	0.04568		1296.41	0.12571
	1296.89	0.00837		1296.89	0.04532		1296.89	0.12574
	1297.38	0.00828		1297.38	0.04497		1297.38	0.12581
	1297.86	0.00819		1297.86	0.04462		1297.86	0.12593
	1298.34	0.00811		1298.34	0.04427		1298.34	0.12608
	1298.82	0.00802		1298.82	0.04393		1298.82	0.12626
	1299.31	0.00794		1299.31	0.04359		1299.31	0.12649
	1299.79	0.00787		1299.79	0.04325		1299.79	0.12676
	1300.27	0.00779		1300.27	0.04292		1300.27	0.12707
	1300.75	0.00772		1300.75	0.04258		1300.75	0.12742
	1301.23	0.00765		1301.23	0.04225		1301.23	0.1278
	1301.71	0.00758		1301.71	0.04192		1301.71	0.12818
	1302.2	0.00751		1302.2	0.04159		1302.2	0.12858
	1302.68	0.00745		1302.68	0.04128		1302.68	0.12898
	1303.16	0.00738		1303.16	0.04096		1303.16	0.12937
	1303.64	0.00732		1303.64	0.04066		1303.64	0.12974
	1304.13	0.00726		1304.13	0.04036		1304.13	0.13004
	1304.61	0.00721		1304.61	0.04006		1304.61	0.13031
	1305.09	0.00715		1305.09	0.03978		1305.09	0.13057
	1305.57	0.0071		1305.57	0.0395		1305.57	0.13081
	1306.05	0.00705		1306.05	0.03923		1306.05	0.13106
	1306.54	0.007		1306.54	0.03897		1306.54	0.1313
	1307.02	0.00695		1307.02	0.03872		1307.02	0.13153
	1307.5	0.00691		1307.5	0.03849		1307.5	0.13176
	1307.98	0.00687		1307.98	0.03825		1307.98	0.13196
	1308.46	0.00683		1308.46	0.03804		1308.46	0.13216
	1308.95	0.00679		1308.95	0.03783		1308.95	0.13237
	1309.43	0.00676		1309.43	0.03764		1309.43	0.13259
	1309.91	0.00673		1309.91	0.03746		1309.91	0.13283
	1310.39	0.00671		1310.39	0.0373		1310.39	0.13309
	1310.88	0.00669		1310.88	0.03716		1310.88	0.13338
	1311.36	0.00667		1311.36	0.03704		1311.36	0.13372
	1311.84	0.00666		1311.84	0.03696		1311.84	0.13412
	1312.32	0.00665		1312.32	0.03689		1312.32	0.13457
	1312.8	0.00665		1312.8	0.03685		1312.8	0.13507
	1313.29	0.00665		1313.29	0.03682		1313.29	0.1356
	1313.77	0.00666		1313.77	0.03681		1313.77	0.13616
	1314.25	0.00667		1314.25	0.03682		1314.25	0.13677
	1314.73	0.00667		1314.73	0.03685		1314.73	0.13742
	1315.21	0.00669		1315.21	0.0369		1315.21	0.13814
	1315.7	0.0067		1315.7	0.03697		1315.7	0.13895
	1316.18	0.00671		1316.18	0.03706		1316.18	0.13982
	1316.66	0.00673		1316.66	0.03717		1316.66	0.14072
	1317.14	0.00674		1317.14	0.03729		1317.14	0.14165
	1317.62	0.00676		1317.62	0.03742		1317.62	0.14258
	1318.11	0.00678		1318.11	0.03757		1318.11	0.1435
	1318.59	0.0068		1318.59	0.03772		1318.59	0.14442
	1319.07	0.00683		1319.07	0.03788		1319.07	0.14531
	1319.55	0.00685		1319.55	0.03806		1319.55	0.14615
	1320.04	0.00688		1320.04	0.03824		1320.04	0.14696
	1320.52	0.0069		1320.52	0.03843		1320.52	0.14773
	1321	0.00693		1321	0.03862		1321	0.14845
	1321.48	0.00695		1321.48	0.03881		1321.48	0.14913
	1321.96	0.00698		1321.96	0.039		1321.96	0.14976
	1322.45	0.007		1322.45	0.03919		1322.45	0.15033
	1322.93	0.00703		1322.93	0.03937		1322.93	0.1508
	1323.41	0.00705		1323.41	0.03955		1323.41	0.15115
	1323.89	0.00708		1323.89	0.03972		1323.89	0.1514
	1324.38	0.0071		1324.38	0.03988		1324.38	0.15158
	1324.86	0.00712		1324.86	0.04002		1324.86	0.1517
	1325.34	0.00714		1325.34	0.04016		1325.34	0.15176
	1325.82	0.00716		1325.82	0.04028		1325.82	0.15177
	1326.3	0.00716		1326.3	0.04037		1326.3	0.15172
	1326.79	0.00716		1326.79	0.04044		1326.79	0.15161
	1327.27	0.00714		1327.27	0.04047		1327.27	0.15143
	1327.75	0.00711		1327.75	0.04047		1327.75	0.1512
	1328.23	0.00708		1328.23	0.04045		1328.23	0.15093
	1328.71	0.00704		1328.71	0.0404		1328.71	0.15062
	1329.2	0.007		1329.2	0.04034		1329.2	0.15029
	1329.68	0.00696		1329.68	0.04027		1329.68	0.14994
	1330.16	0.00692		1330.16	0.04017		1330.16	0.14958
	1330.64	0.00688		1330.64	0.04005		1330.64	0.14922
	1331.12	0.00684		1331.12	0.03991		1331.12	0.14887
	1331.61	0.00681		1331.61	0.03975		1331.61	0.14852
	1332.09	0.00678		1332.09	0.03957		1332.09	0.14819
	1332.57	0.00676		1332.57	0.03939		1332.57	0.14785
	1333.05	0.00674		1333.05	0.0392		1333.05	0.14752
	1333.54	0.00674		1333.54	0.03901		1333.54	0.14721
	1334.02	0.00675		1334.02	0.03882		1334.02	0.14691
	1334.5	0.00677		1334.5	0.03864		1334.5	0.14665
	1334.98	0.00683		1334.98	0.03846		1334.98	0.14644
	1335.46	0.00691		1335.46	0.03829		1335.46	0.14627
	1335.95	0.00701		1335.95	0.03813		1335.95	0.14612
	1336.43	0.00711		1336.43	0.03798		1336.43	0.14598
	1336.91	0.00722		1336.91	0.03784		1336.91	0.14585
	1337.39	0.00733		1337.39	0.03771		1337.39	0.14573
	1337.87	0.00745		1337.87	0.03761		1337.87	0.14561
	1338.36	0.00758		1338.36	0.03754		1338.36	0.1455
	1338.84	0.0077		1338.84	0.03753		1338.84	0.14538
	1339.32	0.00782		1339.32	0.03756		1339.32	0.14525
	1339.8	0.00795		1339.8	0.0376		1339.8	0.14513
	1340.29	0.00807		1340.29	0.03766		1340.29	0.145
	1340.77	0.00819		1340.77	0.03772		1340.77	0.14487
	1341.25	0.0083		1341.25	0.03779		1341.25	0.14474
	1341.73	0.00841		1341.73	0.03786		1341.73	0.14461
	1342.21	0.0085		1342.21	0.03793		1342.21	0.14446
	1342.69	0.00856		1342.69	0.03798		1342.69	0.14428
	1343.18	0.0086		1343.18	0.03803		1343.18	0.1441
	1343.66	0.00864		1343.66	0.03806		1343.66	0.14391
	1344.14	0.00867		1344.14	0.03809		1344.14	0.14371
	1344.62	0.00869		1344.62	0.03812		1344.62	0.14353
	1345.11	0.00872		1345.11	0.03814		1345.11	0.14334
	1345.59	0.00874		1345.59	0.03816		1345.59	0.14315
	1346.07	0.00876		1346.07	0.03816		1346.07	0.14296
	1346.55	0.00878		1346.55	0.03816		1346.55	0.14275
	1347.03	0.00881		1347.03	0.03815		1347.03	0.14253
	1347.52	0.00884		1347.52	0.03812		1347.52	0.14234
	1348	0.00887		1348	0.03809		1348	0.14216
	1348.48	0.0089		1348.48	0.03805		1348.48	0.14202
	1348.96	0.00894		1348.96	0.03799		1348.96	0.14192
	1349.44	0.00897		1349.44	0.03792		1349.44	0.14186
	1349.93	0.00902		1349.93	0.03782		1349.93	0.14183
	1350.41	0.00907		1350.41	0.03767		1350.41	0.14183
	1350.89	0.00912		1350.89	0.03749		1350.89	0.14188
	1351.37	0.00918		1351.37	0.0373		1351.37	0.14201
	1351.86	0.00924		1351.86	0.03712		1351.86	0.14221
	1352.34	0.00932		1352.34	0.03695		1352.34	0.14251
	1352.82	0.0094		1352.82	0.03679		1352.82	0.14292
	1353.3	0.00949		1353.3	0.03666		1353.3	0.14343
	1353.78	0.00958		1353.78	0.03655		1353.78	0.14409
	1354.27	0.00968		1354.27	0.03647		1354.27	0.14489
	1354.75	0.00979		1354.75	0.03642		1354.75	0.14585
	1355.23	0.00991		1355.23	0.03642		1355.23	0.14696
	1355.71	0.01005		1355.71	0.03647		1355.71	0.14823
	1356.19	0.01019		1356.19	0.03656		1356.19	0.1496
	1356.68	0.01036		1356.68	0.03672		1356.68	0.15116
	1357.16	0.01054		1357.16	0.03695		1357.16	0.15293
	1357.64	0.01076		1357.64	0.03727		1357.64	0.15503
	1358.12	0.01102		1358.12	0.03773		1358.12	0.15764
	1358.61	0.01131		1358.61	0.03829		1358.61	0.16054
	1359.09	0.01162		1359.09	0.03893		1359.09	0.1636
	1359.57	0.01194		1359.57	0.03965		1359.57	0.16676
	1360.05	0.01228		1360.05	0.0404		1360.05	0.16991
	1360.53	0.01263		1360.53	0.04122		1360.53	0.17304
	1361.02	0.01298		1361.02	0.04212		1361.02	0.17611
	1361.5	0.01334		1361.5	0.04311		1361.5	0.17902
	1361.98	0.0137		1361.98	0.04425		1361.98	0.18166
[truncated: 5,472 more rows]

## Sheet: Figure 1D
Figure 1D
	Tenperature	Storage modulus	Loss modulus
	10.09	0.15008	0.80026
	10.29	0.14632	0.79924
	10.47	0.14278	0.78324
	10.64	0.14149	0.76478
	10.82	0.14039	0.74284
	10.99	0.13945	0.72017
	11.16	0.13858	0.70421
	11.3	0.13781	0.69844
	11.48	0.13702	0.69594
	11.65	0.13635	0.69453
	11.81	0.13577	0.69326
	11.98	0.13512	0.6912
	12.15	0.13429	0.68798
	12.31	0.13369	0.68879
	12.48	0.13311	0.69129
	12.65	0.13251	0.68503
	12.8	0.13197	0.67897
	12.99	0.13132	0.66876
	13.15	0.13078	0.65982
	13.31	0.13022	0.65299
	13.48	0.12963	0.65471
	13.66	0.12925	0.64715
	13.82	0.1287	0.63576
	13.98	0.12816	0.62851
	14.15	0.12759	0.61673
	14.31	0.12705	0.60567
	14.49	0.12596	0.60469
	14.63	0.12552	0.61011
	14.83	0.12484	0.61319
	14.98	0.12433	0.6094
	15.16	0.12376	0.60222
	15.31	0.12327	0.59275
	15.49	0.12269	0.5783
	15.65	0.12215	0.56323
	15.82	0.12162	0.55578
	15.99	0.12154	0.5486
	16.17	0.12097	0.54495
	16.32	0.12047	0.54224
	16.47	0.12	0.54017
	16.64	0.11947	0.53527
	16.81	0.11893	0.534
	16.98	0.11839	0.53162
	17.15	0.11786	0.52762
	17.33	0.1173	0.52294
	17.48	0.11684	0.51897
	17.65	0.11631	0.51477
	17.81	0.11584	0.51028
	17.99	0.11529	0.50553
	18.16	0.11549	0.50179
	18.32	0.11487	0.49861
	18.49	0.11406	0.49447
	18.65	0.11314	0.49068
	18.82	0.11212	0.48787
	18.98	0.11116	0.48511
	19.15	0.11008	0.48263
	19.32	0.10909	0.4825
	19.48	0.10828	0.48308
	19.66	0.10746	0.48364
	19.81	0.10695	0.48509
	19.98	0.1064	0.48559
	20.15	0.10586	0.4833
	20.32	0.10537	0.48041
	20.48	0.10494	0.47663
	20.66	0.10446	0.46972
	20.82	0.10401	0.46373
	20.98	0.10362	0.45773
	21.15	0.10326	0.44943
	21.32	0.10296	0.44064
	21.48	0.1027	0.43235
	21.65	0.10249	0.42282
	21.82	0.10232	0.4127
	21.99	0.10219	0.40409
	22.16	0.10206	0.39713
	22.32	0.10193	0.39317
	22.49	0.10173	0.38964
	22.65	0.10152	0.38858
	22.82	0.10122	0.3874
	22.99	0.10086	0.3864
	23.16	0.10046	0.38405
	23.31	0.10004	0.38209
	23.48	0.09952	0.3792
	23.65	0.09896	0.37681
	23.82	0.0984	0.37291
	23.98	0.09784	0.37026
	24.14	0.09728	0.36771
	24.31	0.09671	0.3656
	24.48	0.09613	0.36415
	24.67	0.09553	0.36391
	24.82	0.09509	0.364
	24.97	0.09466	0.36432
	25.13	0.09427	0.36558
	25.33	0.09377	0.36595
	25.48	0.09344	0.36479
	25.64	0.09311	0.36199
	25.83	0.09273	0.35718
	25.97	0.09244	0.35003
	26.14	0.09199	0.34223
	26.31	0.09145	0.3332
	26.48	0.09079	0.3239
	26.66	0.08988	0.31425
	26.82	0.08872	0.30869
	26.99	0.0873	0.30378
	27.17	0.08554	0.30155
	27.31	0.08376	0.30096
	27.47	0.08182	0.30095
	27.66	0.07934	0.30026
	27.81	0.0772	0.29883
	27.99	0.07437	0.29598
	28.15	0.07178	0.29421
	28.31	0.06904	0.29496
	28.49	0.06616	0.29693
	28.65	0.06336	0.29913
	28.82	0.06027	0.30235
	28.99	0.05723	0.30395
	29.15	0.05431	0.30351
	29.29	0.0517	0.3021
	29.5	0.04812	0.29925
	29.67	0.04543	0.29541
	29.82	0.04324	0.29244
	30	0.04094	0.28447
	30.15	0.04225	0.2767
	30.31	0.04262	0.25974
	30.48	0.04501	0.2416
	30.65	0.05352	0.21619
	30.82	0.06516	0.19301
	30.97	0.09401	0.17877
	31.17	0.27975	0.19066
	31.33	0.49499	0.25441
	31.5	0.66374	0.32687
	31.66	0.89998	0.37982
	31.82	1.18307	0.44879
	31.98	1.5357	0.55202
	32.14	1.94287	0.72423
	32.33	2.57041	0.96075
	32.5	3.96238	1.26473
	32.66	5.47923	1.69729
	32.84	7.28563	2.1552
	32.99	9.26525	2.72029
	33.15	11.4311	3.31396
	33.32	13.7705	3.95116
	33.46	16.2218	4.61164
	33.65	18.8198	5.28027
	33.82	21.5092	5.99516
	33.98	24.265	6.69999
	34.15	27.0311	7.43855
	34.33	29.8363	8.17091
	34.5	32.5533	8.90376
	34.65	35.2174	9.60719
	34.83	37.8124	10.2916
	34.97	40.3352	10.9038
	35.13	42.7183	11.5274
	35.33	45.1579	12.1672
	35.5	47.4083	12.7969
	35.65	49.5352	13.3038
	35.83	51.6089	13.8821
	36.01	53.5702	14.3891
	36.15	55.4032	14.8589
	36.32	57.1637	15.2953
	36.48	58.7646	15.6902
	36.65	60.382	16.0934
	36.82	61.8553	16.5008
	36.98	63.189	16.8506
	37.16	64.4658	17.1934
	37.32	65.6407	17.4155
	37.49	66.6404	17.7492
	37.66	67.6281	17.9635
	37.82	68.4784	18.153
	37.97	69.2207	18.289
	38.14	69.9372	18.4631
	38.32	70.5276	18.6344
	38.5	71.0558	18.738
	38.66	71.4949	18.8975
	38.84	71.9931	18.9456
	39	72.3163	19.011
	39.17	72.5952	19.04
	39.32	72.728	19.0733
	39.47	72.8603	19.0435
	39.64	72.9444	19.0077
	39.82	73.0559	19.0206
	40	73.108	18.9904
	40.15	73.1467	19.0285
	40.32	73.2395	18.9539
	40.5	73.3172	19.0123
	40.66	73.4198	18.9346
	40.83	73.4569	18.9537
	40.98	73.4654	18.8754
	41.12	73.4262	18.7656
	41.32	73.2847	18.7557
	41.5	73.0859	18.6697
	41.67	72.8973	18.6078
	41.82	72.6362	18.4705
	41.99	72.3376	18.3728
	42.15	72.0225	18.2188
	42.32	71.615	18.1627
	42.49	71.2254	18.024
	42.63	70.7794	17.8504
	42.81	70.2657	17.6679
	42.98	69.6831	17.5717
	43.16	69.1739	17.3077
	43.32	68.5873	17.2245
	43.48	67.96	17.0154
	43.67	67.3366	16.8431
	43.82	66.6521	16.6566
	43.99	65.9233	16.3981
	44.15	65.1202	16.2054
	44.32	64.2539	16.0086
	44.48	63.3425	15.7589
	44.64	62.3876	15.5321
	44.82	61.4214	15.2795
	44.99	60.4995	15.0795
	45.15	59.554	14.9584
	45.33	58.7323	14.7927
	45.49	57.9408	14.6272
	45.65	57.2194	14.517
	45.83	56.5171	14.3691
	45.98	55.8266	14.2944
	46.15	55.0955	14.2364
	46.31	54.4008	14.1318
	46.49	53.7216	14.0628
	46.66	53.0345	13.9758
	46.83	52.4224	13.9055
	46.99	51.8625	13.8853
	47.16	51.2201	13.9482
	47.32	50.7679	13.9646
	47.47	50.304	13.9775
	47.65	49.9551	14.1004
	47.83	49.6259	14.1769
	48	49.2563	14.2527
	48.15	48.8841	14.1789
	48.31	48.5692	14.248
	48.46	48.0792	14.1497
	48.64	46.8794	13.9976
	48.82	45.0241	13.5218
	49.01	44.6678	13.5495
	49.16	43.8845	13.3369
	49.33	42.3552	13.0277
	49.48	40.9441	12.4914
	49.66	40.0258	12.2611
	49.81	39.0744	11.9835
	49.98	37.4486	11.4698

## Sheet: Figure 1E
Figure 1E
		Storage modulus			mean	standard deviation (SD)	Loss modulus			mean	standard deviation (SD)
	20℃	0.105861	0.096373	0.173944	0.125393	0.0423135	0.483303	0.639408	0.676634	0.599782	0.102576
	37℃	72.4659	40.6407	51.6405	54.9157	16.1634	16.1935	15.4155	17.7492	16.4527	1.18825
					p value=0.0042					p value＜0.0001

## Sheet: Figure 1F
Figure 1F
	PNIPAm-C			PCdL
	Tenperature	Heat flow		Tenperature	Heat flow
	10	-0.042		10	-0.029
	10	-0.042		10	-0.029
	10	-0.042		10	-0.029
	10	-0.042		10	-0.029
	10	-0.042		10	-0.029
	10	-0.042		10	-0.029
	10.01	-0.042		10.01	-0.029
	10.01	-0.042		10.01	-0.029
	10.01	-0.042		10.01	-0.029
	10.01	-0.042		10.01	-0.029
	10.01	-0.042		10.01	-0.029
	10.01	-0.042		10.02	-0.029
	10.02	-0.042		10.02	-0.029
	10.02	-0.042		10.02	-0.029
	10.02	-0.042		10.02	-0.029
	10.02	-0.042		10.02	-0.029
	10.02	-0.042		10.02	-0.029
	10.02	-0.042		10.03	-0.029
	10.03	-0.042		10.03	-0.029
	10.03	-0.042		10.03	-0.029
	10.03	-0.042		10.03	-0.029
	10.03	-0.042		10.03	-0.029
	10.03	-0.042		10.03	-0.029
	10.03	-0.042		10.04	-0.029
	10.04	-0.042		10.04	-0.029
	10.04	-0.042		10.04	-0.029
	10.04	-0.042		10.04	-0.029
	10.04	-0.042		10.04	-0.029
	10.04	-0.042		10.04	-0.029
	10.04	-0.042		10.04	-0.029
	10.05	-0.042		10.05	-0.029
	10.05	-0.042		10.05	-0.028
	10.05	-0.042		10.05	-0.028
	10.05	-0.042		10.05	-0.028
	10.05	-0.042		10.05	-0.028
	10.05	-0.042		10.05	-0.028
	10.06	-0.042		10.06	-0.028
	10.06	-0.042		10.06	-0.028
	10.06	-0.042		10.06	-0.028
	10.06	-0.042		10.06	-0.028
	10.06	-0.042		10.06	-0.028
	10.06	-0.042		10.06	-0.028
	10.07	-0.042		10.07	-0.028
	10.07	-0.042		10.07	-0.028
	10.07	-0.042		10.07	-0.028
	10.07	-0.042		10.07	-0.028
	10.07	-0.042		10.07	-0.028
	10.07	-0.042		10.07	-0.028
	10.08	-0.042		10.08	-0.028
	10.08	-0.042		10.08	-0.028
	10.08	-0.042		10.08	-0.028
	10.08	-0.042		10.08	-0.028
	10.08	-0.042		10.08	-0.028
	10.08	-0.042		10.08	-0.028
	10.09	-0.042		10.09	-0.028
	10.09	-0.042		10.09	-0.028
	10.09	-0.042		10.09	-0.028
	10.09	-0.042		10.09	-0.028
	10.09	-0.042		10.09	-0.028
	10.09	-0.042		10.1	-0.028
	10.1	-0.042		10.1	-0.028
	10.1	-0.042		10.1	-0.028
	10.1	-0.042		10.1	-0.028
	10.1	-0.042		10.1	-0.028
	10.1	-0.042		10.1	-0.028
	10.1	-0.042		10.1	-0.028
	10.11	-0.042		10.11	-0.028
	10.11	-0.042		10.11	-0.028
	10.11	-0.042		10.11	-0.028
	10.11	-0.042		10.11	-0.028
	10.11	-0.042		10.11	-0.028
	10.11	-0.042		10.12	-0.028
	10.12	-0.042		10.12	-0.028
	10.12	-0.042		10.12	-0.028
	10.12	-0.042		10.12	-0.028
	10.12	-0.042		10.12	-0.028
	10.12	-0.042		10.12	-0.028
	10.12	-0.042		10.12	-0.028
	10.13	-0.042		10.13	-0.028
	10.13	-0.042		10.13	-0.028
	10.13	-0.042		10.13	-0.028
	10.13	-0.042		10.13	-0.028
	10.13	-0.042		10.13	-0.028
	10.13	-0.042		10.13	-0.028
	10.14	-0.042		10.14	-0.028
	10.14	-0.042		10.14	-0.028
	10.14	-0.042		10.14	-0.028
	10.14	-0.042		10.14	-0.028
	10.14	-0.042		10.14	-0.028
	10.14	-0.042		10.14	-0.028
	10.15	-0.042		10.15	-0.028
	10.15	-0.042		10.15	-0.028
	10.15	-0.042		10.15	-0.028
	10.15	-0.042		10.15	-0.028
	10.15	-0.042		10.15	-0.028
	10.15	-0.042		10.15	-0.028
	10.16	-0.042		10.16	-0.028
	10.16	-0.042		10.16	-0.028
	10.16	-0.042		10.16	-0.028
	10.16	-0.042		10.16	-0.028
	10.16	-0.042		10.16	-0.028
	10.16	-0.042		10.16	-0.028
	10.17	-0.042		10.17	-0.028
	10.17	-0.042		10.17	-0.028
	10.17	-0.042		10.17	-0.028
	10.17	-0.042		10.17	-0.028
	10.17	-0.042		10.17	-0.028
	10.17	-0.042		10.17	-0.028
	10.18	-0.042		10.18	-0.028
	10.18	-0.042		10.18	-0.028
	10.18	-0.042		10.18	-0.028
	10.18	-0.042		10.18	-0.028
	10.18	-0.042		10.18	-0.028
	10.18	-0.042		10.19	-0.028
	10.19	-0.042		10.19	-0.028
	10.19	-0.042		10.19	-0.028
	10.19	-0.042		10.19	-0.028
	10.19	-0.042		10.19	-0.028
	10.19	-0.042		10.19	-0.028
	10.19	-0.042		10.2	-0.028
	10.2	-0.042		10.2	-0.028
	10.2	-0.042		10.2	-0.028
	10.2	-0.042		10.2	-0.028
	10.2	-0.042		10.2	-0.028
	10.2	-0.042		10.2	-0.028
	10.2	-0.042		10.21	-0.028
	10.21	-0.042		10.21	-0.028
	10.21	-0.042		10.21	-0.028
	10.21	-0.042		10.21	-0.028
	10.21	-0.042		10.21	-0.028
	10.21	-0.042		10.21	-0.028
	10.21	-0.042		10.22	-0.028
	10.22	-0.042		10.22	-0.028
	10.22	-0.042		10.22	-0.028
	10.22	-0.042		10.22	-0.028
	10.22	-0.042		10.22	-0.028
	10.22	-0.042		10.22	-0.028
	10.22	-0.042		10.23	-0.028
	10.23	-0.042		10.23	-0.028
	10.23	-0.042		10.23	-0.028
	10.23	-0.042		10.23	-0.028
	10.23	-0.042		10.23	-0.028
	10.23	-0.042		10.23	-0.028
	10.23	-0.042		10.24	-0.028
	10.24	-0.042		10.24	-0.028
	10.24	-0.042		10.24	-0.028
	10.24	-0.042		10.24	-0.028
	10.24	-0.042		10.24	-0.028
	10.24	-0.042		10.24	-0.028
	10.24	-0.042		10.24	-0.028
	10.25	-0.042		10.25	-0.028
	10.25	-0.042		10.25	-0.028
	10.25	-0.042		10.25	-0.028
	10.25	-0.042		10.25	-0.028
	10.25	-0.042		10.25	-0.028
	10.25	-0.042		10.26	-0.028
	10.26	-0.042		10.26	-0.028
	10.26	-0.042		10.26	-0.028
	10.26	-0.042		10.26	-0.028
	10.26	-0.042		10.26	-0.028
	10.26	-0.042		10.26	-0.028
	10.26	-0.042		10.27	-0.028
	10.27	-0.042		10.27	-0.028
	10.27	-0.042		10.27	-0.028
	10.27	-0.042		10.27	-0.028
	10.27	-0.042		10.27	-0.028
	10.27	-0.042		10.27	-0.028
	10.27	-0.042		10.28	-0.028
	10.28	-0.042		10.28	-0.028
	10.28	-0.042		10.28	-0.028
	10.28	-0.042		10.28	-0.028
	10.28	-0.042		10.28	-0.028
	10.28	-0.042		10.28	-0.028
	10.28	-0.042		10.29	-0.028
	10.29	-0.042		10.29	-0.028
	10.29	-0.042		10.29	-0.028
	10.29	-0.042		10.29	-0.028
	10.29	-0.042		10.29	-0.028
	10.29	-0.042		10.29	-0.028
	10.29	-0.042		10.3	-0.028
	10.3	-0.042		10.3	-0.028
	10.3	-0.042		10.3	-0.028
	10.3	-0.042		10.3	-0.028
	10.3	-0.042		10.3	-0.028
	10.3	-0.042		10.3	-0.028
	10.3	-0.042		10.31	-0.028
	10.31	-0.042		10.31	-0.028
	10.31	-0.042		10.31	-0.028
	10.31	-0.042		10.31	-0.028
	10.31	-0.042		10.31	-0.028
	10.31	-0.042		10.31	-0.028
	10.31	-0.042		10.32	-0.028
	10.32	-0.042		10.32	-0.028
	10.32	-0.042		10.32	-0.028
	10.32	-0.042		10.32	-0.028
	10.32	-0.042		10.32	-0.028
	10.32	-0.042		10.32	-0.028
	10.32	-0.042		10.33	-0.028
	10.33	-0.042		10.33	-0.028
	10.33	-0.042		10.33	-0.028
	10.33	-0.042		10.33	-0.028
	10.33	-0.042		10.33	-0.028
	10.33	-0.042		10.33	-0.028
	10.33	-0.042		10.33	-0.028
	10.34	-0.042		10.34	-0.028
	10.34	-0.042		10.34	-0.028
	10.34	-0.042		10.34	-0.028
	10.34	-0.042		10.34	-0.028
	10.34	-0.042		10.34	-0.028
	10.34	-0.042		10.35	-0.028
	10.35	-0.042		10.35	-0.028
	10.35	-0.042		10.35	-0.028
	10.35	-0.042		10.35	-0.028
	10.35	-0.042		10.35	-0.028
	10.35	-0.042		10.35	-0.028
	10.35	-0.042		10.36	-0.028
	10.36	-0.042		10.36	-0.028
	10.36	-0.042		10.36	-0.028
	10.36	-0.042		10.36	-0.028
	10.36	-0.042		10.36	-0.028
	10.36	-0.042		10.36	-0.028
	10.36	-0.042		10.36	-0.028
	10.37	-0.042		10.37	-0.028
	10.37	-0.042		10.37	-0.028
	10.37	-0.042		10.37	-0.028
	10.37	-0.042		10.37	-0.028
	10.37	-0.042		10.37	-0.028
	10.37	-0.042		10.37	-0.028
	10.38	-0.042		10.38	-0.028
	10.38	-0.042		10.38	-0.028
	10.38	-0.042		10.38	-0.028
	10.38	-0.042		10.38	-0.028
	10.38	-0.042		10.38	-0.028
	10.38	-0.042		10.38	-0.028
	10.38	-0.042		10.39	-0.028
	10.39	-0.042		10.39	-0.028
	10.39	-0.042		10.39	-0.028
	10.39	-0.042		10.39	-0.028
	10.39	-0.042		10.39	-0.028
	10.39	-0.042		10.39	-0.028
	10.4	-0.042		10.4	-0.028
	10.4	-0.042		10.4	-0.028
	10.4	-0.042		10.4	-0.028
	10.4	-0.042		10.4	-0.028
	10.4	-0.042		10.4	-0.028
	10.4	-0.042		10.4	-0.028
	10.41	-0.042		10.41	-0.028
	10.41	-0.042		10.41	-0.028
	10.41	-0.042		10.41	-0.028
	10.41	-0.042		10.41	-0.028
	10.41	-0.042		10.41	-0.028
	10.41	-0.042		10.42	-0.028
	10.42	-0.042		10.42	-0.028
	10.42	-0.042		10.42	-0.028
	10.42	-0.042		10.42	-0.028
	10.42	-0.042		10.42	-0.028
	10.42	-0.042		10.42	-0.028
	10.42	-0.042		10.43	-0.028
	10.43	-0.042		10.43	-0.028
	10.43	-0.042		10.43	-0.028
	10.43	-0.042		10.43	-0.028
	10.43	-0.042		10.43	-0.028
	10.43	-0.042		10.43	-0.028
	10.43	-0.042		10.43	-0.028
	10.44	-0.042		10.44	-0.028
	10.44	-0.042		10.44	-0.028
	10.44	-0.042		10.44	-0.028
	10.44	-0.042		10.44	-0.028
	10.44	-0.042		10.44	-0.028
	10.44	-0.042		10.45	-0.028
	10.45	-0.042		10.45	-0.028
	10.45	-0.042		10.45	-0.028
	10.45	-0.042		10.45	-0.028
	10.45	-0.042		10.45	-0.028
	10.45	-0.042		10.45	-0.028
	10.45	-0.042		10.46	-0.028
	10.46	-0.042		10.46	-0.028
	10.46	-0.042		10.46	-0.028
	10.46	-0.042		10.46	-0.028
	10.46	-0.042		10.46	-0.028
	10.46	-0.042		10.46	-0.028
	10.46	-0.042		10.47	-0.028
	10.47	-0.042		10.47	-0.028
	10.47	-0.042		10.47	-0.028
	10.47	-0.042		10.47	-0.028
	10.47	-0.042		10.47	-0.028
	10.47	-0.042		10.47	-0.028
	10.47	-0.042		10.48	-0.028
	10.48	-0.042		10.48	-0.028
	10.48	-0.042		10.48	-0.028
	10.48	-0.042		10.48	-0.028
	10.48	-0.042		10.48	-0.028
	10.48	-0.042		10.48	-0.028
	10.48	-0.042		10.49	-0.028
	10.49	-0.042		10.49	-0.028
	10.49	-0.042		10.49	-0.028
	10.49	-0.042		10.49	-0.028
	10.49	-0.042		10.49	-0.028
	10.49	-0.042		10.49	-0.028
	10.49	-0.042		10.49	-0.028
	10.5	-0.042		10.5	-0.028
	10.5	-0.042		10.5	-0.028
	10.5	-0.042		10.5	-0.028
	10.5	-0.042		10.5	-0.028
	10.5	-0.042		10.5	-0.028
	10.5	-0.042		10.51	-0.028
	10.51	-0.042		10.51	-0.028
	10.51	-0.042		10.51	-0.028
	10.51	-0.042		10.51	-0.028
	10.51	-0.042		10.51	-0.028
	10.51	-0.042		10.51	-0.028
	10.51	-0.042		10.52	-0.028
	10.52	-0.042		10.52	-0.028
	10.52	-0.042		10.52	-0.028
	10.52	-0.042		10.52	-0.028
	10.52	-0.042		10.52	-0.028
	10.52	-0.042		10.52	-0.028
	10.52	-0.042		10.52	-0.028
	10.53	-0.042		10.53	-0.028
	10.53	-0.042		10.53	-0.028
	10.53	-0.042		10.53	-0.028
	10.53	-0.042		10.53	-0.028
	10.53	-0.042		10.53	-0.028
	10.53	-0.042		10.54	-0.028
	10.54	-0.042		10.54	-0.028
	10.54	-0.042		10.54	-0.028
	10.54	-0.042		10.54	-0.028
	10.54	-0.042		10.54	-0.028
	10.54	-0.042		10.54	-0.028
	10.54	-0.042		10.54	-0.028
	10.55	-0.042		10.55	-0.028
	10.55	-0.042		10.55	-0.028
	10.55	-0.042		10.55	-0.028
	10.55	-0.042		10.55	-0.028
	10.55	-0.042		10.55	-0.028
	10.55	-0.042		10.56	-0.028
	10.56	-0.042		10.56	-0.028
	10.56	-0.042		10.56	-0.028
	10.56	-0.042		10.56	-0.028
	10.56	-0.042		10.56	-0.028
	10.56	-0.042		10.56	-0.028
	10.56	-0.042		10.56	-0.028
	10.57	-0.042		10.57	-0.028
	10.57	-0.042		10.57	-0.028
	10.57	-0.042		10.57	-0.028
	10.57	-0.042		10.57	-0.028
	10.57	-0.042		10.57	-0.028
	10.57	-0.042		10.58	-0.028
	10.57	-0.042		10.58	-0.028
	10.58	-0.042		10.58	-0.028
	10.58	-0.042		10.58	-0.028
	10.58	-0.042		10.58	-0.028
	10.58	-0.042		10.58	-0.028
	10.58	-0.042		10.59	-0.028
	10.59	-0.042		10.59	-0.028
	10.59	-0.042		10.59	-0.028
	10.59	-0.042		10.59	-0.028
	10.59	-0.042		10.59	-0.028
	10.59	-0.042		10.59	-0.028
	10.59	-0.042		10.6	-0.028
	10.6	-0.042		10.6	-0.028
	10.6	-0.042		10.6	-0.028
	10.6	-0.042		10.6	-0.028
	10.6	-0.042		10.6	-0.028
	10.6	-0.042		10.6	-0.028
	10.6	-0.042		10.61	-0.028
	10.61	-0.042		10.61	-0.028
	10.61	-0.042		10.61	-0.028
	10.61	-0.042		10.61	-0.028
	10.61	-0.042		10.61	-0.028
	10.61	-0.042		10.61	-0.028
	10.61	-0.042		10.62	-0.028
	10.62	-0.042		10.62	-0.028
	10.62	-0.042		10.62	-0.028
	10.62	-0.042		10.62	-0.028
	10.62	-0.042		10.62	-0.028
	10.62	-0.042		10.62	-0.028
	10.62	-0.042		10.62	-0.028
	10.63	-0.042		10.63	-0.028
	10.63	-0.042		10.63	-0.028
	10.63	-0.042		10.63	-0.028
	10.63	-0.042		10.63	-0.028
	10.63	-0.042		10.63	-0.028
	10.63	-0.042		10.64	-0.028
	10.64	-0.042		10.64	-0.028
	10.64	-0.042		10.64	-0.028
	10.64	-0.042		10.64	-0.028
	10.64	-0.042		10.64	-0.028
	10.64	-0.042		10.64	-0.028
	10.64	-0.042		10.65	-0.028
	10.65	-0.042		10.65	-0.028
	10.65	-0.042		10.65	-0.028
	10.65	-0.042		10.65	-0.028
	10.65	-0.042		10.65	-0.028
	10.65	-0.042		10.65	-0.028
	10.65	-0.042		10.66	-0.028
	10.66	-0.042		10.66	-0.028
	10.66	-0.042		10.66	-0.028
	10.66	-0.042		10.66	-0.028
	10.66	-0.042		10.66	-0.028
	10.66	-0.042		10.66	-0.028
	10.66	-0.042		10.67	-0.028
	10.67	-0.042		10.67	-0.029
	10.67	-0.042		10.67	-0.029
	10.67	-0.042		10.67	-0.029
	10.67	-0.042		10.67	-0.029
	10.67	-0.042		10.67	-0.029
	10.67	-0.042		10.67	-0.029
	10.68	-0.042		10.68	-0.029
	10.68	-0.042		10.68	-0.029
	10.68	-0.042		10.68	-0.029
	10.68	-0.042		10.68	-0.029
	10.68	-0.042		10.68	-0.029
	10.68	-0.042		10.68	-0.029
	10.69	-0.042		10.69	-0.029
	10.69	-0.042		10.69	-0.029
	10.69	-0.042		10.69	-0.029
	10.69	-0.042		10.69	-0.029
	10.69	-0.042		10.69	-0.029
	10.69	-0.042		10.7	-0.029
	10.7	-0.042		10.7	-0.029
	10.7	-0.042		10.7	-0.029
	10.7	-0.042		10.7	-0.029
	10.7	-0.042		10.7	-0.029
	10.7	-0.042		10.7	-0.029
	10.7	-0.042		10.71	-0.029
	10.71	-0.042		10.71	-0.029
	10.71	-0.042		10.71	-0.029
	10.71	-0.042		10.71	-0.029
	10.71	-0.042		10.71	-0.029
	10.71	-0.042		10.71	-0.029
	10.71	-0.042		10.71	-0.029
	10.72	-0.042		10.72	-0.029
	10.72	-0.042		10.72	-0.029
	10.72	-0.042		10.72	-0.029
	10.72	-0.042		10.72	-0.029
	10.72	-0.042		10.72	-0.029
	10.72	-0.042		10.72	-0.029
	10.73	-0.042		10.73	-0.029
	10.73	-0.042		10.73	-0.029
	10.73	-0.042		10.73	-0.029
	10.73	-0.042		10.73	-0.029
	10.73	-0.042		10.73	-0.029
	10.73	-0.042		10.73	-0.029
	10.74	-0.042		10.74	-0.029
	10.74	-0.042		10.74	-0.029
	10.74	-0.042		10.74	-0.029
	10.74	-0.042		10.74	-0.029
	10.74	-0.042		10.74	-0.029
	10.74	-0.042		10.74	-0.029
	10.75	-0.042		10.75	-0.029
	10.75	-0.042		10.75	-0.029
	10.75	-0.042		10.75	-0.029
	10.75	-0.042		10.75	-0.029
	10.75	-0.042		10.75	-0.029
	10.75	-0.042		10.76	-0.029
	10.75	-0.042		10.76	-0.029
	10.76	-0.042		10.76	-0.029
	10.76	-0.042		10.76	-0.029
	10.76	-0.042		10.76	-0.029
	10.76	-0.042		10.76	-0.029
	10.76	-0.042		10.76	-0.029
	10.77	-0.042		10.77	-0.029
	10.77	-0.042		10.77	-0.029
	10.77	-0.042		10.77	-0.029
	10.77	-0.042		10.77	-0.029
	10.77	-0.042		10.77	-0.029
	10.77	-0.042		10.77	-0.029
	10.78	-0.042		10.78	-0.029
	10.78	-0.042		10.78	-0.029
	10.78	-0.042		10.78	-0.029
	10.78	-0.042		10.78	-0.029
	10.78	-0.042		10.78	-0.029
	10.78	-0.042		10.78	-0.029
	10.79	-0.042		10.79	-0.029
	10.79	-0.042		10.79	-0.029
	10.79	-0.042		10.79	-0.029
	10.79	-0.042		10.79	-0.029
	10.79	-0.042		10.79	-0.029
	10.79	-0.042		10.79	-0.029
	10.8	-0.042		10.8	-0.029
	10.8	-0.042		10.8	-0.029
	10.8	-0.042		10.8	-0.029
	10.8	-0.042		10.8	-0.029
	10.8	-0.042		10.8	-0.029
	10.8	-0.042		10.8	-0.029
	10.8	-0.042		10.81	-0.029
	10.81	-0.042		10.81	-0.029
	10.81	-0.042		10.81	-0.029
	10.81	-0.042		10.81	-0.029
	10.81	-0.042		10.81	-0.029
	10.81	-0.042		10.82	-0.029
	10.81	-0.042		10.82	-0.029
	10.82	-0.042		10.82	-0.029
	10.82	-0.042		10.82	-0.029
	10.82	-0.042		10.82	-0.029
	10.82	-0.042		10.82	-0.029
	10.82	-0.042		10.82	-0.029
	10.83	-0.042		10.83	-0.029
	10.83	-0.042		10.83	-0.029
	10.83	-0.042		10.83	-0.029
	10.83	-0.042		10.83	-0.029
	10.83	-0.042		10.83	-0.029
	10.83	-0.042		10.84	-0.029
	10.84	-0.042		10.84	-0.029
	10.84	-0.042		10.84	-0.029
	10.84	-0.042		10.84	-0.029
	10.84	-0.042		10.84	-0.029
	10.84	-0.042		10.84	-0.029
	10.84	-0.042		10.85	-0.029
	10.85	-0.042		10.85	-0.029
	10.85	-0.042		10.85	-0.029
	10.85	-0.042		10.85	-0.029
	10.85	-0.042		10.85	-0.029
	10.85	-0.042		10.85	-0.029
	10.85	-0.042		10.86	-0.029
	10.86	-0.042		10.86	-0.029
	10.86	-0.042		10.86	-0.029
	10.86	-0.042		10.86	-0.029
	10.86	-0.042		10.86	-0.029
	10.86	-0.042		10.86	-0.029
	10.86	-0.042		10.87	-0.029
	10.87	-0.042		10.87	-0.029
	10.87	-0.042		10.87	-0.029
	10.87	-0.042		10.87	-0.029
	10.87	-0.042		10.87	-0.029
	10.87	-0.042		10.87	-0.029
	10.87	-0.042		10.88	-0.029
	10.88	-0.042		10.88	-0.029
	10.88	-0.042		10.88	-0.029
	10.88	-0.042		10.88	-0.029
	10.88	-0.042		10.88	-0.029
	10.88	-0.042		10.88	-0.029
	10.88	-0.042		10.89	-0.029
	10.89	-0.042		10.89	-0.029
	10.89	-0.042		10.89	-0.029
	10.89	-0.042		10.89	-0.029
	10.89	-0.042		10.89	-0.029
	10.89	-0.042		10.89	-0.029
	10.89	-0.042		10.9	-0.029
	10.9	-0.042		10.9	-0.029
	10.9	-0.042		10.9	-0.029
	10.9	-0.042		10.9	-0.029
	10.9	-0.042		10.9	-0.029
	10.9	-0.042		10.9	-0.029
	10.9	-0.042		10.9	-0.029
	10.91	-0.042		10.91	-0.029
	10.91	-0.042		10.91	-0.029
	10.91	-0.042		10.91	-0.029
	10.91	-0.042		10.91	-0.029
	10.91	-0.042		10.91	-0.029
	10.91	-0.042		10.92	-0.029
	10.92	-0.042		10.92	-0.029
	10.92	-0.042		10.92	-0.029
	10.92	-0.042		10.92	-0.029
	10.92	-0.042		10.92	-0.029
	10.92	-0.042		10.92	-0.029
	10.92	-0.042		10.93	-0.029
	10.93	-0.042		10.93	-0.029
	10.93	-0.042		10.93	-0.029
	10.93	-0.042		10.93	-0.029
	10.93	-0.042		10.93	-0.029
	10.93	-0.042		10.93	-0.029
	10.93	-0.042		10.93	-0.029
	10.94	-0.042		10.94	-0.029
	10.94	-0.042		10.94	-0.029
	10.94	-0.042		10.94	-0.029
	10.94	-0.042		10.94	-0.029
	10.94	-0.042		10.94	-0.029
	10.94	-0.042		10.95	-0.029
	10.95	-0.042		10.95	-0.029
	10.95	-0.042		10.95	-0.029
	10.95	-0.042		10.95	-0.029
	10.95	-0.042		10.95	-0.029
	10.95	-0.042		10.95	-0.029
	10.95	-0.042		10.96	-0.028
	10.96	-0.042		10.96	-0.028
	10.96	-0.042		10.96	-0.028
	10.96	-0.042		10.96	-0.028
	10.96	-0.042		10.96	-0.028
	10.96	-0.042		10.96	-0.028
	10.96	-0.042		10.96	-0.028
	10.96	-0.042		10.97	-0.028
	10.97	-0.042		10.97	-0.028
	10.97	-0.042		10.97	-0.028
	10.97	-0.042		10.97	-0.028
	10.97	-0.042		10.97	-0.028
	10.97	-0.042		10.98	-0.028
	10.97	-0.042		10.98	-0.028
	10.98	-0.042		10.98	-0.028
	10.98	-0.042		10.98	-0.028
	10.98	-0.042		10.98	-0.028
	10.98	-0.042		10.98	-0.028
	10.98	-0.042		10.99	-0.028
	10.99	-0.042		10.99	-0.028
	10.99	-0.042		10.99	-0.028
	10.99	-0.042		10.99	-0.028
	10.99	-0.042		10.99	-0.028
	10.99	-0.042		10.99	-0.028
	10.99	-0.042		10.99	-0.028
	10.99	-0.042		11	-0.028
	11	-0.042		11	-0.028
	11	-0.042		11	-0.028
	11	-0.042		11	-0.028
	11	-0.042		11	-0.028
	11	-0.042		11.01	-0.028
	11	-0.042		11.01	-0.028
	11.01	-0.042		11.01	-0.028
	11.01	-0.042		11.01	-0.028
	11.01	-0.042		11.01	-0.028
	11.01	-0.042		11.01	-0.028
	11.01	-0.042		11.02	-0.028
	11.02	-0.042		11.02	-0.028
	11.02	-0.042		11.02	-0.028
	11.02	-0.042		11.02	-0.028
	11.02	-0.042		11.02	-0.028
	11.02	-0.042		11.02	-0.028
	11.02	-0.042		11.03	-0.028
	11.02	-0.042		11.03	-0.028
	11.03	-0.042		11.03	-0.028
	11.03	-0.042		11.03	-0.028
	11.03	-0.042		11.03	-0.028
	11.03	-0.042		11.03	-0.028
	11.03	-0.042		11.04	-0.028
	11.03	-0.042		11.04	-0.028
	11.04	-0.042		11.04	-0.028
	11.04	-0.042		11.04	-0.028
	11.04	-0.042		11.04	-0.028
	11.04	-0.042		11.04	-0.028
	11.04	-0.042		11.05	-0.028
	11.05	-0.042		11.05	-0.028
	11.05	-0.042		11.05	-0.028
	11.05	-0.042		11.05	-0.028
	11.05	-0.042		11.05	-0.028
	11.05	-0.042		11.05	-0.028
	11.05	-0.042		11.06	-0.028
	11.06	-0.042		11.06	-0.028
	11.06	-0.042		11.06	-0.028
	11.06	-0.042		11.06	-0.028
	11.06	-0.042		11.06	-0.028
	11.06	-0.042		11.06	-0.028
	11.06	-0.042		11.07	-0.028
	11.06	-0.042		11.07	-0.029
	11.07	-0.042		11.07	-0.029
	11.07	-0.042		11.07	-0.029
	11.07	-0.042		11.07	-0.029
	11.07	-0.042		11.07	-0.029
	11.07	-0.042		11.08	-0.029
	11.08	-0.042		11.08	-0.029
	11.08	-0.042		11.08	-0.029
	11.08	-0.042		11.08	-0.029
	11.08	-0.042		11.08	-0.029
	11.08	-0.042		11.08	-0.029
	11.08	-0.042		11.08	-0.029
	11.09	-0.042		11.09	-0.029
	11.09	-0.042		11.09	-0.029
	11.09	-0.042		11.09	-0.029
	11.09	-0.042		11.09	-0.029
	11.09	-0.042		11.09	-0.029
	11.09	-0.042		11.1	-0.029
	11.1	-0.042		11.1	-0.029
	11.1	-0.042		11.1	-0.029
	11.1	-0.042		11.1	-0.029
	11.1	-0.042		11.1	-0.029
	11.1	-0.042		11.1	-0.029
	11.1	-0.042		11.1	-0.029
	11.11	-0.042		11.11	-0.029
	11.11	-0.042		11.11	-0.029
	11.11	-0.042		11.11	-0.029
	11.11	-0.042		11.11	-0.029
	11.11	-0.042		11.11	-0.029
	11.11	-0.042		11.12	-0.029
	11.12	-0.042		11.12	-0.029
	11.12	-0.042		11.12	-0.029
	11.12	-0.042		11.12	-0.029
	11.12	-0.042		11.12	-0.029
	11.12	-0.042		11.12	-0.029
	11.12	-0.042		11.13	-0.029
	11.13	-0.042		11.13	-0.029
	11.13	-0.042		11.13	-0.029
	11.13	-0.042		11.13	-0.029
	11.13	-0.042		11.13	-0.029
	11.13	-0.042		11.13	-0.029
	11.13	-0.042		11.14	-0.029
	11.14	-0.042		11.14	-0.029
	11.14	-0.042		11.14	-0.029
	11.14	-0.042		11.14	-0.029
	11.14	-0.042		11.14	-0.029
	11.14	-0.042		11.14	-0.029
	11.14	-0.042		11.15	-0.029
	11.15	-0.042		11.15	-0.029
	11.15	-0.042		11.15	-0.029
	11.15	-0.042		11.15	-0.029
	11.15	-0.042		11.15	-0.029
	11.15	-0.042		11.15	-0.029
	11.15	-0.042		11.15	-0.029
	11.16	-0.042		11.16	-0.029
	11.16	-0.042		11.16	-0.029
	11.16	-0.042		11.16	-0.029
	11.16	-0.042		11.16	-0.029
	11.16	-0.042		11.16	-0.029
	11.16	-0.042		11.17	-0.029
	11.16	-0.042		11.17	-0.029
	11.17	-0.042		11.17	-0.029
	11.17	-0.042		11.17	-0.029
	11.17	-0.042		11.17	-0.029
	11.17	-0.042		11.17	-0.029
	11.17	-0.042		11.18	-0.029
	11.18	-0.042		11.18	-0.029
	11.18	-0.042		11.18	-0.029
	11.18	-0.042		11.18	-0.029
	11.18	-0.042		11.18	-0.029
	11.18	-0.042		11.18	-0.029
	11.18	-0.042		11.19	-0.029
	11.18	-0.042		11.19	-0.029
	11.19	-0.042		11.19	-0.029
	11.19	-0.042		11.19	-0.029
	11.19	-0.042		11.19	-0.029
	11.19	-0.042		11.19	-0.029
	11.19	-0.042		11.19	-0.029
	11.19	-0.042		11.2	-0.029
	11.2	-0.042		11.2	-0.029
	11.2	-0.042		11.2	-0.029
	11.2	-0.042		11.2	-0.029
	11.2	-0.042		11.2	-0.029
	11.2	-0.042		11.21	-0.029
	11.2	-0.042		11.21	-0.029
	11.21	-0.042		11.21	-0.029
	11.21	-0.042		11.21	-0.029
	11.21	-0.042		11.21	-0.029
	11.21	-0.042		11.21	-0.029
	11.21	-0.042		11.21	-0.029
	11.21	-0.042		11.22	-0.029
	11.22	-0.042		11.22	-0.029
	11.22	-0.042		11.22	-0.029
	11.22	-0.042		11.22	-0.029
	11.22	-0.042		11.22	-0.029
	11.22	-0.042		11.22	-0.029
	11.23	-0.042		11.23	-0.029
	11.23	-0.042		11.23	-0.029
	11.23	-0.042		11.23	-0.029
	11.23	-0.042		11.23	-0.029
	11.23	-0.042		11.23	-0.029
	11.23	-0.042		11.23	-0.029
	11.24	-0.042		11.24	-0.029
	11.24	-0.042		11.24	-0.029
	11.24	-0.042		11.24	-0.029
	11.24	-0.042		11.24	-0.029
	11.24	-0.042		11.24	-0.029
	11.24	-0.042		11.25	-0.029
	11.24	-0.042		11.25	-0.029
	11.25	-0.042		11.25	-0.029
	11.25	-0.042		11.25	-0.029
	11.25	-0.042		11.25	-0.029
	11.25	-0.042		11.25	-0.029
	11.25	-0.042		11.26	-0.029
	11.25	-0.042		11.26	-0.029
	11.26	-0.042		11.26	-0.029
	11.26	-0.042		11.26	-0.029
	11.26	-0.042		11.26	-0.029
	11.26	-0.042		11.26	-0.029
	11.26	-0.042		11.26	-0.029
	11.26	-0.042		11.27	-0.029
	11.27	-0.042		11.27	-0.029
	11.27	-0.042		11.27	-0.029
	11.27	-0.042		11.27	-0.029
	11.27	-0.042		11.27	-0.029
	11.27	-0.042		11.28	-0.029
	11.27	-0.042		11.28	-0.029
	11.28	-0.042		11.28	-0.029
	11.28	-0.042		11.28	-0.029
	11.28	-0.043		11.28	-0.029
	11.28	-0.043		11.28	-0.029
	11.28	-0.043		11.28	-0.029
	11.28	-0.043		11.29	-0.029
	11.29	-0.043		11.29	-0.029
	11.29	-0.043		11.29	-0.029
	11.29	-0.043		11.29	-0.029
	11.29	-0.043		11.29	-0.029
	11.29	-0.043		11.29	-0.029
	11.3	-0.043		11.3	-0.029
	11.3	-0.043		11.3	-0.029
	11.3	-0.043		11.3	-0.029
	11.3	-0.043		11.3	-0.029
	11.3	-0.043		11.3	-0.029
	11.3	-0.043		11.3	-0.029
	11.3	-0.043		11.31	-0.029
	11.31	-0.043		11.31	-0.029
	11.31	-0.043		11.31	-0.029
	11.31	-0.043		11.31	-0.029
	11.31	-0.043		11.31	-0.029
	11.31	-0.043		11.32	-0.029
	11.31	-0.043		11.32	-0.029
	11.32	-0.043		11.32	-0.029
	11.32	-0.043		11.32	-0.029
	11.32	-0.042		11.32	-0.029
	11.32	-0.042		11.32	-0.029
	11.32	-0.042		11.33	-0.029
	11.33	-0.042		11.33	-0.029
	11.33	-0.042		11.33	-0.029
	11.33	-0.042		11.33	-0.029
	11.33	-0.042		11.33	-0.029
	11.33	-0.042		11.33	-0.029
	11.33	-0.042		11.34	-0.029
	11.34	-0.042		11.34	-0.029
	11.34	-0.042		11.34	-0.029
	11.34	-0.042		11.34	-0.029
	11.34	-0.042		11.34	-0.029
	11.34	-0.042		11.34	-0.029
	11.34	-0.042		11.34	-0.029
	11.34	-0.042		11.35	-0.029
	11.35	-0.042		11.35	-0.029
	11.35	-0.042		11.35	-0.029
	11.35	-0.042		11.35	-0.029
	11.35	-0.042		11.35	-0.029
	11.35	-0.042		11.35	-0.029
	11.35	-0.042		11.36	-0.029
	11.36	-0.042		11.36	-0.029
	11.36	-0.043		11.36	-0.029
	11.36	-0.043		11.36	-0.029
	11.36	-0.043		11.36	-0.029
	11.36	-0.043		11.36	-0.029
	11.36	-0.043		11.37	-0.029
	11.37	-0.043		11.37	-0.029
	11.37	-0.043		11.37	-0.029
	11.37	-0.043		11.37	-0.029
	11.37	-0.043		11.37	-0.029
	11.37	-0.043		11.37	-0.029
	11.38	-0.043		11.38	-0.029
	11.38	-0.043		11.38	-0.029
	11.38	-0.043		11.38	-0.029
	11.38	-0.043		11.38	-0.029
	11.38	-0.043		11.38	-0.029
	11.38	-0.043		11.38	-0.029
	11.38	-0.043		11.39	-0.029
	11.39	-0.043		11.39	-0.029
	11.39	-0.043		11.39	-0.029
	11.39	-0.043		11.39	-0.029
	11.39	-0.043		11.39	-0.029
	11.39	-0.043		11.4	-0.029
	11.39	-0.043		11.4	-0.029
	11.4	-0.043		11.4	-0.029
	11.4	-0.043		11.4	-0.029
	11.4	-0.043		11.4	-0.029
	11.4	-0.043		11.4	-0.029
	11.4	-0.043		11.41	-0.029
	11.41	-0.043		11.41	-0.029
	11.41	-0.043		11.41	-0.029
	11.41	-0.043		11.41	-0.029
	11.41	-0.043		11.41	-0.029
	11.41	-0.043		11.41	-0.029
	11.41	-0.043		11.41	-0.029
	11.41	-0.043		11.42	-0.029
	11.42	-0.043		11.42	-0.029
	11.42	-0.043		11.42	-0.029
	11.42	-0.043		11.42	-0.029
	11.42	-0.043		11.42	-0.029
	11.42	-0.043		11.42	-0.029
	11.42	-0.043		11.43	-0.029
	11.43	-0.043		11.43	-0.029
	11.43	-0.043		11.43	-0.029
	11.43	-0.043		11.43	-0.029
	11.43	-0.043		11.43	-0.029
	11.43	-0.043		11.43	-0.029
	11.43	-0.043		11.44	-0.029
	11.44	-0.043		11.44	-0.029
	11.44	-0.043		11.44	-0.029
	11.44	-0.043		11.44	-0.029
	11.44	-0.043		11.44	-0.029
	11.44	-0.043		11.44	-0.029
	11.44	-0.043		11.45	-0.029
	11.45	-0.043		11.45	-0.029
	11.45	-0.043		11.45	-0.029
	11.45	-0.043		11.45	-0.029
	11.45	-0.043		11.45	-0.029
	11.45	-0.043		11.46	-0.029
	11.45	-0.043		11.46	-0.029
	11.46	-0.043		11.46	-0.029
	11.46	-0.043		11.46	-0.029
	11.46	-0.043		11.46	-0.029
	11.46	-0.043		11.46	-0.029
	11.46	-0.043		11.47	-0.029
	11.46	-0.043		11.47	-0.029
	11.47	-0.043		11.47	-0.029
	11.47	-0.043		11.47	-0.029
	11.47	-0.043		11.47	-0.029
	11.47	-0.043		11.47	-0.029
	11.47	-0.043		11.48	-0.029
	11.48	-0.043		11.48	-0.029
	11.48	-0.043		11.48	-0.029
	11.48	-0.043		11.48	-0.029
	11.48	-0.043		11.48	-0.029
	11.48	-0.043		11.48	-0.029
	11.48	-0.043		11.48	-0.029
	11.48	-0.043		11.49	-0.029
	11.49	-0.043		11.49	-0.029
	11.49	-0.043		11.49	-0.029
	11.49	-0.043		11.49	-0.029
	11.49	-0.043		11.49	-0.029
	11.49	-0.043		11.5	-0.029
	11.5	-0.043		11.5	-0.029
	11.5	-0.043		11.5	-0.029
	11.5	-0.043		11.5	-0.029
	11.5	-0.043		11.5	-0.029
	11.5	-0.043		11.5	-0.029
	11.5	-0.043		11.51	-0.029
	11.5	-0.043		11.51	-0.029
	11.51	-0.043		11.51	-0.029
	11.51	-0.043		11.51	-0.029
	11.51	-0.043		11.51	-0.029
	11.51	-0.043		11.51	-0.029
	11.51	-0.043		11.52	-0.029
	11.52	-0.043		11.52	-0.029
	11.52	-0.043		11.52	-0.029
	11.52	-0.043		11.52	-0.029
	11.52	-0.043		11.52	-0.029
	11.52	-0.043		11.52	-0.029
	11.52	-0.043		11.53	-0.029
	11.53	-0.043		11.53	-0.029
	11.53	-0.043		11.53	-0.029
	11.53	-0.043		11.53	-0.029
	11.53	-0.043		11.53	-0.029
	11.53	-0.043		11.53	-0.029
	11.53	-0.043		11.53	-0.029
	11.54	-0.043		11.54	-0.029
	11.54	-0.043		11.54	-0.029
	11.54	-0.043		11.54	-0.029
	11.54	-0.043		11.54	-0.029
	11.54	-0.043		11.54	-0.029
	11.54	-0.043		11.55	-0.029
	11.54	-0.043		11.55	-0.029
	11.55	-0.043		11.55	-0.029
	11.55	-0.043		11.55	-0.029
	11.55	-0.043		11.55	-0.029
	11.55	-0.043		11.55	-0.029
	11.55	-0.043		11.56	-0.029
	11.55	-0.043		11.56	-0.029
	11.56	-0.043		11.56	-0.029
	11.56	-0.043		11.56	-0.029
	11.56	-0.043		11.56	-0.029
	11.56	-0.043		11.56	-0.029
	11.56	-0.043		11.57	-0.029
	11.56	-0.043		11.57	-0.029
	11.57	-0.043		11.57	-0.029
	11.57	-0.043		11.57	-0.029
	11.57	-0.043		11.57	-0.029
	11.57	-0.043		11.57	-0.029
	11.57	-0.043		11.57	-0.029
	11.58	-0.043		11.58	-0.029
	11.58	-0.043		11.58	-0.029
	11.58	-0.043		11.58	-0.029
	11.58	-0.043		11.58	-0.029
	11.58	-0.043		11.58	-0.029
	11.58	-0.043		11.59	-0.029
	11.58	-0.043		11.59	-0.029
	11.59	-0.043		11.59	-0.029
	11.59	-0.043		11.59	-0.029
	11.59	-0.043		11.59	-0.029
	11.59	-0.043		11.59	-0.029
	11.59	-0.043		11.6	-0.029
	11.6	-0.043		11.6	-0.029
	11.6	-0.043		11.6	-0.029
	11.6	-0.043		11.6	-0.029
	11.6	-0.043		11.6	-0.029
	11.6	-0.043		11.6	-0.029
	11.6	-0.043		11.6	-0.029
	11.6	-0.043		11.61	-0.029
	11.61	-0.043		11.61	-0.029
	11.61	-0.043		11.61	-0.029
	11.61	-0.043		11.61	-0.029
	11.61	-0.043		11.61	-0.029
	11.61	-0.043		11.62	-0.029
	11.62	-0.043		11.62	-0.029
	11.62	-0.043		11.62	-0.029
	11.62	-0.043		11.62	-0.029
	11.62	-0.043		11.62	-0.029
	11.62	-0.043		11.62	-0.029
	11.62	-0.043		11.63	-0.029
	11.63	-0.043		11.63	-0.029
	11.63	-0.043		11.63	-0.029
	11.63	-0.043		11.63	-0.029
	11.63	-0.043		11.63	-0.029
	11.63	-0.043		11.63	-0.029
	11.63	-0.043		11.63	-0.029
	11.63	-0.043		11.64	-0.029
	11.64	-0.043		11.64	-0.029
	11.64	-0.043		11.64	-0.029
	11.64	-0.043		11.64	-0.029
	11.64	-0.043		11.64	-0.029
	11.64	-0.043		11.65	-0.029
	11.64	-0.043		11.65	-0.029
	11.65	-0.043		11.65	-0.029
	11.65	-0.043		11.65	-0.029
	11.65	-0.043		11.65	-0.029
	11.65	-0.043		11.65	-0.029
	11.65	-0.043		11.66	-0.029
	11.65	-0.043		11.66	-0.029
	11.66	-0.043		11.66	-0.029
	11.66	-0.043		11.66	-0.029
	11.66	-0.043		11.66	-0.029
	11.66	-0.043		11.66	-0.029
	11.66	-0.043		11.67	-0.029
	11.66	-0.043		11.67	-0.029
	11.67	-0.043		11.67	-0.029
	11.67	-0.043		11.67	-0.029
	11.67	-0.043		11.67	-0.029
	11.67	-0.043		11.67	-0.029
	11.67	-0.043		11.68	-0.029
	11.68	-0.043		11.68	-0.029
	11.68	-0.043		11.68	-0.029
	11.68	-0.043		11.68	-0.029
	11.68	-0.043		11.68	-0.029
	11.68	-0.043		11.68	-0.029
	11.68	-0.043		11.69	-0.029
	11.68	-0.043		11.69	-0.029
	11.69	-0.043		11.69	-0.029
	11.69	-0.043		11.69	-0.029
	11.69	-0.043		11.69	-0.029
	11.69	-0.043		11.69	-0.029
	11.69	-0.043		11.69	-0.029
	11.69	-0.043		11.7	-0.029
	11.7	-0.043		11.7	-0.029
	11.7	-0.043		11.7	-0.029
	11.7	-0.043		11.7	-0.029
	11.7	-0.043		11.7	-0.029
	11.7	-0.043		11.7	-0.029
	11.7	-0.043		11.71	-0.029
	11.71	-0.043		11.71	-0.029
	11.71	-0.043		11.71	-0.029
	11.71	-0.043		11.71	-0.029
	11.71	-0.043		11.71	-0.029
	11.71	-0.043		11.71	-0.029
	11.71	-0.043		11.72	-0.029
	11.72	-0.043		11.72	-0.029
	11.72	-0.043		11.72	-0.029
	11.72	-0.043		11.72	-0.029
	11.72	-0.043		11.72	-0.029
	11.72	-0.043		11.73	-0.029
	11.72	-0.043		11.73	-0.029
	11.73	-0.043		11.73	-0.029
	11.73	-0.043		11.73	-0.029
	11.73	-0.043		11.73	-0.029
	11.73	-0.043		11.73	-0.029
	11.73	-0.043		11.73	-0.029
	11.74	-0.043		11.74	-0.029
	11.74	-0.043		11.74	-0.029
	11.74	-0.043		11.74	-0.029
	11.74	-0.043		11.74	-0.029
	11.74	-0.043		11.74	-0.029
	11.74	-0.043		11.74	-0.029
	11.74	-0.043		11.75	-0.029
	11.75	-0.043		11.75	-0.029
	11.75	-0.043		11.75	-0.029
	11.75	-0.043		11.75	-0.029
	11.75	-0.043		11.75	-0.029
	11.75	-0.043		11.76	-0.029
	11.75	-0.043		11.76	-0.029
	11.76	-0.043		11.76	-0.029
	11.76	-0.043		11.76	-0.029
	11.76	-0.043		11.76	-0.029
	11.76	-0.043		11.76	-0.029
	11.76	-0.043		11.76	-0.029
	11.77	-0.043		11.77	-0.029
	11.77	-0.043		11.77	-0.029
	11.77	-0.043		11.77	-0.029
	11.77	-0.043		11.77	-0.029
	11.77	-0.043		11.77	-0.029
	11.77	-0.043		11.77	-0.029
	11.77	-0.043		11.78	-0.029
	11.78	-0.043		11.78	-0.029
	11.78	-0.043		11.78	-0.029
	11.78	-0.043		11.78	-0.029
	11.78	-0.043		11.78	-0.029
	11.78	-0.043		11.79	-0.029
	11.78	-0.043		11.79	-0.029
	11.79	-0.043		11.79	-0.029
	11.79	-0.043		11.79	-0.029
	11.79	-0.043		11.79	-0.029
	11.79	-0.043		11.79	-0.029
	11.79	-0.043		11.79	-0.029
	11.79	-0.043		11.8	-0.029
	11.8	-0.043		11.8	-0.029
	11.8	-0.043		11.8	-0.029
	11.8	-0.043		11.8	-0.029
	11.8	-0.043		11.8	-0.029
	11.8	-0.043		11.8	-0.029
	11.8	-0.043		11.81	-0.029
	11.81	-0.043		11.81	-0.029
	11.81	-0.043		11.81	-0.029
	11.81	-0.043		11.81	-0.029
	11.81	-0.043		11.81	-0.029
	11.81	-0.043		11.82	-0.029
	11.81	-0.043		11.82	-0.029
	11.82	-0.043		11.82	-0.029
	11.82	-0.043		11.82	-0.029
	11.82	-0.043		11.82	-0.029
	11.82	-0.043		11.82	-0.029
	11.82	-0.043		11.83	-0.029
	11.82	-0.043		11.83	-0.029
	11.83	-0.043		11.83	-0.029
	11.83	-0.043		11.83	-0.029
	11.83	-0.043		11.83	-0.029
	11.83	-0.043		11.83	-0.029
	11.83	-0.043		11.83	-0.029
	11.84	-0.043		11.84	-0.029
	11.84	-0.043		11.84	-0.029
	11.84	-0.043		11.84	-0.029
	11.84	-0.043		11.84	-0.029
	11.84	-0.043		11.84	-0.029
	11.84	-0.043		11.84	-0.029
	11.84	-0.043		11.85	-0.029
	11.85	-0.043		11.85	-0.029
	11.85	-0.043		11.85	-0.029
	11.85	-0.043		11.85	-0.029
	11.85	-0.043		11.85	-0.029
	11.85	-0.043		11.85	-0.029
	11.85	-0.043		11.86	-0.029
	11.86	-0.043		11.86	-0.029
	11.86	-0.043		11.86	-0.029
	11.86	-0.043		11.86	-0.029
	11.86	-0.043		11.86	-0.029
	11.86	-0.043		11.86	-0.029
	11.86	-0.043		11.87	-0.029
	11.87	-0.043		11.87	-0.029
	11.87	-0.043		11.87	-0.029
	11.87	-0.043		11.87	-0.029
	11.87	-0.043		11.87	-0.029
	11.87	-0.043		11.87	-0.029
	11.87	-0.043		11.88	-0.029
	11.88	-0.043		11.88	-0.029
	11.88	-0.043		11.88	-0.029
	11.88	-0.043		11.88	-0.029
	11.88	-0.043		11.88	-0.029
	11.88	-0.043		11.88	-0.029
	11.88	-0.043		11.89	-0.029
	11.89	-0.043		11.89	-0.029
	11.89	-0.043		11.89	-0.029
	11.89	-0.043		11.89	-0.029
	11.89	-0.043		11.89	-0.029
	11.89	-0.043		11.9	-0.029
	11.89	-0.043		11.9	-0.029
	11.9	-0.043		11.9	-0.029
	11.9	-0.043		11.9	-0.029
	11.9	-0.043		11.9	-0.029
	11.9	-0.043		11.9	-0.029
	11.9	-0.043		11.91	-0.029
	11.91	-0.043		11.91	-0.029
	11.91	-0.043		11.91	-0.029
	11.91	-0.043		11.91	-0.029
	11.91	-0.043		11.91	-0.029
	11.91	-0.043		11.91	-0.029
	11.91	-0.043		11.92	-0.029
	11.91	-0.043		11.92	-0.029
	11.92	-0.043		11.92	-0.029
	11.92	-0.043		11.92	-0.029
	11.92	-0.043		11.92	-0.029
	11.92	-0.043		11.92	-0.029
	11.92	-0.043		11.92	-0.029
	11.92	-0.043		11.93	-0.029
	11.93	-0.043		11.93	-0.029
	11.93	-0.043		11.93	-0.029
	11.93	-0.043		11.93	-0.029
	11.93	-0.043		11.93	-0.029
	11.93	-0.043		11.94	-0.029
	11.94	-0.043		11.94	-0.029
	11.94	-0.043		11.94	-0.029
	11.94	-0.043		11.94	-0.029
	11.94	-0.043		11.94	-0.029
	11.94	-0.043		11.94	-0.029
	11.94	-0.043		11.94	-0.029
	11.95	-0.043		11.95	-0.029
	11.95	-0.043		11.95	-0.029
	11.95	-0.043		11.95	-0.029
	11.95	-0.043		11.95	-0.029
	11.95	-0.043		11.95	-0.029
	11.95	-0.043		11.95	-0.029
	11.95	-0.043		11.96	-0.029
	11.96	-0.043		11.96	-0.029
	11.96	-0.043		11.96	-0.029
	11.96	-0.043		11.96	-0.029
	11.96	-0.043		11.96	-0.029
	11.96	-0.043		11.96	-0.029
	11.96	-0.043		11.97	-0.029
	11.97	-0.043		11.97	-0.029
	11.97	-0.043		11.97	-0.029
	11.97	-0.043		11.97	-0.029
	11.97	-0.043		11.97	-0.029
	11.97	-0.043		11.97	-0.029
	11.97	-0.043		11.98	-0.029
	11.98	-0.043		11.98	-0.029
	11.98	-0.043		11.98	-0.029
	11.98	-0.043		11.98	-0.029
	11.98	-0.043		11.98	-0.028
	11.98	-0.043		11.98	-0.028
	11.99	-0.043		11.99	-0.028
	11.99	-0.043		11.99	-0.028
	11.99	-0.043		11.99	-0.028
	11.99	-0.043		11.99	-0.028
	11.99	-0.043		11.99	-0.028
	11.99	-0.043		11.99	-0.028
	12	-0.043		12	-0.028
	12	-0.043		12	-0.028
	12	-0.043		12	-0.028
	12	-0.043		12	-0.028
	12	-0.043		12	-0.028
	12	-0.043		12	-0.028
	12	-0.043		12.01	-0.028
	12.01	-0.043		12.01	-0.028
	12.01	-0.043		12.01	-0.028
	12.01	-0.043		12.01	-0.028
	12.01	-0.043		12.01	-0.028
	12.01	-0.043		12.01	-0.028
	12.02	-0.043		12.02	-0.028
	12.02	-0.043		12.02	-0.028
	12.02	-0.043		12.02	-0.028
	12.02	-0.043		12.02	-0.028
	12.02	-0.043		12.02	-0.028
	12.02	-0.043		12.03	-0.028
	12.03	-0.043		12.03	-0.028
	12.03	-0.043		12.03	-0.028
	12.03	-0.043		12.03	-0.028
	12.03	-0.043		12.03	-0.028
	12.03	-0.043		12.03	-0.028
	12.03	-0.043		12.04	-0.028
	12.04	-0.043		12.04	-0.028
	12.04	-0.043		12.04	-0.028
	12.04	-0.043		12.04	-0.028
	12.04	-0.043		12.04	-0.028
	12.04	-0.043		12.04	-0.028
	12.04	-0.043		12.04	-0.028
	12.05	-0.043		12.05	-0.028
	12.05	-0.043		12.05	-0.028
	12.05	-0.043		12.05	-0.028
	12.05	-0.043		12.05	-0.028
	12.05	-0.043		12.05	-0.028
	12.05	-0.043		12.06	-0.028
	12.05	-0.043		12.06	-0.028
	12.06	-0.043		12.06	-0.028
	12.06	-0.043		12.06	-0.028
	12.06	-0.043		12.06	-0.028
	12.06	-0.043		12.06	-0.028
	12.06	-0.043		12.06	-0.028
	12.07	-0.043		12.07	-0.028
	12.07	-0.043		12.07	-0.028
	12.07	-0.043		12.07	-0.028
	12.07	-0.043		12.07	-0.028
	12.07	-0.043		12.07	-0.028
	12.07	-0.043		12.07	-0.028
	12.07	-0.043		12.08	-0.028
	12.08	-0.043		12.08	-0.028
	12.08	-0.043		12.08	-0.028
	12.08	-0.043		12.08	-0.028
	12.08	-0.043		12.08	-0.028
	12.08	-0.043		12.09	-0.028
	12.09	-0.043		12.09	-0.028
	12.09	-0.043		12.09	-0.028
	12.09	-0.043		12.09	-0.028
	12.09	-0.043		12.09	-0.028
	12.09	-0.043		12.09	-0.028
	12.09	-0.043		12.09	-0.028
	12.09	-0.043		12.1	-0.028
	12.1	-0.043		12.1	-0.028
	12.1	-0.043		12.1	-0.028
	12.1	-0.043		12.1	-0.028
	12.1	-0.043		12.1	-0.028
	12.1	-0.043		12.1	-0.028
	12.1	-0.043		12.11	-0.028
	12.11	-0.043		12.11	-0.028
	12.11	-0.043		12.11	-0.028
	12.11	-0.043		12.11	-0.028
	12.11	-0.043		12.11	-0.028
	12.11	-0.043		12.12	-0.028
	12.11	-0.043		12.12	-0.028
	12.12	-0.043		12.12	-0.028
	12.12	-0.043		12.12	-0.028
	12.12	-0.043		12.12	-0.028
	12.12	-0.043		12.12	-0.028
	12.12	-0.043		12.12	-0.028
	12.12	-0.043		12.13	-0.028
	12.13	-0.043		12.13	-0.028
	12.13	-0.043		12.13	-0.028
	12.13	-0.043		12.13	-0.028
	12.13	-0.043		12.13	-0.028
	12.13	-0.043		12.13	-0.028
	12.13	-0.043		12.14	-0.028
	12.14	-0.043		12.14	-0.028
	12.14	-0.043		12.14	-0.028
	12.14	-0.043		12.14	-0.028
	12.14	-0.043		12.14	-0.028
	12.14	-0.043		12.14	-0.028
	12.14	-0.043		12.15	-0.028
	12.15	-0.043		12.15	-0.028
	12.15	-0.043		12.15	-0.028
	12.15	-0.043		12.15	-0.028
	12.15	-0.043		12.15	-0.028
	12.15	-0.043		12.15	-0.028
	12.16	-0.043		12.16	-0.028
	12.16	-0.043		12.16	-0.028
	12.16	-0.043		12.16	-0.028
	12.16	-0.043		12.16	-0.028
	12.16	-0.043		12.16	-0.028
	12.16	-0.043		12.17	-0.028
	12.16	-0.043		12.17	-0.028
	12.17	-0.043		12.17	-0.028
	12.17	-0.043		12.17	-0.028
	12.17	-0.043		12.17	-0.028
	12.17	-0.043		12.17	-0.028
	12.17	-0.043		12.17	-0.028
	12.17	-0.043		12.18	-0.028
	12.18	-0.043		12.18	-0.028
	12.18	-0.043		12.18	-0.028
	12.18	-0.043		12.18	-0.028
	12.18	-0.043		12.18	-0.028
	12.18	-0.043		12.19	-0.028
	12.18	-0.043		12.19	-0.028
	12.19	-0.043		12.19	-0.028
	12.19	-0.043		12.19	-0.028
	12.19	-0.043		12.19	-0.028
	12.19	-0.043		12.19	-0.028
	12.19	-0.043		12.2	-0.028
	12.19	-0.043		12.2	-0.028
	12.2	-0.043		12.2	-0.028
	12.2	-0.043		12.2	-0.028
	12.2	-0.043		12.2	-0.028
	12.2	-0.043		12.2	-0.028
	12.2	-0.043		12.21	-0.028
	12.2	-0.043		12.21	-0.028
	12.21	-0.043		12.21	-0.028
	12.21	-0.043		12.21	-0.028
	12.21	-0.043		12.21	-0.028
	12.21	-0.043		12.21	-0.028
	12.21	-0.043		12.22	-0.028
	12.22	-0.043		12.22	-0.028
	12.22	-0.043		12.22	-0.028
	12.22	-0.043		12.22	-0.028
	12.22	-0.043		12.22	-0.028
	12.22	-0.043		12.22	-0.028
	12.22	-0.043		12.22	-0.028
	12.22	-0.043		12.23	-0.028
	12.23	-0.043		12.23	-0.028
	12.23	-0.043		12.23	-0.028
	12.23	-0.043		12.23	-0.028
	12.23	-0.043		12.23	-0.028
	12.23	-0.043		12.23	-0.028
	12.23	-0.043		12.24	-0.028
	12.24	-0.043		12.24	-0.028
	12.24	-0.043		12.24	-0.028
	12.24	-0.043		12.24	-0.028
	12.24	-0.043		12.24	-0.028
	12.24	-0.043		12.24	-0.028
	12.24	-0.043		12.25	-0.028
	12.25	-0.043		12.25	-0.028
	12.25	-0.043		12.25	-0.028
	12.25	-0.043		12.25	-0.028
	12.25	-0.043		12.25	-0.028
	12.25	-0.043		12.26	-0.028
	12.25	-0.043		12.26	-0.028
	12.26	-0.043		12.26	-0.028
	12.26	-0.043		12.26	-0.028
	12.26	-0.043		12.26	-0.028
	12.26	-0.043		12.26	-0.028
	12.26	-0.043		12.26	-0.028
	12.27	-0.043		12.27	-0.028
	12.27	-0.043		12.27	-0.028
	12.27	-0.043		12.27	-0.028
	12.27	-0.043		12.27	-0.028
	12.27	-0.043		12.27	-0.028
	12.27	-0.043		12.27	-0.028
	12.28	-0.043		12.28	-0.028
	12.28	-0.043		12.28	-0.028
	12.28	-0.043		12.28	-0.028
	12.28	-0.043		12.28	-0.028
	12.28	-0.043		12.28	-0.028
	12.28	-0.043		12.28	-0.028
	12.28	-0.043		12.29	-0.028
	12.29	-0.043		12.29	-0.028
	12.29	-0.043		12.29	-0.028
	12.29	-0.043		12.29	-0.028
	12.29	-0.043		12.29	-0.028
	12.29	-0.043		12.29	-0.028
	12.29	-0.043		12.3	-0.028
	12.3	-0.043		12.3	-0.028
	12.3	-0.043		12.3	-0.028
	12.3	-0.043		12.3	-0.028
	12.3	-0.043		12.3	-0.028
	12.3	-0.043		12.3	-0.028
	12.3	-0.043		12.31	-0.028
	12.31	-0.043		12.31	-0.028
	12.31	-0.043		12.31	-0.028
	12.31	-0.043		12.31	-0.028
	12.31	-0.043		12.31	-0.028
	12.31	-0.043		12.31	-0.028
	12.31	-0.043		12.32	-0.028
	12.32	-0.043		12.32	-0.028
	12.32	-0.043		12.32	-0.028
	12.32	-0.043		12.32	-0.028
	12.32	-0.043		12.32	-0.028
	12.32	-0.043		12.33	-0.028
	12.32	-0.043		12.33	-0.028
	12.33	-0.043		12.33	-0.028
	12.33	-0.043		12.33	-0.028
	12.33	-0.043		12.33	-0.028
	12.33	-0.043		12.33	-0.028
	12.33	-0.043		12.33	-0.028
	12.33	-0.043		12.34	-0.028
	12.34	-0.043		12.34	-0.028
	12.34	-0.043		12.34	-0.028
	12.34	-0.043		12.34	-0.028
	12.34	-0.043		12.34	-0.028
	12.34	-0.043		12.34	-0.028
	12.34	-0.043		12.35	-0.028
	12.35	-0.043		12.35	-0.028
	12.35	-0.043		12.35	-0.028
	12.35	-0.043		12.35	-0.028
	12.35	-0.043		12.35	-0.028
	12.35	-0.043		12.35	-0.028
	12.35	-0.043		12.36	-0.028
	12.36	-0.043		12.36	-0.028
	12.36	-0.043		12.36	-0.028
	12.36	-0.043		12.36	-0.028
	12.36	-0.043		12.36	-0.028
	12.36	-0.043		12.36	-0.028
	12.36	-0.043		12.37	-0.028
	12.37	-0.043		12.37	-0.028
	12.37	-0.043		12.37	-0.028
	12.37	-0.043		12.37	-0.028
	12.37	-0.043		12.37	-0.028
	12.37	-0.043		12.37	-0.028
	12.37	-0.043		12.38	-0.028
	12.38	-0.043		12.38	-0.028
	12.38	-0.043		12.38	-0.028
	12.38	-0.043		12.38	-0.028
	12.38	-0.043		12.38	-0.028
	12.38	-0.043		12.38	-0.028
	12.38	-0.043		12.39	-0.028
	12.39	-0.043		12.39	-0.028
	12.39	-0.043		12.39	-0.028
	12.39	-0.043		12.39	-0.028
	12.39	-0.043		12.39	-0.028
	12.39	-0.043		12.39	-0.028
	12.39	-0.043		12.4	-0.028
	12.4	-0.043		12.4	-0.028
	12.4	-0.043		12.4	-0.028
	12.4	-0.043		12.4	-0.028
	12.4	-0.043		12.4	-0.028
	12.4	-0.043		12.4	-0.028
	12.4	-0.043		12.41	-0.028
	12.41	-0.043		12.41	-0.028
	12.41	-0.043		12.41	-0.028
	12.41	-0.043		12.41	-0.028
	12.41	-0.043		12.41	-0.028
	12.41	-0.043		12.41	-0.028
	12.41	-0.043		12.42	-0.028
	12.42	-0.043		12.42	-0.028
	12.42	-0.043		12.42	-0.028
	12.42	-0.043		12.42	-0.028
	12.42	-0.043		12.42	-0.028
	12.42	-0.043		12.42	-0.028
	12.42	-0.043		12.43	-0.028
	12.43	-0.043		12.43	-0.028
	12.43	-0.043		12.43	-0.028
	12.43	-0.043		12.43	-0.028
	12.43	-0.043		12.43	-0.028
	12.43	-0.043		12.43	-0.028
	12.43	-0.043		12.44	-0.028
	12.44	-0.043		12.44	-0.028
	12.44	-0.043		12.44	-0.028
	12.44	-0.043		12.44	-0.028
	12.44	-0.043		12.44	-0.028
	12.44	-0.043		12.44	-0.028
	12.44	-0.043		12.45	-0.028
	12.45	-0.043		12.45	-0.028
	12.45	-0.043		12.45	-0.028
	12.45	-0.043		12.45	-0.028
	12.45	-0.043		12.45	-0.028
	12.45	-0.043		12.46	-0.028
	12.45	-0.043		12.46	-0.028
	12.46	-0.043		12.46	-0.029
	12.46	-0.043		12.46	-0.029
	12.46	-0.043		12.46	-0.029
	12.46	-0.043		12.46	-0.029
	12.46	-0.043		12.46	-0.029
	12.46	-0.043		12.47	-0.029
	12.47	-0.043		12.47	-0.029
	12.47	-0.043		12.47	-0.029
	12.47	-0.043		12.47	-0.029
	12.47	-0.043		12.47	-0.029
	12.47	-0.043		12.48	-0.029
	12.47	-0.043		12.48	-0.029
	12.48	-0.043		12.48	-0.029
	12.48	-0.043		12.48	-0.029
	12.48	-0.043		12.48	-0.029
	12.48	-0.043		12.48	-0.029
	12.48	-0.043		12.49	-0.029
	12.49	-0.043		12.49	-0.029
	12.49	-0.043		12.49	-0.029
	12.49	-0.043		12.49	-0.029
	12.49	-0.043		12.49	-0.029
	12.49	-0.043		12.49	-0.029
	12.49	-0.043		12.49	-0.029
	12.49	-0.043		12.5	-0.029
	12.5	-0.043		12.5	-0.029
	12.5	-0.043		12.5	-0.029
	12.5	-0.043		12.5	-0.029
	12.5	-0.043		12.5	-0.029
	12.5	-0.043		12.5	-0.029
	12.5	-0.043		12.51	-0.029
	12.51	-0.043		12.51	-0.029
	12.51	-0.043		12.51	-0.029
	12.51	-0.043		12.51	-0.029
	12.51	-0.043		12.51	-0.029
	12.51	-0.043		12.51	-0.029
	12.51	-0.043		12.52	-0.029
	12.52	-0.043		12.52	-0.029
	12.52	-0.043		12.52	-0.029
	12.52	-0.043		12.52	-0.029
	12.52	-0.043		12.52	-0.029
	12.52	-0.043		12.52	-0.029
	12.52	-0.043		12.53	-0.029
	12.53	-0.043		12.53	-0.029
	12.53	-0.043		12.53	-0.029
	12.53	-0.043		12.53	-0.029
	12.53	-0.043		12.53	-0.029
	12.53	-0.043		12.53	-0.029
	12.53	-0.043		12.54	-0.029
	12.54	-0.043		12.54	-0.029
	12.54	-0.043		12.54	-0.029
	12.54	-0.043		12.54	-0.029
	12.54	-0.043		12.54	-0.029
	12.54	-0.043		12.54	-0.029
	12.54	-0.043		12.55	-0.029
	12.55	-0.043		12.55	-0.029
	12.55	-0.043		12.55	-0.029
	12.55	-0.043		12.55	-0.029
	12.55	-0.043		12.55	-0.029
	12.55	-0.043		12.55	-0.029
	12.55	-0.043		12.56	-0.029
	12.56	-0.043		12.56	-0.029
	12.56	-0.043		12.56	-0.029
	12.56	-0.043		12.56	-0.029
	12.56	-0.043		12.56	-0.029
	12.56	-0.043		12.56	-0.029
	12.56	-0.043		12.57	-0.029
	12.57	-0.043		12.57	-0.029
	12.57	-0.043		12.57	-0.029
	12.57	-0.043		12.57	-0.029
	12.57	-0.043		12.57	-0.029
	12.57	-0.043		12.57	-0.029
	12.57	-0.043		12.58	-0.029
	12.58	-0.043		12.58	-0.029
	12.58	-0.043		12.58	-0.029
	12.58	-0.043		12.58	-0.029
	12.58	-0.043		12.58	-0.029
	12.58	-0.043		12.58	-0.029
	12.58	-0.043		12.59	-0.029
	12.59	-0.043		12.59	-0.029
	12.59	-0.043		12.59	-0.029
	12.59	-0.043		12.59	-0.029
	12.59	-0.043		12.59	-0.029
	12.59	-0.043		12.6	-0.028
	12.6	-0.043		12.6	-0.028
	12.6	-0.043		12.6	-0.028
	12.6	-0.043		12.6	-0.028
	12.6	-0.043		12.6	-0.028
	12.6	-0.043		12.6	-0.028
	12.6	-0.043		12.6	-0.028
	12.6	-0.043		12.61	-0.028
	12.61	-0.043		12.61	-0.028
	12.61	-0.043		12.61	-0.028
	12.61	-0.043		12.61	-0.028
	12.61	-0.043		12.61	-0.028
	12.61	-0.043		12.61	-0.028
	12.61	-0.043		12.62	-0.028
	12.62	-0.043		12.62	-0.028
	12.62	-0.043		12.62	-0.028
	12.62	-0.043		12.62	-0.028
	12.62	-0.043		12.62	-0.028
	12.62	-0.043		12.62	-0.028
	12.63	-0.043		12.63	-0.028
	12.63	-0.043		12.63	-0.028
	12.63	-0.043		12.63	-0.028
	12.63	-0.043		12.63	-0.028
	12.63	-0.043		12.63	-0.028
	12.63	-0.043		12.63	-0.028
	12.64	-0.043		12.64	-0.028
	12.64	-0.043		12.64	-0.028
	12.64	-0.043		12.64	-0.028
	12.64	-0.043		12.64	-0.028
	12.64	-0.043		12.64	-0.028
	12.64	-0.043		12.64	-0.028
	12.64	-0.043		12.65	-0.028
	12.65	-0.043		12.65	-0.028
	12.65	-0.043		12.65	-0.028
	12.65	-0.043		12.65	-0.028
	12.65	-0.043		12.65	-0.028
	12.65	-0.043		12.66	-0.028
	12.65	-0.043		12.66	-0.028
	12.66	-0.043		12.66	-0.028
	12.66	-0.043		12.66	-0.028
	12.66	-0.043		12.66	-0.028
	12.66	-0.043		12.66	-0.028
	12.66	-0.043		12.67	-0.028
	12.66	-0.043		12.67	-0.028
	12.67	-0.043		12.67	-0.028
	12.67	-0.043		12.67	-0.028
	12.67	-0.043		12.67	-0.028
	12.67	-0.043		12.67	-0.028
	12.67	-0.043		12.67	-0.028
	12.67	-0.043		12.68	-0.028
	12.68	-0.043		12.68	-0.028
	12.68	-0.043		12.68	-0.028
	12.68	-0.043		12.68	-0.028
	12.68	-0.043		12.68	-0.028
	12.68	-0.043		12.69	-0.028
	12.68	-0.043		12.69	-0.028
	12.69	-0.043		12.69	-0.028
	12.69	-0.043		12.69	-0.028
	12.69	-0.043		12.69	-0.028
	12.69	-0.043		12.69	-0.028
	12.69	-0.043		12.69	-0.028
	12.69	-0.043		12.7	-0.028
	12.7	-0.043		12.7	-0.028
	12.7	-0.043		12.7	-0.028
	12.7	-0.043		12.7	-0.028
	12.7	-0.043		12.7	-0.028
	12.7	-0.043		12.7	-0.028
	12.7	-0.043		12.71	-0.028
	12.71	-0.043		12.71	-0.028
	12.71	-0.043		12.71	-0.028
	12.71	-0.043		12.71	-0.028
	12.71	-0.043		12.71	-0.028
	12.71	-0.043		12.71	-0.028
	12.71	-0.043		12.72	-0.029
	12.72	-0.043		12.72	-0.029
	12.72	-0.043		12.72	-0.029
	12.72	-0.043		12.72	-0.029
	12.72	-0.043		12.72	-0.029
	12.72	-0.043		12.72	-0.029
	12.72	-0.043		12.73	-0.029
	12.73	-0.043		12.73	-0.029
	12.73	-0.043		12.73	-0.029
	12.73	-0.043		12.73	-0.029
	12.73	-0.043		12.73	-0.029
	12.73	-0.043		12.73	-0.029
	12.73	-0.043		12.74	-0.029
	12.74	-0.043		12.74	-0.029
	12.74	-0.043		12.74	-0.029
	12.74	-0.043		12.74	-0.029
	12.74	-0.043		12.74	-0.029
	12.74	-0.043		12.74	-0.029
	12.74	-0.043		12.75	-0.029
	12.75	-0.043		12.75	-0.029
	12.75	-0.043		12.75	-0.029
	12.75	-0.043		12.75	-0.029
	12.75	-0.043		12.75	-0.029
	12.75	-0.043		12.75	-0.029
	12.76	-0.043		12.76	-0.029
	12.76	-0.043		12.76	-0.029
	12.76	-0.043		12.76	-0.029
	12.76	-0.043		12.76	-0.029
	12.76	-0.043		12.76	-0.029
	12.76	-0.043		12.76	-0.029
	12.76	-0.043		12.77	-0.029
	12.77	-0.043		12.77	-0.029
	12.77	-0.043		12.77	-0.029
	12.77	-0.043		12.77	-0.029
	12.77	-0.043		12.77	-0.029
	12.77	-0.043		12.77	-0.029
	12.77	-0.043		12.78	-0.029
	12.78	-0.043		12.78	-0.029
	12.78	-0.043		12.78	-0.029
	12.78	-0.043		12.78	-0.029
	12.78	-0.043		12.78	-0.029
	12.78	-0.043		12.78	-0.029
	12.78	-0.043		12.79	-0.029
	12.79	-0.043		12.79	-0.029
	12.79	-0.043		12.79	-0.029
	12.79	-0.043		12.79	-0.029
	12.79	-0.043		12.79	-0.029
	12.79	-0.043		12.79	-0.029
	12.79	-0.043		12.8	-0.029
	12.8	-0.043		12.8	-0.029
	12.8	-0.043		12.8	-0.029
	12.8	-0.043		12.8	-0.029
	12.8	-0.043		12.8	-0.029
	12.8	-0.043		12.8	-0.029
	12.8	-0.043		12.81	-0.029
	12.81	-0.043		12.81	-0.029
	12.81	-0.043		12.81	-0.029
	12.81	-0.043		12.81	-0.029
	12.81	-0.043		12.81	-0.029
	12.81	-0.043		12.81	-0.029
	12.81	-0.043		12.82	-0.029
	12.82	-0.043		12.82	-0.029
	12.82	-0.043		12.82	-0.029
	12.82	-0.043		12.82	-0.029
	12.82	-0.043		12.82	-0.029
	12.82	-0.043		12.82	-0.029
	12.82	-0.043		12.83	-0.029
	12.83	-0.043		12.83	-0.029
	12.83	-0.043		12.83	-0.029
	12.83	-0.043		12.83	-0.029
	12.83	-0.043		12.83	-0.029
	12.83	-0.043		12.83	-0.029
	12.83	-0.043		12.84	-0.029
	12.84	-0.043		12.84	-0.029
	12.84	-0.043		12.84	-0.029
	12.84	-0.043		12.84	-0.029
	12.84	-0.043		12.84	-0.029
	12.84	-0.043		12.84	-0.029
	12.84	-0.043		12.85	-0.029
	12.85	-0.043		12.85	-0.029
	12.85	-0.043		12.85	-0.029
	12.85	-0.043		12.85	-0.029
	12.85	-0.043		12.85	-0.029
	12.85	-0.043		12.85	-0.029
	12.85	-0.043		12.86	-0.029
	12.86	-0.043		12.86	-0.029
	12.86	-0.043		12.86	-0.029
	12.86	-0.043		12.86	-0.029
	12.86	-0.043		12.86	-0.029
	12.86	-0.043		12.86	-0.029
	12.86	-0.043		12.87	-0.029
	12.87	-0.043		12.87	-0.029
	12.87	-0.043		12.87	-0.029
	12.87	-0.043		12.87	-0.029
	12.87	-0.043		12.87	-0.029
	12.87	-0.043		12.87	-0.029
	12.87	-0.043		12.88	-0.029
	12.88	-0.043		12.88	-0.029
	12.88	-0.043		12.88	-0.029
	12.88	-0.043		12.88	-0.029
	12.88	-0.043		12.88	-0.029
	12.88	-0.043		12.88	-0.029
	12.88	-0.043		12.89	-0.029
	12.89	-0.044		12.89	-0.029
	12.89	-0.044		12.89	-0.029
	12.89	-0.044		12.89	-0.029
	12.89	-0.044		12.89	-0.029
	12.89	-0.044		12.89	-0.029
	12.89	-0.044		12.9	-0.029
	12.9	-0.044		12.9	-0.029
	12.9	-0.044		12.9	-0.029
	12.9	-0.044		12.9	-0.029
	12.9	-0.044		12.9	-0.029
	12.9	-0.044		12.9	-0.029
	12.9	-0.044		12.91	-0.029
	12.91	-0.044		12.91	-0.029
	12.91	-0.044		12.91	-0.029
	12.91	-0.044		12.91	-0.029
	12.91	-0.044		12.91	-0.029
	12.91	-0.043		12.91	-0.029
	12.91	-0.043		12.92	-0.029
	12.92	-0.043		12.92	-0.029
	12.92	-0.043		12.92	-0.029
	12.92	-0.043		12.92	-0.029
	12.92	-0.043		12.92	-0.029
	12.92	-0.043		12.92	-0.029
	12.92	-0.043		12.93	-0.029
	12.93	-0.043		12.93	-0.029
	12.93	-0.043		12.93	-0.029
	12.93	-0.043		12.93	-0.029
	12.93	-0.043		12.93	-0.029
	12.93	-0.043		12.93	-0.029
	12.93	-0.044		12.94	-0.029
	12.94	-0.044		12.94	-0.029
	12.94	-0.044		12.94	-0.029
	12.94	-0.044		12.94	-0.029
	12.94	-0.044		12.94	-0.029
	12.94	-0.044		12.94	-0.029
	12.94	-0.044		12.95	-0.029
	12.95	-0.044		12.95	-0.029
	12.95	-0.044		12.95	-0.029
	12.95	-0.044		12.95	-0.029
	12.95	-0.044		12.95	-0.029
	12.95	-0.044		12.95	-0.029
	12.95	-0.044		12.96	-0.029
	12.96	-0.044		12.96	-0.029
	12.96	-0.044		12.96	-0.029
	12.96	-0.044		12.96	-0.029
	12.96	-0.044		12.96	-0.029
	12.96	-0.044		12.96	-0.029
	12.96	-0.044		12.97	-0.029
	12.97	-0.044		12.97	-0.029
	12.97	-0.044		12.97	-0.029
	12.97	-0.044		12.97	-0.029
	12.97	-0.044		12.97	-0.029
	12.97	-0.044		12.97	-0.029
	12.97	-0.044		12.98	-0.029
	12.98	-0.044		12.98	-0.029
	12.98	-0.044		12.98	-0.029
	12.98	-0.044		12.98	-0.029
	12.98	-0.044		12.98	-0.029
	12.98	-0.044		12.98	-0.029
	12.98	-0.044		12.99	-0.029
	12.99	-0.044		12.99	-0.029
	12.99	-0.044		12.99	-0.029
	12.99	-0.044		12.99	-0.029
	12.99	-0.044		12.99	-0.029
	12.99	-0.044		12.99	-0.029
	12.99	-0.044		13	-0.029
	13	-0.044		13	-0.029
	13	-0.044		13	-0.029
	13	-0.044		13	-0.029
	13	-0.044		13	-0.029
	13	-0.044		13	-0.029
	13	-0.044		13.01	-0.029
	13.01	-0.044		13.01	-0.029
	13.01	-0.044		13.01	-0.029
	13.01	-0.044		13.01	-0.029
	13.01	-0.044		13.01	-0.029
	13.01	-0.044		13.01	-0.029
	13.01	-0.044		13.02	-0.029
	13.02	-0.044		13.02	-0.029
	13.02	-0.044		13.02	-0.029
	13.02	-0.044		13.02	-0.029
	13.02	-0.044		13.02	-0.029
	13.02	-0.044		13.02	-0.029
	13.02	-0.044		13.03	-0.029
	13.03	-0.044		13.03	-0.029
	13.03	-0.044		13.03	-0.029
	13.03	-0.044		13.03	-0.029
	13.03	-0.044		13.03	-0.029
	13.03	-0.044		13.03	-0.029
	13.03	-0.044		13.04	-0.029
	13.04	-0.044		13.04	-0.029
	13.04	-0.044		13.04	-0.029
	13.04	-0.044		13.04	-0.029
	13.04	-0.044		13.04	-0.029
	13.04	-0.044		13.04	-0.029
	13.04	-0.044		13.05	-0.029
	13.05	-0.044		13.05	-0.029
	13.05	-0.044		13.05	-0.029
	13.05	-0.044		13.05	-0.029
	13.05	-0.044		13.05	-0.029
	13.05	-0.044		13.05	-0.029
	13.05	-0.044		13.06	-0.029
	13.06	-0.044		13.06	-0.029
	13.06	-0.044		13.06	-0.029
	13.06	-0.044		13.06	-0.029
	13.06	-0.044		13.06	-0.029
	13.06	-0.044		13.06	-0.029
	13.06	-0.044		13.07	-0.029
	13.07	-0.044		13.07	-0.029
	13.07	-0.044		13.07	-0.029
	13.07	-0.044		13.07	-0.029
	13.07	-0.044		13.07	-0.029
	13.07	-0.044		13.07	-0.029
	13.07	-0.044		13.08	-0.029
	13.08	-0.044		13.08	-0.029
	13.08	-0.044		13.08	-0.029
	13.08	-0.044		13.08	-0.029
	13.08	-0.044		13.08	-0.029
	13.08	-0.044		13.08	-0.029
	13.08	-0.044		13.09	-0.029
	13.09	-0.044		13.09	-0.029
	13.09	-0.044		13.09	-0.029
	13.09	-0.044		13.09	-0.029
	13.09	-0.044		13.09	-0.029
	13.09	-0.044		13.09	-0.029
	13.09	-0.044		13.1	-0.029
	13.1	-0.044		13.1	-0.029
	13.1	-0.044		13.1	-0.029
	13.1	-0.044		13.1	-0.029
	13.1	-0.044		13.1	-0.029
	13.1	-0.044		13.1	-0.029
	13.1	-0.044		13.11	-0.029
	13.11	-0.044		13.11	-0.029
	13.11	-0.044		13.11	-0.029
	13.11	-0.044		13.11	-0.029
	13.11	-0.044		13.11	-0.029
	13.11	-0.044		13.11	-0.029
	13.11	-0.044		13.12	-0.029
	13.12	-0.044		13.12	-0.029
	13.12	-0.044		13.12	-0.029
	13.12	-0.044		13.12	-0.029
	13.12	-0.044		13.12	-0.029
	13.12	-0.044		13.12	-0.029
	13.12	-0.044		13.13	-0.029
	13.13	-0.044		13.13	-0.029
	13.13	-0.044		13.13	-0.029
	13.13	-0.044		13.13	-0.029
	13.13	-0.044		13.13	-0.029
	13.13	-0.044		13.13	-0.029
	13.13	-0.044		13.14	-0.029
	13.14	-0.044		13.14	-0.029
	13.14	-0.044		13.14	-0.029
	13.14	-0.044		13.14	-0.029
	13.14	-0.044		13.14	-0.029
	13.14	-0.044		13.14	-0.029
	13.14	-0.044		13.15	-0.029
	13.15	-0.044		13.15	-0.029
	13.15	-0.044		13.15	-0.029
	13.15	-0.044		13.15	-0.029
	13.15	-0.044		13.15	-0.029
	13.15	-0.044		13.15	-0.029
	13.15	-0.044		13.16	-0.029
	13.16	-0.044		13.16	-0.029
	13.16	-0.044		13.16	-0.029
	13.16	-0.044		13.16	-0.029
	13.16	-0.044		13.16	-0.029
	13.16	-0.044		13.16	-0.029
	13.16	-0.044		13.17	-0.029
	13.17	-0.044		13.17	-0.029
	13.17	-0.044		13.17	-0.029
	13.17	-0.044		13.17	-0.029
	13.17	-0.044		13.17	-0.029
	13.17	-0.044		13.17	-0.029
	13.17	-0.044		13.18	-0.029
	13.18	-0.044		13.18	-0.029
	13.18	-0.044		13.18	-0.029
	13.18	-0.044		13.18	-0.029
	13.18	-0.044		13.18	-0.029
	13.18	-0.044		13.18	-0.029
	13.18	-0.044		13.19	-0.029
	13.19	-0.044		13.19	-0.029
	13.19	-0.044		13.19	-0.029
	13.19	-0.044		13.19	-0.029
	13.19	-0.044		13.19	-0.029
	13.19	-0.044		13.19	-0.029
	13.19	-0.044		13.2	-0.029
	13.2	-0.044		13.2	-0.029
	13.2	-0.044		13.2	-0.029
	13.2	-0.044		13.2	-0.029
	13.2	-0.044		13.2	-0.029
	13.2	-0.044		13.21	-0.029
	13.2	-0.044		13.21	-0.029
	13.21	-0.044		13.21	-0.029
	13.21	-0.044		13.21	-0.029
	13.21	-0.044		13.21	-0.029
	13.21	-0.044		13.21	-0.029
	13.21	-0.044		13.21	-0.029
	13.21	-0.044		13.22	-0.029
	13.22	-0.044		13.22	-0.029
	13.22	-0.044		13.22	-0.029
	13.22	-0.044		13.22	-0.029
	13.22	-0.044		13.22	-0.029
	13.22	-0.044		13.22	-0.029
	13.22	-0.044		13.23	-0.029
	13.23	-0.044		13.23	-0.029
	13.23	-0.044		13.23	-0.029
	13.23	-0.044		13.23	-0.029
	13.23	-0.044		13.23	-0.029
	13.23	-0.044		13.23	-0.029
	13.23	-0.044		13.24	-0.029
	13.24	-0.044		13.24	-0.029
	13.24	-0.044		13.24	-0.029
	13.24	-0.044		13.24	-0.029
	13.24	-0.044		13.24	-0.029
	13.24	-0.044		13.24	-0.029
	13.24	-0.044		13.25	-0.029
	13.25	-0.044		13.25	-0.029
	13.25	-0.044		13.25	-0.029
	13.25	-0.044		13.25	-0.029
	13.25	-0.044		13.25	-0.029
	13.25	-0.044		13.25	-0.029
	13.25	-0.044		13.26	-0.029
	13.26	-0.044		13.26	-0.029
	13.26	-0.044		13.26	-0.029
	13.26	-0.044		13.26	-0.029
	13.26	-0.044		13.26	-0.029
	13.26	-0.044		13.26	-0.029
	13.26	-0.044		13.27	-0.029
	13.27	-0.044		13.27	-0.029
	13.27	-0.044		13.27	-0.029
	13.27	-0.044		13.27	-0.029
	13.27	-0.044		13.27	-0.029
	13.27	-0.044		13.27	-0.029
	13.27	-0.044		13.28	-0.029
	13.28	-0.044		13.28	-0.029
	13.28	-0.044		13.28	-0.029
	13.28	-0.044		13.28	-0.029
	13.28	-0.044		13.28	-0.029
	13.28	-0.044		13.28	-0.029
	13.28	-0.044		13.29	-0.029
	13.29	-0.044		13.29	-0.029
	13.29	-0.044		13.29	-0.029
	13.29	-0.044		13.29	-0.029
	13.29	-0.044		13.29	-0.029
	13.29	-0.044		13.3	-0.029
	13.29	-0.044		13.3	-0.029
	13.3	-0.044		13.3	-0.029
	13.3	-0.044		13.3	-0.029
	13.3	-0.044		13.3	-0.029
	13.3	-0.044		13.3	-0.029
	13.3	-0.044		13.3	-0.029
	13.3	-0.044		13.31	-0.029
	13.31	-0.044		13.31	-0.029
	13.31	-0.044		13.31	-0.029
	13.31	-0.044		13.31	-0.029
	13.31	-0.044		13.31	-0.029
	13.31	-0.044		13.31	-0.029
	13.31	-0.044		13.32	-0.029
	13.32	-0.044		13.32	-0.029
	13.32	-0.044		13.32	-0.029
	13.32	-0.044		13.32	-0.029
	13.32	-0.044		13.32	-0.029
[truncated: 22,029 more rows]

## Sheet: Figure 1G
Figure 1G
	Tenperature	Storage modulus	Loss modulus
	10.11	0.03116	0.2304
	10.31	0.03082	0.22913
	10.48	0.03052	0.22798
	10.65	0.03025	0.2269
	10.82	0.02998	0.22596
	10.98	0.02975	0.22492
	11.17	0.02947	0.22381
	11.33	0.02931	0.22323
	11.48	0.02921	0.22276
	11.67	0.02919	0.22224
	11.82	0.02927	0.22182
	11.99	0.02935	0.22113
	12.16	0.02929	0.21965
	12.32	0.02908	0.21807
	12.49	0.02869	0.21639
	12.65	0.02812	0.2151
	12.81	0.02761	0.21405
	12.99	0.02714	0.21302
	13.15	0.02683	0.2117
	13.31	0.02661	0.21015
	13.5	0.02646	0.20756
	13.66	0.02636	0.20567
	13.82	0.02622	0.2038
	13.99	0.02609	0.2024
	14.16	0.02597	0.20049
	14.33	0.02588	0.19862
	14.49	0.02574	0.19536
	14.66	0.02564	0.19256
	14.83	0.02553	0.1894
	14.99	0.0255	0.18783
	15.16	0.02546	0.18686
	15.31	0.02546	0.18747
	15.48	0.02552	0.18834
	15.66	0.02566	0.18931
	15.82	0.02567	0.18912
	15.98	0.02569	0.18784
	16.15	0.02572	0.18572
	16.33	0.0257	0.18334
	16.49	0.02555	0.18045
	16.66	0.02555	0.17774
	16.83	0.02555	0.17617
	17	0.02557	0.17446
	17.16	0.02558	0.17147
	17.32	0.02567	0.17071
	17.48	0.02564	0.16962
	17.66	0.02566	0.16843
	17.82	0.02573	0.16825
	17.98	0.02575	0.17
	18.16	0.02578	0.16984
	18.32	0.02592	0.17108
	18.48	0.02595	0.17137
	18.65	0.02587	0.17049
	18.82	0.02585	0.16791
	18.98	0.02587	0.16673
	19.15	0.0258	0.16374
	19.34	0.02578	0.16091
	19.5	0.02585	0.15896
	19.68	0.02597	0.15792
	19.83	0.02603	0.15644
	19.98	0.02615	0.15573
	20.16	0.02631	0.15502
	20.3	0.0264	0.15442
	20.49	0.02647	0.15364
	20.66	0.02652	0.15262
	20.81	0.02658	0.15109
	20.99	0.02664	0.14974
	21.15	0.02671	0.14802
	21.32	0.02679	0.14515
	21.49	0.02689	0.14299
	21.66	0.02697	0.141
	21.82	0.02704	0.13877
	21.99	0.0271	0.13714
	22.15	0.02719	0.13648
	22.31	0.02724	0.13562
	22.49	0.0273	0.13489
	22.65	0.02735	0.13534
	22.82	0.02741	0.13484
	22.98	0.02746	0.13438
	23.15	0.02752	0.13422
	23.33	0.02757	0.1336
	23.49	0.02755	0.13156
	23.66	0.02747	0.12974
	23.82	0.02735	0.12757
	23.99	0.02723	0.1247
	24.16	0.02714	0.12218
	24.33	0.02712	0.12037
	24.51	0.02724	0.11916
	24.64	0.02734	0.11885
	24.81	0.02748	0.11912
	24.98	0.02758	0.11963
	25.16	0.02766	0.12036
	25.32	0.02765	0.1202
	25.49	0.02763	0.11958
	25.67	0.02758	0.11832
	25.82	0.02752	0.11683
	25.98	0.02742	0.11507
	26.15	0.02729	0.11384
	26.32	0.02713	0.11334
	26.48	0.02693	0.11349
	26.65	0.0267	0.11399
	26.82	0.02641	0.11487
	26.98	0.02607	0.11482
	27.16	0.02557	0.1141
	27.34	0.02487	0.11235
	27.48	0.02404	0.11157
	27.65	0.02287	0.11044
	27.83	0.02125	0.11093
	27.99	0.01963	0.1123
	28.17	0.01776	0.11504
	28.33	0.01617	0.11727
	28.48	0.01498	0.11998
	28.65	0.01411	0.1234
	28.81	0.01398	0.12725
	28.98	0.01493	0.1323
	29.15	0.01776	0.13959
	29.33	0.02376	0.14919
	29.5	0.03577	0.15984
	29.66	0.0586	0.17231
	29.83	0.10924	0.1916
	30	0.22654	0.23112
	30.15	0.43926	0.29255
	30.3	0.88191	0.40319
	30.49	2.03402	0.7119
	30.65	3.68035	1.19403
	30.82	6.78016	2.23108
	31	10.9815	4.16685
	31.16	15.9429	7.23461
	31.33	22.2143	11.8745
	31.48	29.2845	17.7695
	31.65	39.7988	26.2454
	31.83	57.4351	39.0554
	31.98	76.4028	52.105
	32.14	103.729	70.0527
	32.33	148.755	96.7002
	32.49	190.736	125.098
	32.65	234.151	160.266
	32.82	286.794	204.865
	32.99	336.484	256.538
	33.13	368.097	301.603
	33.34	425.762	367.457
	33.49	467.059	415.52
	33.67	518.75	468.91
	33.82	565.74	509.009
	33.99	621.12	547.543
	34.17	674.668	583.897
	34.31	728.953	611.738
	34.48	772.513	642.106
	34.65	818.479	669.004
	34.83	868.189	697.718
	34.99	937.773	720.778
	35.16	962.751	742.069
	35.32	1014.09	760.768
	35.48	1062.03	777.772
	35.64	1105.28	792.199
	35.82	1132.97	806.121
	35.98	1186.94	816.539
	36.16	1184.82	826.268
	36.31	1213.92	833.635
	36.5	1253.9	841.201
	36.66	1266.67	845.909
	36.83	1299.87	851.211
	37.01	1362.81	855.862
	37.16	1378.88	858.637
	37.31	1397.15	861.088
	37.48	1410.15	864.181
	37.65	1425.33	864.739
	37.83	1435.21	867.018
	37.99	1446.29	866.789
	38.17	1466.91	866.901
	38.32	1484	866.078
	38.49	1505.92	865.218
	38.66	1529.5	860.888
	38.83	1530.88	858.781
	39	1529.79	854.662
	39.15	1510.46	850.662
	39.31	1486.01	846.667
	39.49	1453.64	842.411
	39.66	1446.59	836.814
	39.83	1423.18	831.248
	40	1435.57	824.862
	40.16	1446.55	818.29
	40.33	1457.03	810.966
	40.49	1471.78	803.461
	40.66	1507.08	789.865
	40.83	1520.89	782.409
	41	1537.98	768.029
	41.16	1557.57	756.026
	41.32	1560.26	742.749
	41.5	1555.41	730.826
	41.65	1553.84	712.763
	41.84	1551.13	706.853
	42	1553.54	694.851
	42.16	1563.6	694.839
	42.32	1571.39	692.928
	42.48	1581.63	688.177
	42.67	1579.13	672.133
	42.82	1569.4	669.327
	43	1552.48	654.034
	43.16	1541.37	644.846
	43.33	1526.15	636.885
	43.49	1526.38	637.502
	43.67	1527.5	631.455
	43.81	1532.89	629.131
	43.99	1536.3	619.509
	44.15	1540.17	624.884
	44.32	1536.85	621.269
	44.5	1535.12	611.405
	44.65	1530.63	604.966
	44.82	1523.17	598.465
	44.99	1517.44	586.191
	45.15	1510.81	577.089
	45.33	1510.43	574.919
	45.5	1511.74	567.458
	45.66	1514.72	570.083
	45.81	1515.96	565.797
	45.99	1523.94	561.491
	46.15	1522.96	557.208
	46.31	1522.42	557.551
	46.49	1521.78	549.338
	46.67	1523.31	548.059
	46.82	1520.53	544.674
	47	1517.78	539.42
	47.15	1512.15	534.416
	47.32	1503.99	529.041
	47.5	1493.39	519.778
	47.65	1486.5	516.34
	47.8	1480.59	514.976
	48	1479.61	509.834
	48.16	1481.35	506.455
	48.33	1485.85	505.701
	48.5	1490.15	500.967
	48.65	1480.41	497.961
	48.83	1470.7	494.469
	49	1455.13	487.791
	49.15	1435.82	497.646
	49.32	1410.77	494.79
	49.49	1411.16	492.1
	49.64	1404.34	490.953
	49.83	1419.37	486.481
	49.99	1445.73	481.19

## Sheet: Figure 1H
Figure 1H
		Storage modulus			mean	SD	Loss modulus			mean	SD
	20℃	0.0363094	0.0464008	0.0214677	0.034726	0.0125417	0.155016	0.154415	0.169637	0.159689	0.00862017
	37℃	1362.81	1178.88	1297.15	1279.61	93.2106	855.862	998.637	741.088	865.196	129.028
					p value＜0.0001					p value=0.0003

## Sheet: Figure 1I
Figure 1I
	PNIPAm-C			PCdL				PNIPAm-C	PCdL
	Strain	Stress		Strain	Stress			0.30553	0.48357
	0	1E-5		0	1.3E-4			0.38717	0.41784
	0	1E-5		0	1.3E-4			0.27566	0.40993
	-0.00268	1E-5		-0.01561	1.3E-4		mean	0.322787	0.437113
	-0.01685	1E-5		-0.01823	1.3E-4		SD	0.0577232	0.0404266
	-0.01455	1E-5		-0.01065	1.3E-4			p value=0.0111
	-0.01163	1E-5		-0.00219	1.3E-4
	-0.00733	1E-5		0.00869	1.3E-4
	-0.00253	1E-5		0.04394	1.3E-4
	0.00298	1E-5		0.09395	1.4E-4
	0.00945	1E-5		0.12886	1.4E-4
	0.01727	1E-5		0.15153	1.4E-4
	0.0281	1E-5		0.16889	1.4E-4
	0.04965	1E-5		0.18469	1.4E-4
	0.0853	1E-5		0.20101	1.4E-4
	0.12026	1E-5		0.21943	1.4E-4
	0.14201	1E-5		0.23955	1.4E-4
	0.15383	1E-5		0.259	1.5E-4
	0.16244	1E-5		0.27855	1.5E-4
	0.16985	2E-5		0.29787	1.5E-4
	0.17733	2E-5		0.31633	1.5E-4
	0.18537	2E-5		0.33472	1.5E-4
	0.19438	1E-5		0.3523	1.5E-4
	0.20449	2E-5		0.36923	1.5E-4
	0.21538	1E-5		0.38568	1.5E-4
	0.22659	2E-5		0.404	1.5E-4
	0.23787	2E-5		0.42363	1.5E-4
	0.24917	2E-5		0.4429	1.6E-4
	0.26019	2E-5		0.46145	1.7E-4
	0.27102	2E-5		0.48	1.6E-4
	0.28174	2E-5		0.49862	1.6E-4
	0.29229	2E-5		0.51677	1.7E-4
	0.3028	2E-5		0.53491	1.6E-4
	0.31348	2E-5		0.55135	1.6E-4
	0.32415	2E-5		0.56742	1.6E-4
	0.33461	2E-5		0.58638	1.6E-4
	0.34504	2E-5		0.60832	1.7E-4
	0.35567	2E-5		0.62831	1.8E-4
	0.36627	2E-5		0.64721	1.7E-4
	0.37694	2E-5		0.6666	1.8E-4
	0.38783	2E-5		0.68549	1.8E-4
	0.39842	2E-5		0.70356	1.7E-4
	0.40878	2E-5		0.72155	1.7E-4
	0.41949	2E-5		0.73917	1.8E-4
	0.43035	2E-5		0.75466	1.7E-4
	0.44084	2E-5		0.76931	1.8E-4
	0.45123	2E-5		0.78759	1.8E-4
	0.46164	2E-5		0.80935	1.8E-4
	0.47219	2E-5		0.83275	1.8E-4
	0.48275	3E-5		0.85256	1.8E-4
	0.49354	2E-5		0.86913	1.9E-4
	0.5043	2E-5		0.88499	1.8E-4
	0.51507	3E-5		0.90161	1.8E-4
	0.52568	3E-5		0.91894	1.8E-4
	0.5367	3E-5		0.93612	1.9E-4
	0.54711	3E-5		0.95485	1.9E-4
	0.55721	3E-5		0.9727	1.9E-4
	0.56755	3E-5		0.99032	1.9E-4
	0.57803	2E-5		1.00754	1.9E-4
	0.58869	3E-5		1.02612	1.9E-4
	0.59965	3E-5		1.04529	1.9E-4
	0.61113	3E-5		1.06456	1.9E-4
	0.62192	3E-5		1.08347	1.9E-4
	0.632	3E-5		1.1027	1.9E-4
	0.64214	3E-5		1.12137	2E-4
	0.65235	3E-5		1.13899	2E-4
	0.66302	3E-5		1.15648	2E-4
	0.67369	3E-5		1.17372	2E-4
	0.685	3E-5		1.19148	2E-4
	0.69607	3E-5		1.21072	2E-4
	0.70597	3E-5		1.22994	2E-4
	0.71638	3E-5		1.24871	2E-4
	0.72746	3E-5		1.26692	2E-4
	0.73719	3E-5		1.28485	2.1E-4
	0.74709	3E-5		1.30205	2.1E-4
	0.75727	3E-5		1.31906	2.1E-4
	0.76904	3E-5		1.33703	2.1E-4
	0.78031	3E-5		1.3539	2.1E-4
	0.79303	3E-5		1.37107	2.1E-4
	0.80452	3E-5		1.39082	2.1E-4
	0.81565	3E-5		1.41112	2.1E-4
	0.82617	3E-5		1.43138	2.1E-4
	0.83645	3E-5		1.45096	2.2E-4
	0.8464	3E-5		1.4704	2.2E-4
	0.85625	3E-5		1.48894	2.2E-4
	0.86622	4E-5		1.5077	2.2E-4
	0.8763	3E-5		1.52397	2.2E-4
	0.88627	3E-5		1.53931	2.2E-4
	0.89665	4E-5		1.55507	2.2E-4
	0.90703	3E-5		1.57357	2.2E-4
	0.91718	3E-5		1.59427	2.2E-4
	0.9277	4E-5		1.61509	2.3E-4
	0.93854	4E-5		1.63437	2.3E-4
	0.94942	4E-5		1.65447	2.3E-4
	0.95991	4E-5		1.67193	2.3E-4
	0.97059	4E-5		1.68827	2.3E-4
	0.98131	4E-5		1.70516	2.3E-4
	0.99182	4E-5		1.72266	2.3E-4
	1.00216	4E-5		1.74062	2.3E-4
	1.01258	4E-5		1.75802	2.3E-4
	1.02297	4E-5		1.77458	2.3E-4
	1.03364	4E-5		1.79193	2.4E-4
	1.04444	4E-5		1.81047	2.4E-4
	1.05518	4E-5		1.83134	2.4E-4
	1.06586	4E-5		1.85253	2.4E-4
	1.07652	4E-5		1.87234	2.4E-4
	1.08687	4E-5		1.89015	2.4E-4
	1.0971	4E-5		1.90788	2.4E-4
	1.1075	4E-5		1.92587	2.4E-4
	1.11814	4E-5		1.94477	2.4E-4
	1.12894	4E-5		1.96214	2.5E-4
	1.13975	4E-5		1.97909	2.5E-4
	1.15026	4E-5		1.9966	2.5E-4
	1.16087	4E-5		2.01471	2.5E-4
	1.17177	4E-5		2.0332	2.5E-4
	1.18254	4E-5		2.05207	2.5E-4
	1.19318	4E-5		2.07128	2.6E-4
	1.20382	4E-5		2.09032	2.6E-4
	1.21407	4E-5		2.10911	2.5E-4
	1.22421	4E-5		2.12615	2.6E-4
	1.23431	4E-5		2.13972	2.6E-4
	1.2447	4E-5		2.15474	2.6E-4
	1.25566	4E-5		2.1742	2.7E-4
	1.26694	5E-5		2.19738	2.6E-4
	1.27801	5E-5		2.21934	2.6E-4
	1.28785	5E-5		2.2391	2.6E-4
	1.29776	5E-5		2.25698	2.7E-4
	1.30841	5E-5		2.27387	2.6E-4
	1.31941	5E-5		2.29096	2.7E-4
	1.33037	4E-5		2.30827	2.8E-4
	1.34121	5E-5		2.32333	2.7E-4
	1.35185	5E-5		2.34139	2.8E-4
	1.36247	5E-5		2.36149	2.8E-4
	1.37317	5E-5		2.38186	2.7E-4
	1.38382	5E-5		2.40167	2.8E-4
	1.3947	5E-5		2.42056	2.7E-4
	1.40547	5E-5		2.43844	2.7E-4
	1.41617	5E-5		2.45549	2.8E-4
	1.42706	5E-5		2.47249	2.8E-4
	1.4379	5E-5		2.48963	2.9E-4
	1.44834	5E-5		2.5067	2.9E-4
	1.45879	5E-5		2.52451	2.8E-4
	1.46934	5E-5		2.54191	2.9E-4
	1.47967	5E-5		2.56017	2.9E-4
	1.49026	5E-5		2.57903	2.9E-4
	1.50068	5E-5		2.59895	2.8E-4
	1.511	5E-5		2.61878	2.9E-4
	1.52137	5E-5		2.63872	2.8E-4
	1.53175	5E-5		2.65814	2.9E-4
	1.54207	5E-5		2.67677	3E-4
	1.55222	5E-5		2.69449	3E-4
	1.56232	5E-5		2.71125	3E-4
	1.57282	5E-5		2.72819	3E-4
	1.58354	5E-5		2.746	3E-4
	1.59437	5E-5		2.76444	3E-4
	1.60487	5E-5		2.7839	3E-4
	1.61533	5E-5		2.8037	3E-4
	1.62605	5E-5		2.82259	3E-4
	1.63672	5E-5		2.84023	3.1E-4
	1.64713	6E-5		2.85716	3.1E-4
	1.65745	5E-5		2.87344	3.1E-4
	1.66807	5E-5		2.88803	3.1E-4
	1.67883	6E-5		2.90422	3.1E-4
	1.6896	6E-5		2.92368	3.1E-4
	1.70002	6E-5		2.94504	3.1E-4
	1.71072	6E-5		2.96585	3.1E-4
	1.72144	6E-5		2.98566	3.1E-4
	1.73205	6E-5		3.00473	3.1E-4
	1.74285	6E-5		3.02316	3.2E-4
	1.75343	6E-5		3.0409	3.2E-4
	1.76419	6E-5		3.05826	3.2E-4
	1.77493	6E-5		3.0756	3.2E-4
	1.78577	6E-5		3.0915	3.2E-4
	1.79662	6E-5		3.10775	3.2E-4
	1.80748	6E-5		3.12635	3.2E-4
	1.81818	6E-5		3.14643	3.2E-4
	1.82898	6E-5		3.16617	3.2E-4
	1.83983	6E-5		3.18521	3.3E-4
	1.85051	6E-5		3.20449	3.3E-4
	1.86127	6E-5		3.22347	3.3E-4
	1.87199	6E-5		3.24132	3.3E-4
	1.88268	6E-5		3.25864	3.3E-4
	1.89317	6E-5		3.27636	3.3E-4
	1.9039	6E-5		3.29374	3.3E-4
	1.91449	6E-5		3.3109	3.3E-4
	1.92531	6E-5		3.328	3.3E-4
	1.93583	6E-5		3.34544	3.3E-4
	1.94636	6E-5		3.36286	3.4E-4
	1.95696	7E-5		3.38146	3.4E-4
	1.96763	7E-5		3.40171	3.4E-4
	1.97823	6E-5		3.42232	3.4E-4
	1.98918	6E-5		3.44221	3.4E-4
	1.99996	7E-5		3.46151	3.4E-4
	2.01051	7E-5		3.47963	3.4E-4
	2.02118	6E-5		3.49706	3.4E-4
	2.03153	7E-5		3.51414	3.4E-4
	2.04184	7E-5		3.53201	3.5E-4
	2.05219	7E-5		3.55057	3.5E-4
	2.06236	7E-5		3.57055	3.5E-4
	2.07262	7E-5		3.58967	3.5E-4
	2.08321	7E-5		3.60822	3.5E-4
	2.09369	7E-5		3.62594	3.5E-4
	2.10415	7E-5		3.64363	3.5E-4
	2.11456	7E-5		3.66136	3.5E-4
	2.12514	7E-5		3.67948	3.5E-4
	2.13597	7E-5		3.69724	3.6E-4
	2.14671	7E-5		3.71195	3.6E-4
	2.15763	7E-5		3.72814	3.6E-4
	2.16845	7E-5		3.74745	3.6E-4
	2.17946	7E-5		3.76807	3.6E-4
	2.19038	7E-5		3.7881	3.6E-4
	2.20084	7E-5		3.80766	3.6E-4
	2.21147	7E-5		3.82624	3.6E-4
	2.22192	7E-5		3.84368	3.6E-4
	2.23246	7E-5		3.86089	3.7E-4
	2.24301	7E-5		3.87724	3.7E-4
	2.25358	7E-5		3.89399	3.7E-4
	2.2642	7E-5		3.9123	3.7E-4
	2.2747	7E-5		3.93187	3.7E-4
	2.28566	7E-5		3.95201	3.8E-4
	2.29594	7E-5		3.97154	3.7E-4
	2.3062	7E-5		3.99052	3.8E-4
	2.31738	7E-5		4.00879	3.8E-4
	2.32854	7E-5		4.02599	3.8E-4
	2.33912	7E-5		4.0438	3.8E-4
	2.3496	8E-5		4.06179	3.9E-4
	2.35989	8E-5		4.07969	3.8E-4
	2.37025	7E-5		4.09713	3.8E-4
	2.38059	8E-5		4.11388	3.9E-4
	2.39134	7E-5		4.13058	3.8E-4
	2.40237	7E-5		4.14755	3.9E-4
	2.41333	7E-5		4.16717	3.9E-4
	2.4237	8E-5		4.18783	3.9E-4
	2.43384	7E-5		4.20793	4E-4
	2.44403	8E-5		4.22797	4E-4
	2.4546	8E-5		4.24717	4E-4
	2.46505	8E-5		4.26425	4E-4
	2.4757	8E-5		4.28081	4E-4
	2.48636	7E-5		4.2976	4E-4
	2.49685	8E-5		4.31506	4E-4
	2.50732	8E-5		4.33308	4E-4
	2.51773	8E-5		4.3513	4E-4
	2.52826	8E-5		4.36974	4E-4
	2.53875	8E-5		4.38934	4.1E-4
	2.54913	8E-5		4.4095	4.1E-4
	2.55984	8E-5		4.42812	4.1E-4
	2.57031	8E-5		4.44552	4.1E-4
	2.58074	8E-5		4.46185	4.1E-4
	2.59113	8E-5		4.47732	4.1E-4
	2.60119	8E-5		4.4956	4.1E-4
	2.6111	8E-5		4.51578	4.1E-4
	2.62148	8E-5		4.53608	4.2E-4
	2.63156	8E-5		4.55603	4.2E-4
	2.64195	8E-5		4.57562	4.2E-4
	2.65225	8E-5		4.59407	4.2E-4
	2.66264	8E-5		4.61187	4.2E-4
	2.67298	8E-5		4.62936	4.2E-4
	2.68329	8E-5		4.64517	4.2E-4
	2.69376	8E-5		4.6614	4.2E-4
	2.70422	8E-5		4.67907	4.2E-4
	2.71478	8E-5		4.69781	4.3E-4
	2.72547	8E-5		4.71736	4.3E-4
	2.73605	8E-5		4.73658	4.3E-4
	2.74682	8E-5		4.7555	4.3E-4
	2.75735	8E-5		4.77434	4.3E-4
	2.76797	9E-5		4.79363	4.3E-4
	2.77869	9E-5		4.81191	4.4E-4
	2.78951	9E-5		4.82913	4.3E-4
	2.80013	9E-5		4.84635	4.4E-4
	2.81071	9E-5		4.86355	4.4E-4
	2.82132	9E-5		4.88037	4.5E-4
	2.83171	9E-5		4.89753	4.4E-4
	2.8421	9E-5		4.91514	4.5E-4
	2.85248	9E-5		4.93342	4.5E-4
	2.86293	9E-5		4.9528	4.5E-4
	2.87365	9E-5		4.97254	4.5E-4
	2.88421	9E-5		4.99255	4.4E-4
	2.89485	9E-5		5.01155	4.5E-4
	2.90544	9E-5		5.02982	4.6E-4
	2.91612	9E-5		5.04799	4.6E-4
	2.92704	9E-5		5.066	4.6E-4
	2.93773	9E-5		5.08365	4.6E-4
	2.94827	9E-5		5.10138	4.6E-4
	2.95863	9E-5		5.11843	4.6E-4
	2.96899	9E-5		5.13574	4.6E-4
	2.97925	9E-5		5.15437	4.6E-4
	2.98989	9E-5		5.17358	4.6E-4
	3.00038	9E-5		5.19259	4.7E-4
	3.00979	9E-5		5.21184	4.7E-4
	3.02007	9E-5		5.23064	4.7E-4
	3.03213	9E-5		5.24885	4.7E-4
	3.04431	9E-5		5.26561	4.7E-4
	3.05582	9E-5		5.28012	4.7E-4
	3.06668	9E-5		5.2965	4.7E-4
	3.07765	9E-5		5.31688	4.7E-4
	3.08847	9E-5		5.33821	4.7E-4
	3.09892	9E-5		5.35913	4.8E-4
	3.10956	1E-4		5.37935	4.8E-4
	3.12012	1E-4		5.39819	4.8E-4
	3.13056	1E-4		5.41329	4.8E-4
	3.1413	9E-5		5.42974	4.8E-4
	3.15199	1E-4		5.447	4.8E-4
	3.1626	1E-4		5.46575	4.8E-4
	3.17334	1E-4		5.48501	4.8E-4
	3.18406	1E-4		5.50538	4.8E-4
	3.1948	1E-4		5.52465	4.9E-4
	3.20523	1E-4		5.54298	4.9E-4
	3.21576	1E-4		5.56105	4.9E-4
	3.22661	1E-4		5.5784	4.9E-4
	3.23727	1E-4		5.59563	4.9E-4
	3.24791	1E-4		5.61257	4.9E-4
	3.25832	1E-4		5.62958	4.9E-4
	3.2689	1E-4		5.64634	4.9E-4
	3.27937	1E-4		5.66395	4.9E-4
	3.28958	1E-4		5.68283	4.9E-4
	3.29985	1E-4		5.70206	5E-4
	3.31033	1E-4		5.71981	5.1E-4
	3.3211	1E-4		5.73782	5E-4
	3.33195	1E-4		5.75636	5.1E-4
	3.34277	1E-4		5.77521	5.1E-4
	3.35371	1E-4		5.79396	5E-4
	3.36468	1E-4		5.81288	5E-4
	3.37511	1E-4		5.83136	5.1E-4
	3.38533	1E-4		5.84974	5E-4
	3.39537	1E-4		5.86829	5.1E-4
	3.40552	1E-4		5.88576	5.1E-4
	3.41589	1E-4		5.90335	5.1E-4
	3.42663	1.1E-4		5.9213	5.1E-4
	3.43746	1E-4		5.9397	5.2E-4
	3.44855	1E-4		5.95861	5.2E-4
	3.45934	1.1E-4		5.97803	5.2E-4
	3.46982	1E-4		5.99748	5.2E-4
	3.48014	1.1E-4		6.01601	5.2E-4
	3.49052	1.1E-4		6.03362	5.3E-4
	3.50104	1.1E-4		6.05089	5.3E-4
	3.51161	1.1E-4		6.06804	5.3E-4
	3.52215	1.1E-4		6.08343	5.3E-4
	3.53269	1.1E-4		6.09972	5.3E-4
	3.54329	1.1E-4		6.11965	5.3E-4
	3.554	1.1E-4		6.14111	5.3E-4
	3.56485	1.1E-4		6.16208	5.3E-4
	3.57532	1.1E-4		6.18234	5.3E-4
	3.58555	1.1E-4		6.19904	5.4E-4
	3.59585	1.1E-4		6.21446	5.4E-4
	3.60619	1.1E-4		6.23216	5.4E-4
	3.61654	1.1E-4		6.25109	5.4E-4
	3.62695	1.1E-4		6.27137	5.4E-4
	3.63712	1.1E-4		6.29173	5.4E-4
	3.64712	1.1E-4		6.31115	5.4E-4
	3.65732	1.1E-4		6.3298	5.4E-4
	3.66767	1.1E-4		6.34734	5.4E-4
	3.67836	1.1E-4		6.36426	5.5E-4
	3.68913	1.1E-4		6.38148	5.5E-4
	3.69983	1.1E-4		6.39953	5.5E-4
	3.71054	1.1E-4		6.4177	5.5E-4
	3.72121	1.1E-4		6.43539	5.5E-4
	3.73176	1.1E-4		6.45286	5.5E-4
	3.74219	1.1E-4		6.46935	5.5E-4
	3.75259	1.1E-4		6.48604	5.5E-4
	3.76291	1.1E-4		6.50403	5.6E-4
	3.77314	1.1E-4		6.52319	5.6E-4
	3.78338	1.1E-4		6.54333	5.7E-4
	3.79379	1.1E-4		6.56298	5.7E-4
	3.80431	1.1E-4		6.58216	5.7E-4
	3.81496	1.1E-4		6.60057	5.7E-4
	3.82542	1.2E-4		6.61868	5.7E-4
	3.8362	1.2E-4		6.63717	5.7E-4
	3.84713	1.2E-4		6.65461	5.7E-4
	3.858	1.2E-4		6.67153	5.7E-4
	3.86865	1.2E-4		6.68822	5.7E-4
	3.87936	1.2E-4		6.70672	5.8E-4
	3.88992	1.2E-4		6.72581	5.8E-4
	3.90015	1.2E-4		6.74514	5.8E-4
	3.91047	1.2E-4		6.76444	5.8E-4
	3.92109	1.2E-4		6.78352	5.8E-4
	3.93182	1.2E-4		6.80156	5.8E-4
	3.94238	1.2E-4		6.81931	5.8E-4
	3.95284	1.2E-4		6.83664	5.8E-4
	3.96357	1.2E-4		6.85403	5.8E-4
	3.9744	1.2E-4		6.86974	5.9E-4
	3.9852	1.2E-4		6.88636	6E-4
	3.99617	1.2E-4		6.90607	6E-4
	4.00707	1.2E-4		6.92761	6E-4
	4.01774	1.2E-4		6.94842	6E-4
	4.02807	1.2E-4		6.96536	6E-4
	4.03855	1.2E-4		6.98078	6E-4
	4.04923	1.2E-4		6.99793	6E-4
	4.05963	1.2E-4		7.01761	6E-4
	4.07059	1.2E-4		7.0377	6.1E-4
	4.08161	1.3E-4		7.05737	6.1E-4
	4.093	1.3E-4		7.07595	6.1E-4
	4.10422	1.2E-4		7.09391	6.1E-4
	4.11556	1.3E-4		7.11199	6.1E-4
	4.12591	1.2E-4		7.1306	6.1E-4
	4.13545	1.3E-4		7.14881	6.1E-4
	4.14496	1.3E-4		7.16641	6.1E-4
	4.15477	1.3E-4		7.18396	6.1E-4
	4.16552	1.3E-4		7.20167	6.2E-4
	4.17704	1.3E-4		7.21937	6.2E-4
	4.18844	1.3E-4		7.23665	6.2E-4
	4.19941	1.3E-4		7.25421	6.3E-4
	4.21103	1.3E-4		7.27116	6.2E-4
	4.22137	1.3E-4		7.28932	6.3E-4
	4.23121	1.3E-4		7.30983	6.3E-4
	4.24167	1.3E-4		7.33033	6.3E-4
	4.25252	1.3E-4		7.35077	6.3E-4
	4.26303	1.3E-4		7.36967	6.3E-4
	4.27381	1.3E-4		7.387	6.4E-4
	4.28384	1.3E-4		7.40386	6.4E-4
	4.29391	1.3E-4		7.42112	6.4E-4
	4.30426	1.3E-4		7.43924	6.4E-4
	4.31464	1.3E-4		7.45664	6.4E-4
	4.32478	1.3E-4		7.47437	6.4E-4
	4.33521	1.3E-4		7.49272	6.4E-4
	4.34619	1.3E-4		7.51178	6.4E-4
	4.35687	1.3E-4		7.53093	6.5E-4
	4.36775	1.3E-4		7.54974	6.6E-4
	4.37874	1.3E-4		7.56863	6.6E-4
	4.38968	1.3E-4		7.58671	6.5E-4
	4.40084	1.4E-4		7.60384	6.6E-4
	4.41136	1.3E-4		7.62137	6.6E-4
	4.42131	1.3E-4		7.63847	6.6E-4
	4.43163	1.3E-4		7.65503	6.6E-4
	4.44242	1.4E-4		7.67259	6.6E-4
	4.45341	1.4E-4		7.69142	6.6E-4
	4.4644	1.4E-4		7.71095	6.7E-4
	4.47546	1.4E-4		7.73119	6.7E-4
	4.4859	1.4E-4		7.74953	6.7E-4
	4.49559	1.4E-4		7.76624	6.7E-4
	4.50541	1.4E-4		7.7838	6.7E-4
	4.51542	1.4E-4		7.80253	6.7E-4
	4.52569	1.4E-4		7.82138	6.7E-4
	4.53613	1.4E-4		7.8403	6.7E-4
	4.54639	1.4E-4		7.85926	6.7E-4
	4.55625	1.4E-4		7.87855	6.8E-4
	4.5664	1.4E-4		7.89792	6.8E-4
	4.57634	1.4E-4		7.91587	6.8E-4
	4.58644	1.4E-4		7.93338	6.9E-4
	4.59684	1.4E-4		7.9514	6.9E-4
	4.60768	1.4E-4		7.96952	6.9E-4
	4.61874	1.4E-4		7.98712	6.9E-4
	4.62933	1.4E-4		8.00423	6.9E-4
	4.63958	1.4E-4		8.02125	6.9E-4
	4.65001	1.4E-4		8.03726	6.9E-4
	4.66057	1.4E-4		8.05512	7E-4
	4.67134	1.4E-4		8.07612	7E-4
	4.6821	1.5E-4		8.09788	7E-4
	4.6928	1.4E-4		8.11823	7E-4
	4.70329	1.4E-4		8.13649	7E-4
	4.71406	1.5E-4		8.15419	7E-4
	4.72445	1.5E-4		8.17162	7E-4
	4.73485	1.4E-4		8.1892	7.1E-4
	4.74488	1.5E-4		8.20751	7E-4
	4.75495	1.5E-4		8.2258	7.1E-4
	4.76595	1.5E-4		8.24383	7.2E-4
	4.77728	1.5E-4		8.26218	7.2E-4
	4.78854	1.5E-4		8.2812	7.2E-4
	4.79955	1.5E-4		8.30005	7.1E-4
	4.80976	1.5E-4		8.3179	7.2E-4
	4.81959	1.5E-4		8.335	7.2E-4
	4.82992	1.5E-4		8.35232	7.2E-4
	4.84052	1.5E-4		8.36992	7.2E-4
	4.85138	1.5E-4		8.38785	7.3E-4
	4.86238	1.5E-4		8.40553	7.3E-4
	4.87279	1.5E-4		8.42159	7.3E-4
	4.8838	1.5E-4		8.43751	7.3E-4
	4.89465	1.5E-4		8.45668	7.3E-4
	4.90526	1.5E-4		8.47817	7.3E-4
	4.91606	1.5E-4		8.49931	7.4E-4
	4.92687	1.5E-4		8.51953	7.3E-4
	4.93757	1.5E-4		8.53604	7.3E-4
	4.94843	1.5E-4		8.55073	7.5E-4
	4.95915	1.6E-4		8.56818	7.5E-4
	4.96976	1.5E-4		8.58788	7.5E-4
	4.98041	1.5E-4		8.60773	7.5E-4
	4.99105	1.6E-4		8.62627	7.5E-4
	5.00184	1.5E-4		8.64503	7.5E-4
	5.01261	1.6E-4		8.66387	7.5E-4
	5.02327	1.6E-4		8.68278	7.5E-4
	5.034	1.5E-4		8.70083	7.5E-4
	5.04471	1.6E-4		8.71845	7.6E-4
	5.05527	1.6E-4		8.7365	7.6E-4
	5.06594	1.6E-4		8.75444	7.6E-4
	5.07667	1.6E-4		8.77168	7.6E-4
	5.08743	1.6E-4		8.78758	7.6E-4
	5.09858	1.6E-4		8.80466	7.6E-4
	5.10939	1.6E-4		8.82329	7.7E-4
	5.1198	1.6E-4		8.84294	7.6E-4
	5.13032	1.6E-4		8.86163	7.6E-4
	5.14092	1.6E-4		8.88076	7.7E-4
	5.1513	1.6E-4		8.90015	7.8E-4
	5.16176	1.6E-4		8.91923	7.8E-4
	5.1723	1.6E-4		8.93823	7.8E-4
	5.18292	1.6E-4		8.95643	7.8E-4
	5.19353	1.6E-4		8.97397	7.8E-4
	5.2043	1.6E-4		8.9916	7.8E-4
	5.21473	1.6E-4		9.00962	7.8E-4
	5.22525	1.6E-4		9.02866	7.8E-4
	5.2358	1.6E-4		9.04811	7.9E-4
	5.24666	1.6E-4		9.06599	7.9E-4
	5.25749	1.6E-4		9.08356	7.9E-4
	5.26796	1.6E-4		9.10135	7.9E-4
	5.27831	1.6E-4		9.11971	7.9E-4
	5.28864	1.6E-4		9.13848	7.9E-4
	5.29933	1.6E-4		9.15709	7.9E-4
	5.31004	1.7E-4		9.17507	7.9E-4
	5.32085	1.6E-4		9.19289	8E-4
	5.33136	1.7E-4		9.21067	8E-4
	5.34182	1.7E-4		9.22699	8.1E-4
	5.35246	1.7E-4		9.24296	8.1E-4
	5.36291	1.7E-4		9.26137	8.1E-4
	5.37352	1.7E-4		9.2813	8.1E-4
	5.38418	1.7E-4		9.30123	8.1E-4
	5.39489	1.7E-4		9.31885	8.1E-4
	5.40547	1.7E-4		9.33568	8.1E-4
	5.41593	1.7E-4		9.35312	8.1E-4
	5.42662	1.7E-4		9.3724	8.1E-4
	5.4372	1.7E-4		9.39091	8.2E-4
	5.44792	1.7E-4		9.40931	8.2E-4
	5.45902	1.7E-4		9.42761	8.2E-4
	5.46951	1.7E-4		9.446	8.3E-4
	5.47966	1.7E-4		9.465	8.3E-4
	5.48956	1.7E-4		9.48411	8.3E-4
	5.49955	1.7E-4		9.50289	8.3E-4
	5.5099	1.7E-4		9.52097	8.2E-4
	5.52035	1.7E-4		9.5383	8.3E-4
	5.53087	1.7E-4		9.55518	8.4E-4
	5.54138	1.7E-4		9.57137	8.4E-4
	5.55221	1.7E-4		9.58863	8.4E-4
	5.56327	1.7E-4		9.60801	8.4E-4
	5.57416	1.7E-4		9.62741	8.4E-4
	5.58515	1.7E-4		9.64689	8.4E-4
	5.59562	1.7E-4		9.66637	8.4E-4
	5.60578	1.8E-4		9.68544	8.4E-4
	5.61586	1.7E-4		9.704	8.4E-4
	5.62601	1.8E-4		9.72279	8.5E-4
	5.63607	1.8E-4		9.74113	8.5E-4
	5.64604	1.8E-4		9.75856	8.5E-4
	5.65607	1.8E-4		9.77606	8.5E-4
	5.66616	1.8E-4		9.79387	8.5E-4
	5.67632	1.8E-4		9.81124	8.5E-4
	5.68663	1.8E-4		9.82883	8.5E-4
	5.69733	1.8E-4		9.84722	8.5E-4
	5.70815	1.8E-4		9.86673	8.5E-4
	5.71896	1.8E-4		9.88616	8.6E-4
	5.72957	1.8E-4		9.90564	8.6E-4
	5.74016	1.8E-4		9.92436	8.7E-4
	5.75068	1.8E-4		9.94211	8.6E-4
	5.76101	1.8E-4		9.9592	8.7E-4
	5.77161	1.8E-4		9.97626	8.7E-4
	5.78238	1.8E-4		9.99263	8.6E-4
	5.7928	1.8E-4		10.0086	8.7E-4
	5.80333	1.8E-4		10.028	8.7E-4
	5.81401	1.8E-4		10.0487	8.7E-4
	5.82446	1.8E-4		10.0697	8.8E-4
	5.83546	1.8E-4		10.0894	8.8E-4
	5.84586	1.8E-4		10.106	8.8E-4
	5.85649	1.8E-4		10.1219	8.8E-4
	5.86696	1.8E-4		10.1386	8.8E-4
	5.87766	1.8E-4		10.1568	8.8E-4
	5.88792	1.9E-4		10.1772	8.8E-4
	5.89774	1.8E-4		10.1965	8.8E-4
	5.90803	1.8E-4		10.215	8.9E-4
	5.91936	1.8E-4		10.2339	8.9E-4
	5.9312	1.9E-4		10.2527	8.9E-4
	5.94251	1.9E-4		10.271	8.9E-4
	5.95303	1.9E-4		10.2888	9E-4
	5.96355	1.9E-4		10.3066	8.9E-4
	5.97416	1.9E-4		10.3236	9E-4
	5.98491	1.9E-4		10.3401	9E-4
	5.99556	1.9E-4		10.3564	9E-4
	6.00654	1.9E-4		10.3745	9E-4
	6.01689	1.9E-4		10.3929	9.1E-4
	6.02644	1.9E-4		10.413	9.1E-4
	6.03662	1.9E-4		10.4334	9.1E-4
	6.04646	1.9E-4		10.4533	9.1E-4
	6.05677	1.9E-4		10.4724	9.1E-4
	6.06761	1.9E-4		10.4904	9.1E-4
	6.0781	1.9E-4		10.5077	9.1E-4
	6.08922	1.9E-4		10.5252	9.1E-4
	6.10035	1.9E-4		10.5431	9.2E-4
	6.11146	1.9E-4		10.5604	9.3E-4
	6.12246	1.9E-4		10.5776	9.3E-4
	6.13336	1.9E-4		10.5958	9.3E-4
	6.14439	1.9E-4		10.6148	9.3E-4
	6.15531	1.9E-4		10.6336	9.3E-4
	6.1661	2E-4		10.6512	9.3E-4
	6.17679	1.9E-4		10.6693	9.3E-4
	6.18764	1.9E-4		10.6876	9.3E-4
	6.19858	1.9E-4		10.706	9.3E-4
	6.20913	2E-4		10.724	9.4E-4
	6.21938	2E-4		10.7422	9.4E-4
	6.22942	2E-4		10.7606	9.4E-4
	6.23954	2E-4		10.7767	9.4E-4
	6.24958	2E-4		10.7938	9.4E-4
	6.25975	2E-4		10.8137	9.4E-4
	6.26993	2E-4		10.8349	9.5E-4
	6.28028	2E-4		10.8553	9.5E-4
	6.29073	2E-4		10.8754	9.4E-4
	6.30135	2E-4		10.894	9.6E-4
	6.31204	2E-4		10.9094	9.6E-4
	6.32231	2E-4		10.9248	9.6E-4
	6.3326	2E-4		10.9423	9.6E-4
	6.34272	2E-4		10.9617	9.6E-4
	6.35299	2E-4		10.9817	9.6E-4
	6.36347	2E-4		11.0018	9.6E-4
	6.37412	2E-4		11.0208	9.6E-4
	6.38498	2E-4		11.0394	9.6E-4
	6.39603	2E-4		11.0574	9.7E-4
	6.40709	2E-4		11.075	9.7E-4
	6.4184	2E-4		11.0914	9.7E-4
	6.42954	2E-4		11.1073	9.7E-4
	6.44057	2E-4		11.1229	9.7E-4
	6.45158	2E-4		11.1413	9.7E-4
	6.46245	2.1E-4		11.1609	9.8E-4
	6.47239	2E-4		11.1806	9.8E-4
	6.48222	2E-4		11.1997	9.8E-4
	6.49282	2.1E-4		11.2188	9.9E-4
	6.50338	2.1E-4		11.2374	9.9E-4
	6.5142	2.1E-4		11.2562	9.9E-4
	6.52448	2.1E-4		11.2749	9.9E-4
	6.53511	2.1E-4		11.2934	9.9E-4
	6.5455	2.1E-4		11.3109	9.9E-4
	6.55596	2.1E-4		11.3283	9.9E-4
	6.56705	2.1E-4		11.3462	0.001
	6.57812	2.1E-4		11.3638	0.001
	6.5892	2.1E-4		11.3816	0.001
	6.60021	2.1E-4		11.4002	0.00101
	6.61102	2.1E-4		11.419	0.00101
	6.62171	2.1E-4		11.4383	0.00101
	6.63193	2.1E-4		11.4573	0.00101
	6.64213	2.1E-4		11.4756	0.00101
	6.65246	2.1E-4		11.4929	0.00101
	6.66265	2.1E-4		11.5101	0.00101
	6.67273	2.1E-4		11.5274	0.00102
	6.68279	2.1E-4		11.5449	0.00102
	6.69276	2.1E-4		11.5613	0.00102
	6.70276	2.1E-4		11.5781	0.00102
	6.71311	2.1E-4		11.5975	0.00102
	6.72369	2.1E-4		11.6189	0.00102
	6.73419	2.1E-4		11.6399	0.00102
	6.74465	2.1E-4		11.6598	0.00102
	6.75512	2.1E-4		11.6768	0.00102
	6.76557	2.1E-4		11.6914	0.00102
	6.77598	2.1E-4		11.708	0.00103
	6.78651	2.1E-4		11.7274	0.00103
	6.79721	2.1E-4		11.7482	0.00104
	6.80804	2.1E-4		11.769	0.00103
	6.81875	2.1E-4		11.7875	0.00104
	6.82941	2.2E-4		11.8048	0.00104
	6.84023	2.2E-4		11.8227	0.00104
	6.85107	2.2E-4		11.8423	0.00104
	6.86177	2.2E-4		11.8605	0.00104
	6.87223	2.2E-4		11.8773	0.00105
	6.88261	2.2E-4		11.8945	0.00105
	6.89306	2.2E-4		11.9117	0.00105
	6.9032	2.2E-4		11.9273	0.00105
	6.91368	2.2E-4		11.9439	0.00105
	6.92412	2.2E-4		11.9626	0.00105
	6.93475	2.2E-4		11.9823	0.00105
	6.94556	2.2E-4		12.0021	0.00105
	6.95625	2.2E-4		12.022	0.00106
	6.96693	2.2E-4		12.042	0.00106
	6.97769	2.2E-4		12.0608	0.00107
	6.9882	2.2E-4		12.0785	0.00107
	6.99869	2.2E-4		12.0959	0.00107
	7.00921	2.2E-4		12.1137	0.00107
	7.01986	2.2E-4		12.1313	0.00107
	7.03028	2.2E-4		12.1506	0.00107
	7.04089	2.2E-4		12.1694	0.00107
	7.05143	2.2E-4		12.1881	0.00107
	7.06207	2.3E-4		12.2065	0.00107
	7.07282	2.3E-4		12.224	0.00109
	7.08358	2.3E-4		12.2416	0.00109
	7.0945	2.2E-4		12.2601	0.00109
	7.10553	2.3E-4		12.2789	0.00109
	7.11643	2.3E-4		12.2974	0.00109
	7.12732	2.3E-4		12.3157	0.00109
	7.13813	2.3E-4		12.3335	0.00109
	7.14898	2.3E-4		12.3497	0.00109
	7.15988	2.3E-4		12.3661	0.00109
	7.17055	2.3E-4		12.3844	0.0011
	7.18132	2.3E-4		12.4041	0.0011
	7.1921	2.3E-4		12.4238	0.00111
	7.20285	2.3E-4		12.4437	0.00111
	7.21362	2.3E-4		12.4625	0.00111
	7.22416	2.3E-4		12.4787	0.00111
	7.23448	2.3E-4		12.4952	0.00111
	7.24505	2.3E-4		12.514	0.00111
	7.25567	2.3E-4		12.5333	0.00111
	7.2661	2.3E-4		12.5522	0.00112
	7.27627	2.3E-4		12.5715	0.00112
	7.28653	2.3E-4		12.5905	0.00112
	7.29668	2.3E-4		12.6084	0.00112
	7.30688	2.3E-4		12.6262	0.00113
	7.31708	2.3E-4		12.6435	0.00112
	7.32755	2.3E-4		12.6603	0.00112
	7.3383	2.3E-4		12.6772	0.00113
	7.34884	2.4E-4		12.6935	0.00112
	7.35954	2.3E-4		12.7114	0.00114
	7.37053	2.4E-4		12.7316	0.00114
	7.38131	2.3E-4		12.7511	0.00114
	7.39241	2.4E-4		12.7704	0.00114
	7.40359	2.3E-4		12.7904	0.00114
	7.41452	2.3E-4		12.8102	0.00114
	7.4252	2.4E-4		12.8283	0.00114
	7.43599	2.4E-4		12.8456	0.00114
	7.44652	2.4E-4		12.8635	0.00114
	7.45712	2.4E-4		12.8818	0.00115
	7.46761	2.4E-4		12.8982	0.00116
	7.47792	2.4E-4		12.9157	0.00116
	7.48859	2.4E-4		12.934	0.00116
	7.49936	2.4E-4		12.9532	0.00116
	7.51022	2.4E-4		12.972	0.00116
	7.52049	2.4E-4		12.991	0.00116
	7.53042	2.4E-4		13.0099	0.00116
	7.54127	2.4E-4		13.0284	0.00116
	7.55262	2.4E-4		13.046	0.00116
	7.56336	2.4E-4		13.0637	0.00117
	7.57368	2.4E-4		13.0816	0.00117
	7.58443	2.4E-4		13.0992	0.00118
	7.59466	2.4E-4		13.1159	0.00118
	7.60534	2.4E-4		13.1324	0.00118
	7.61591	2.4E-4		13.151	0.00118
	7.62619	2.4E-4		13.1702	0.00118
	7.63672	2.4E-4		13.189	0.00118
	7.64766	2.4E-4		13.2073	0.00118
	7.65807	2.5E-4		13.2255	0.00119
	7.66832	2.4E-4		13.2433	0.00119
	7.6776	2.5E-4		13.2607	0.00119
	7.68763	2.5E-4		13.278	0.00119
	7.69894	2.5E-4		13.296	0.00119
	7.70976	2.5E-4		13.3159	0.00119
	7.72009	2.5E-4		13.3362	0.00119
	7.73129	2.5E-4		13.3554	0.00119
	7.74175	2.5E-4		13.3741	0.00119
	7.75206	2.5E-4		13.3929	0.0012
	7.76214	2.5E-4		13.4114	0.0012
	7.77222	2.5E-4		13.4292	0.0012
	7.78262	2.5E-4		13.446	0.0012
	7.79259	2.5E-4		13.4619	0.0012
	7.80256	2.5E-4		13.4781	0.0012
	7.81237	2.5E-4		13.4952	0.0012
	7.8228	2.5E-4		13.5137	0.0012
	7.83357	2.5E-4		13.5347	0.00121
	7.84432	2.5E-4		13.5551	0.00122
	7.85514	2.5E-4		13.5754	0.00122
	7.86558	2.5E-4		13.5951	0.00122
	7.87595	2.5E-4		13.6137	0.00122
	7.88613	2.5E-4		13.6313	0.00122
	7.89618	2.5E-4		13.6487	0.00122
	7.90661	2.5E-4		13.6658	0.00122
	7.91724	2.5E-4		13.6844	0.00122
	7.92847	2.6E-4		13.7032	0.00122
	7.93946	2.5E-4		13.7222	0.00123
	7.95031	2.6E-4		13.7401	0.00123
	7.96112	2.5E-4		13.7584	0.00123
	7.97165	2.6E-4		13.7765	0.00123
	7.98211	2.5E-4		13.7941	0.00123
	7.99232	2.6E-4		13.8119	0.00123
	8.0026	2.6E-4		13.8298	0.00123
	8.01305	2.6E-4		13.8475	0.00123
	8.02394	2.6E-4		13.8652	0.00124
	8.03459	2.6E-4		13.8828	0.00124
	8.04519	2.6E-4		13.9004	0.00125
	8.05568	2.6E-4		13.9183	0.00125
	8.06621	2.6E-4		13.9352	0.00125
	8.07678	2.6E-4		13.9536	0.00125
	8.08714	2.6E-4		13.9728	0.00125
	8.09774	2.6E-4		13.9926	0.00125
	8.10819	2.6E-4		14.0112	0.00125
	8.11905	2.6E-4		14.0292	0.00125
	8.12973	2.6E-4		14.0463	0.00126
	8.14039	2.6E-4		14.0628	0.00126
	8.15105	2.6E-4		14.0823	0.00127
	8.16184	2.6E-4		14.1024	0.00127
	8.17239	2.6E-4		14.1219	0.00127
	8.18283	2.6E-4		14.1414	0.00127
	8.19342	2.6E-4		14.1601	0.00127
	8.2034	2.6E-4		14.1784	0.00127
	8.21333	2.6E-4		14.1963	0.00127
	8.2241	2.7E-4		14.2138	0.00123
	8.23527	2.7E-4		14.2311	0.00123
	8.2465	2.7E-4		14.2488	0.00124
	8.25738	2.7E-4		14.2659	0.00124
	8.26817	2.7E-4		14.2817	0.00124
	8.27854	2.7E-4		14.2993	0.00124
	8.28853	2.7E-4		14.3187	0.00124
	8.29877	2.7E-4		14.3381	0.00125
	8.30934	2.7E-4		14.3587	0.00125
	8.32028	2.7E-4		14.3794	0.00124
	8.33089	2.7E-4		14.3992	0.00125
	8.34188	2.7E-4		14.4178	0.00126
	8.3524	2.7E-4		14.4347	0.00126
	8.36272	2.7E-4		14.4518	0.00126
	8.37285	2.7E-4		14.4695	0.00126
	8.3834	2.7E-4		14.488	0.00126
	8.39389	2.7E-4		14.5074	0.00127
	8.40471	2.7E-4		14.526	0.00127
	8.41536	2.7E-4		14.5442	0.00127
	8.42608	2.7E-4		14.5625	0.00127
	8.43671	2.7E-4		14.5801	0.00128
	8.44736	2.7E-4		14.5982	0.00128
	8.45814	2.7E-4		14.6165	0.00129
	8.46901	2.7E-4		14.6348	0.00128
	8.47985	2.7E-4		14.6524	0.00129
	8.49026	2.7E-4		14.6689	0.00129
	8.50066	2.8E-4		14.6846	0.00129
	8.51097	2.8E-4		14.7027	0.00129
	8.52161	2.8E-4		14.7225	0.00129
	8.53243	2.8E-4		14.742	0.0013
	8.54337	2.8E-4		14.7611	0.0013
	8.55414	2.8E-4		14.7799	0.0013
	8.56495	2.8E-4		14.7984	0.00131
	8.57586	2.8E-4		14.8166	0.00131
	8.58681	2.8E-4		14.8338	0.00131
	8.59796	2.8E-4		14.8502	0.00131
	8.60916	2.8E-4		14.8675	0.00131
	8.62019	2.8E-4		14.8859	0.00131
	8.63083	2.8E-4		14.905	0.00132
	8.64114	2.8E-4		14.924	0.00132
	8.65139	2.8E-4		14.9431	0.00133
	8.66187	2.8E-4		14.9622	0.00133
	8.67233	2.8E-4		14.9807	0.00133
	8.68275	2.8E-4		14.9984	0.00133
	8.69341	2.8E-4		15.0158	0.00133
	8.70413	2.8E-4		15.0331	0.00134
	8.71523	2.8E-4		15.0497	0.00134
	8.72631	2.8E-4		15.0665	0.00134
	8.73724	2.8E-4		15.0838	0.00134
	8.74746	2.8E-4		15.1028	0.00135
	8.7575	2.8E-4		15.1226	0.00135
	8.76753	2.8E-4		15.1434	0.00135
	8.77742	2.9E-4		15.1635	0.00136
	8.78774	2.8E-4		15.1834	0.00136
	8.79821	2.9E-4		15.202	0.00136
	8.8085	2.9E-4		15.2183	0.00136
	8.81908	2.9E-4		15.2357	0.00136
	8.8296	2.9E-4		15.2532	0.00136
	8.84022	2.9E-4		15.2714	0.00137
	8.85122	2.9E-4		15.2891	0.00137
	8.86209	2.9E-4		15.3064	0.00138
	8.87301	2.9E-4		15.3247	0.00137
	8.88385	2.9E-4		15.344	0.00138
	8.89464	2.9E-4		15.3641	0.00138
	8.90541	2.9E-4		15.3834	0.00138
	8.91592	2.9E-4		15.4017	0.00138
	8.92659	2.9E-4		15.4195	0.00138
	8.93723	2.9E-4		15.4375	0.00138
	8.94797	2.9E-4		15.4557	0.0014
	8.95858	2.9E-4		15.4721	0.0014
	8.96891	2.9E-4		15.4879	0.0014
	8.97898	2.9E-4		15.5064	0.00139
	8.98887	2.9E-4		15.5273	0.0014
	8.9987	2.9E-4		15.5484	0.0014
	9.00863	2.9E-4		15.5684	0.0014
	9.0187	3E-4		15.5862	0.0014
	9.02873	2.9E-4		15.6023	0.00141
	9.0391	2.9E-4		15.6177	0.00141
	9.05002	2.9E-4		15.6333	0.00142
	9.06109	3E-4		15.6521	0.00142
	9.07191	3E-4		15.6724	0.00142
	9.08283	3E-4		15.6928	0.00142
	9.09364	3E-4		15.7118	0.00142
	9.10406	3E-4		15.7304	0.00143
	9.11431	3E-4		15.7481	0.00143
	9.12458	3E-4		15.7654	0.00143
	9.13484	3E-4		15.7829	0.00143
	9.14531	3E-4		15.8005	0.00144
	9.15576	3E-4		15.8176	0.00144
	9.16637	3E-4		15.8351	0.00144
	9.17712	3E-4		15.8529	0.00144
	9.18769	3E-4		15.8704	0.00145
	9.19815	3E-4		15.889	0.00145
	9.20882	3E-4		15.9082	0.00145
	9.21939	3E-4		15.9279	0.00145
	9.23032	3E-4		15.948	0.00145
	9.24103	3E-4		15.968	0.00146
	9.25199	3E-4		15.9868	0.00146
	9.26314	3E-4		16.0041	0.00146
	9.27385	3E-4		16.0217	0.00147
	9.28454	3E-4		16.0396	0.00147
	9.29509	3E-4		16.0577	0.00147
	9.30581	3E-4		16.077	0.00147
	9.31639	3.1E-4		16.096	0.00147
	9.32687	3E-4		16.1141	0.00147
	9.33709	3E-4		16.1322	0.00148
	9.34743	3.1E-4		16.1506	0.00149
	9.35792	3.1E-4		16.168	0.00149
	9.36853	3.1E-4		16.185	0.00149
	9.37961	3.1E-4		16.2025	0.00149
	9.39049	3.1E-4		16.2202	0.00149
	9.40127	3.1E-4		16.2359	0.00149
	9.41093	3.1E-4		16.2526	0.00149
	9.42066	3.1E-4		16.2735	0.00149
	9.43193	3.1E-4		16.2956	0.0015
	9.44233	3.1E-4		16.317	0.00151
	9.45318	3.1E-4		16.3362	0.00151
	9.46368	3.1E-4		16.3537	0.00151
	9.47441	3.1E-4		16.3707	0.00151
	9.4849	3.1E-4		16.3876	0.00151
	9.49525	3.1E-4		16.4044	0.00151
	9.50507	3.1E-4		16.4215	0.00151
	9.51341	3.1E-4		16.4397	0.00151
	9.52366	3.1E-4		16.4594	0.00152
	9.537	3.1E-4		16.479	0.00153
	9.54939	3.1E-4		16.4991	0.00152
	9.56072	3.1E-4		16.517	0.00153
	9.57224	3.2E-4		16.5336	0.00153
	9.58315	3.1E-4		16.5509	0.00153
	9.59391	3.2E-4		16.5687	0.00152
	9.60198	3.2E-4		16.586	0.00152
	9.61059	3.2E-4		16.6022	0.00153
	9.62028	3.1E-4		16.6191	0.00153
	9.63326	3.2E-4		16.6364	0.00154
	9.64594	3.2E-4		16.6554	0.00154
	9.65789	3.2E-4		16.6752	0.00154
	9.66868	3.2E-4		16.6941	0.00154
	9.67855	3.2E-4		16.7129	0.00154
	9.68807	3.2E-4		16.7318	0.00154
	9.69785	3.2E-4		16.751	0.00154
	9.70727	3.2E-4		16.7704	0.00155
	9.71718	3.2E-4		16.7893	0.00155
	9.72749	3.2E-4		16.8063	0.00156
	9.73778	3.2E-4		16.8227	0.00156
	9.74832	3.2E-4		16.8408	0.00156
	9.75878	3.2E-4		16.8598	0.00156
	9.76929	3.2E-4		16.8788	0.00156
	9.77975	3.2E-4		16.8971	0.00156
	9.79057	3.2E-4		16.9158	0.00156
	9.80128	3.2E-4		16.9349	0.00156
	9.81181	3.2E-4		16.9537	0.00156
	9.82223	3.2E-4		16.972	0.00157
	9.83219	3.2E-4		16.9878	0.00157
	9.84227	3.2E-4		17.0026	0.00157
	9.85283	3.2E-4		17.021	0.00157
	9.86357	3.3E-4		17.0416	0.00158
	9.87463	3.2E-4		17.061	0.00158
	9.88567	3.2E-4		17.0806	0.00158
	9.89644	3.3E-4		17.1	0.00158
	9.907	3.3E-4		17.1186	0.00158
	9.91748	3.3E-4		17.1369	0.00159
	9.92774	3.3E-4		17.1546	0.00159
	9.93788	3.3E-4		17.1718	0.00159
	9.94779	3.3E-4		17.1875	0.00159
	9.95812	3.3E-4		17.2037	0.00159
	9.96902	3.3E-4		17.2242	0.00159
	9.97997	3.2E-4		17.2444	0.00159
	9.99134	3.3E-4		17.2644	0.00159
	10.0021	3.3E-4		17.2829	0.00159
	10.0126	3.3E-4		17.3007	0.0016
	10.0232	3.3E-4		17.3188	0.0016
	10.0335	3.3E-4		17.3365	0.0016
	10.0441	3.3E-4		17.3541	0.0016
	10.0549	3.3E-4		17.3717	0.00161
	10.0656	3.3E-4		17.3886	0.00161
	10.0763	3.3E-4		17.4058	0.00161
	10.087	3.3E-4		17.4232	0.00161
	10.0973	3.3E-4		17.4409	0.00161
	10.108	3.3E-4		17.4598	0.00162
	10.1184	3.3E-4		17.4794	0.00162
	10.1291	3.3E-4		17.498	0.00163
	10.1398	3.3E-4		17.5167	0.00163
	10.1504	3.3E-4		17.5354	0.00163
	10.1611	3.4E-4		17.5545	0.00163
	10.1716	3.3E-4		17.5731	0.00163
	10.1817	3.4E-4		17.5913	0.00164
	10.1918	3.4E-4		17.6095	0.00163
	10.2022	3.4E-4		17.6285	0.00165
	10.2128	3.4E-4		17.6468	0.00165
	10.2236	3.4E-4		17.6649	0.00165
	10.2344	3.4E-4		17.6833	0.00165
	10.2449	3.4E-4		17.7017	0.00165
	10.2557	3.4E-4		17.7202	0.00166
	10.2664	3.4E-4		17.7377	0.00166
	10.2767	3.4E-4		17.7556	0.00166
	10.2869	3.4E-4		17.7733	0.00166
	10.2974	3.4E-4		17.7884	0.00167
	10.3083	3.4E-4		17.8047	0.00167
	10.3193	3.4E-4		17.8242	0.00168
	10.3301	3.4E-4		17.8452	0.00167
	10.3407	3.4E-4		17.8653	0.00168
	10.3516	3.4E-4		17.885	0.00168
	10.3623	3.4E-4		17.9039	0.00168
	10.373	3.4E-4		17.9218	0.00168
	10.3836	3.4E-4		17.9391	0.00168
	10.3939	3.4E-4		17.9567	0.00169
	10.4042	3.4E-4		17.9731	0.0017
	10.4146	3.5E-4		17.9896	0.0017
	10.4252	3.5E-4		18.0084	0.0017
	10.4356	3.4E-4		18.0285	0.0017
	10.4462	3.5E-4		18.0486	0.0017
	10.4568	3.5E-4		18.0675	0.0017
	10.4673	3.5E-4		18.086	0.0017
	10.4779	3.5E-4		18.1036	0.00171
	10.4886	3.5E-4		18.1215	0.00171
	10.4993	3.5E-4		18.1393	0.00172
	10.51	3.5E-4		18.157	0.00172
	10.521	3.5E-4		18.1749	0.00172
	10.5319	3.5E-4		18.1919	0.00172
	10.5428	3.5E-4		18.2084	0.00173
	10.5538	3.5E-4		18.226	0.00173
	10.5645	3.5E-4		18.2448	0.00173
	10.5756	3.5E-4		18.2653	0.00173
	10.5868	3.5E-4		18.2851	0.00173
	10.5981	3.5E-4		18.3045	0.00174
	10.6089	3.5E-4		18.3231	0.00175
	10.6193	3.5E-4		18.3416	0.00175
	10.6297	3.5E-4		18.3596	0.00175
	10.6399	3.5E-4		18.3781	0.00175
	10.6501	3.5E-4		18.3952	0.00175
	10.6604	3.5E-4		18.4131	0.00175
	10.671	3.5E-4		18.4317	0.00175
	10.6816	3.5E-4		18.4508	0.00176
	10.6927	3.5E-4		18.4691	0.00176
	10.7039	3.5E-4		18.4873	0.00176
	10.7146	3.5E-4		18.5054	0.00177
	10.725	3.6E-4		18.523	0.00177
	10.7352	3.5E-4		18.5407	0.00177
	10.7456	3.6E-4		18.5579	0.00178
	10.7559	3.6E-4		18.5727	0.00178
	10.7665	3.6E-4		18.5895	0.00178
	10.7777	3.6E-4		18.61	0.00178
	10.7885	3.6E-4		18.6317	0.00178
	10.7988	3.6E-4		18.652	0.00178
	10.8093	3.6E-4		18.6708	0.0018
	10.8198	3.6E-4		18.6887	0.0018
	10.8304	3.6E-4		18.7066	0.0018
	10.841	3.6E-4		18.7249	0.0018
	10.8517	3.6E-4		18.741	0.0018
	10.8623	3.6E-4		18.756	0.0018
	10.8726	3.6E-4		18.7749	0.00181
	10.8831	3.6E-4		18.7955	0.0018
	10.8937	3.6E-4		18.8157	0.00181
	10.9041	3.6E-4		18.8348	0.00182
	10.9146	3.6E-4		18.853	0.00182
	10.9251	3.6E-4		18.8705	0.00182
	10.9353	3.6E-4		18.8885	0.00183
	10.9455	3.6E-4		18.9061	0.00183
	10.9558	3.6E-4		18.9239	0.00183
	10.9661	3.6E-4		18.9412	0.00183
	10.9769	3.6E-4		18.9579	0.00183
	10.9879	3.7E-4		18.9749	0.00183
	10.9988	3.7E-4		18.9939	0.00183
	11.0097	3.7E-4		19.0126	0.00185
	11.0203	3.7E-4		19.0317	0.00185
	11.031	3.7E-4		19.0505	0.00185
	11.0419	3.7E-4		19.0695	0.00185
	11.0527	3.7E-4		19.0889	0.00185
	11.0631	3.7E-4		19.1085	0.00185
	11.0732	3.7E-4		19.1274	0.00185
	11.0829	3.7E-4		19.145	0.00185
	11.0929	3.7E-4		19.1625	0.00186
	11.1031	3.7E-4		19.1806	0.00187
	11.1133	3.7E-4		19.1991	0.00187
	11.1237	3.7E-4		19.2179	0.00187
	11.1341	3.7E-4		19.2363	0.00187
	11.1446	3.7E-4		19.2542	0.00187
	11.1553	3.7E-4		19.2723	0.00187
	11.1657	3.7E-4		19.2905	0.00187
	11.1763	3.7E-4		19.3065	0.00188
	11.1868	3.7E-4		19.3206	0.00188
	11.1969	3.7E-4		19.3378	0.00189
	11.2072	3.7E-4		19.3581	0.00189
	11.2177	3.8E-4		19.379	0.00189
	11.2283	3.7E-4		19.3988	0.00189
	11.239	3.7E-4		19.4185	0.0019
	11.2495	3.7E-4		19.4376	0.0019
	11.2604	3.8E-4		19.4555	0.0019
	11.2709	3.8E-4		19.4732	0.0019
	11.2814	3.8E-4		19.491	0.00191
	11.2921	3.8E-4		19.5089	0.00191
	11.3024	3.8E-4		19.5245	0.00191
	11.3132	3.8E-4		19.5411	0.00191
	11.3238	3.8E-4		19.5606	0.00192
	11.3343	3.8E-4		19.5806	0.00192
	11.3447	3.8E-4		19.5997	0.00192
	11.3551	3.8E-4		19.619	0.00192
	11.3656	3.8E-4		19.638	0.00192
	11.3763	3.8E-4		19.6558	0.00193
	11.3871	3.8E-4		19.6733	0.00194
	11.3979	3.8E-4		19.6908	0.00194
	11.4086	3.8E-4		19.7084	0.00194
	11.4189	3.8E-4		19.7258	0.00194
	11.4293	3.8E-4		19.7429	0.00194
	11.4394	3.8E-4		19.7603	0.00195
	11.4498	3.8E-4		19.7786	0.00194
	11.4604	3.8E-4		19.797	0.00194
	11.4712	3.9E-4		19.8157	0.00195
	11.4822	3.9E-4		19.8354	0.00196
	11.4929	3.9E-4		19.8547	0.00196
	11.5036	3.9E-4		19.8743	0.00196
	11.5144	3.8E-4		19.8939	0.00196
	11.5255	3.9E-4		19.9121	0.00197
	11.5365	3.9E-4		19.9301	0.00197
	11.5475	3.9E-4		19.9477	0.00197
	11.558	3.9E-4		19.9655	0.00197
	11.5683	3.9E-4		19.9839	0.00197
	11.5784	3.9E-4		20.0033	0.00198
	11.5884	3.9E-4		20.0218	0.00198
	11.5982	3.9E-4		20.0399	0.00199
	11.6084	3.9E-4		20.0579	0.00199
	11.6192	3.9E-4		20.076	0.00199
	11.6301	3.9E-4		20.094	0.00199
	11.6412	3.9E-4		20.1122	0.00199
	11.6519	3.9E-4		20.1295	0.00199
	11.6631	3.9E-4		20.1442	0.00199
	11.674	3.9E-4		20.1607	0.002
	11.6841	3.9E-4		20.1806	0.002
	11.6946	3.9E-4		20.2019	0.00201
	11.7055	3.9E-4		20.2227	0.002
	11.7163	4E-4		20.2419	0.00201
	11.7273	4E-4		20.2598	0.00201
	11.7379	4E-4		20.2767	0.00201
	11.7484	4E-4		20.293	0.002
	11.7591	4E-4		20.3091	0.002
	11.77	4E-4		20.3265	0.002
	11.781	4E-4		20.3458	0.00201
	11.7921	4E-4		20.3648	0.00201
	11.8032	4E-4		20.3845	0.00201
	11.8142	4E-4		20.4035	0.00202
	11.8248	4E-4		20.4228	0.00202
	11.8352	4E-4		20.4414	0.00202
	11.8453	4E-4		20.4591	0.00202
	11.8559	4E-4		20.477	0.00202
	11.8665	4E-4		20.4951	0.00203
	11.8771	4E-4		20.5128	0.00203
	11.8876	4E-4		20.5298	0.00204
	11.8985	4.1E-4		20.5466	0.00204
	11.9094	4E-4		20.5637	0.00204
	11.9201	4.1E-4		20.5807	0.00204
	11.9304	4.1E-4		20.6002	0.00204
	11.9404	4.1E-4		20.6207	0.00205
	11.9506	4.1E-4		20.6406	0.00205
	11.9608	4.1E-4		20.6602	0.00205
	11.9709	4.1E-4		20.679	0.00205
	11.9812	4E-4		20.6965	0.00206
	11.9917	4.1E-4		20.714	0.00207
	12.0023	4.1E-4		20.732	0.00205
	12.013	4.1E-4		20.7496	0.00205
	12.0231	4.1E-4		20.7678	0.00205
	12.0329	4.1E-4		20.7864	0.00206
	12.0427	4.1E-4		20.8054	0.00206
	12.0529	4.1E-4		20.8248	0.00206
	12.0635	4.1E-4		20.8437	0.00206
	12.0743	4.1E-4		20.8611	0.00206
	12.085	4.1E-4		20.878	0.00207
	12.0959	4.1E-4		20.8942	0.00208
	12.1065	4.1E-4		20.9098	0.00208
	12.1173	4.1E-4		20.9285	0.00208
	12.1281	4.1E-4		20.9489	0.00209
	12.1389	4.1E-4		20.9692	0.00209
	12.1496	4.2E-4		20.9892	0.00209
	12.1602	4.2E-4		21.0085	0.00209
	12.1705	4.1E-4		21.0273	0.00209
	12.1807	4.1E-4		21.0452	0.0021
	12.1907	4.2E-4		21.0621	0.00211
	12.2011	4.2E-4		21.0773	0.00211
	12.2115	4.2E-4		21.095	0.00211
	12.2223	4.2E-4		21.1138	0.00211
	12.2334	4.2E-4		21.1322	0.00211
	12.2444	4.2E-4		21.1513	0.00211
	12.2553	4.2E-4		21.1698	0.00212
	12.2662	4.2E-4		21.1881	0.00212
	12.277	4.2E-4		21.2073	0.00213
	12.2876	4.2E-4		21.2266	0.00214
	12.2981	4.2E-4		21.2446	0.00214
	12.3086	4.2E-4		21.2615	0.00214
	12.3192	4.2E-4		21.2789	0.00214
	12.3298	4.2E-4		21.2962	0.00214
	12.3405	4.2E-4		21.3129	0.00214
	12.3511	4.2E-4		21.3303	0.00214
	12.362	4.2E-4		21.3479	0.00214
	12.3727	4.2E-4		21.3662	0.00215
	12.3833	4.2E-4		21.3857	0.00216
	12.3941	4.3E-4		21.4052	0.00216
	12.4048	4.3E-4		21.4244	0.00216
	12.4154	4.3E-4		21.4431	0.00216
	12.4261	4.3E-4		21.4615	0.00217
	12.4368	4.3E-4		21.4799	0.00217
	12.4474	4.3E-4		21.4984	0.00217
	12.458	4.3E-4		21.5166	0.00217
	12.4682	4.3E-4		21.5347	0.00217
	12.4785	4.3E-4		21.5522	0.00219
	12.4887	4.3E-4		21.5697	0.00219
	12.4992	4.3E-4		21.5877	0.00219
	12.5099	4.3E-4		21.606	0.00219
	12.5206	4.3E-4		21.6249	0.00219
	12.5318	4.3E-4		21.6434	0.00219
	12.5427	4.3E-4		21.6621	0.0022
	12.5536	4.3E-4		21.6802	0.0022
	12.5645	4.3E-4		21.6963	0.0022
	12.5751	4.3E-4		21.712	0.00221
	12.5856	4.3E-4		21.7303	0.00221
	12.5961	4.3E-4		21.7515	0.00222
	12.6068	4.3E-4		21.772	0.00222
	12.6172	4.4E-4		21.7917	0.00222
	12.6279	4.4E-4		21.8115	0.00222
	12.6386	4.3E-4		21.8299	0.00223
	12.6491	4.4E-4		21.845	0.00222
	12.6599	4.4E-4		21.8612	0.00222
	12.6705	4.4E-4		21.8786	0.00223
	12.6809	4.4E-4		21.8981	0.00224
	12.6917	4.3E-4		21.9173	0.00224
	12.7018	4.4E-4		21.9369	0.00224
	12.7121	4.4E-4		21.9561	0.00224
	12.7232	4.4E-4		21.975	0.00224
	12.7339	4.4E-4		21.9938	0.00225
	12.7442	4.4E-4		22.0116	0.00225
	12.7552	4.4E-4		22.0286	0.00225
	12.7658	4.4E-4		22.0455	0.00225
	12.7767	4.4E-4		22.063	0.00226
	12.7876	4.4E-4		22.08	0.00226
	12.798	4.4E-4		22.0969	0.00227
	12.8085	4.4E-4		22.1147	0.00227
	12.8187	4.4E-4		22.133	0.00227
	12.8289	4.4E-4		22.1517	0.00227
	12.8394	4.4E-4		22.1711	0.00228
	12.8497	4.4E-4		22.1901	0.00228
	12.8602	4.4E-4		22.2081	0.00228
	12.871	4.4E-4		22.2263	0.00229
	12.8819	4.4E-4		22.245	0.00229
	12.8919	4.4E-4		22.2631	0.00229
	12.9024	4.4E-4		22.2815	0.00229
	12.914	4.5E-4		22.3005	0.00229
	12.9234	4.4E-4		22.3186	0.00229
	12.9327	4.5E-4		22.3361	0.0023
	12.9453	4.5E-4		22.3541	0.0023
	12.9566	4.5E-4		22.3726	0.0023
	12.9662	4.5E-4		22.3914	0.00231
	12.9771	4.5E-4		22.4109	0.00232
	12.988	4.5E-4		22.4298	0.00232
	12.9984	4.5E-4		22.4478	0.00232
	13.0087	4.5E-4		22.465	0.00232
	13.0187	4.5E-4		22.4819	0.00232
	13.0288	4.5E-4		22.4997	0.00233
	13.0392	4.5E-4		22.5167	0.00233
	13.0496	4.5E-4		22.5341	0.00233
	13.0599	4.5E-4		22.5539	0.00234
	13.0702	4.5E-4		22.5749	0.00234
	13.0803	4.5E-4		22.5959	0.00235
	13.0902	4.5E-4		22.6156	0.00235
	13.0998	4.5E-4		22.6318	0.00235
	13.1098	4.5E-4		22.6477	0.00235
	13.1204	4.5E-4		22.6655	0.00235
	13.1317	4.5E-4		22.6849	0.00236
	13.1431	4.6E-4		22.7054	0.00236
	13.1544	4.6E-4		22.7248	0.00236
	13.1652	4.6E-4		22.7433	0.00237
	13.1758	4.6E-4		22.7609	0.00237
	13.186	4.6E-4		22.7785	0.00238
	13.1959	4.6E-4		22.7966	0.00238
	13.2058	4.6E-4		22.8145	0.00238
	13.216	4.6E-4		22.8323	0.00238
	13.2264	4.6E-4		22.8504	0.00238
	13.2371	4.6E-4		22.8678	0.00239
	13.2477	4.6E-4		22.8845	0.00239
	13.2584	4.6E-4		22.9007	0.0024
	13.2692	4.6E-4		22.9185	0.0024
	13.2801	4.6E-4		22.9379	0.0024
	13.2909	4.6E-4		22.958	0.0024
	13.3014	4.6E-4		22.9775	0.00241
	13.3114	4.6E-4		22.9964	0.00241
	13.3218	4.6E-4		23.0151	0.00241
	13.3322	4.6E-4		23.0336	0.00242
	13.3428	4.7E-4		23.0516	0.00242
	13.3539	4.7E-4		23.0697	0.00243
	13.3647	4.7E-4		23.0871	0.00243
	13.3756	4.7E-4		23.1041	0.00243
	13.3863	4.7E-4		23.1214	0.00244
	13.3967	4.7E-4		23.1397	0.00244
	13.4068	4.7E-4		23.1587	0.00244
	13.4166	4.7E-4		23.1778	0.00244
	13.4262	4.7E-4		23.1974	0.00244
	13.4367	4.7E-4		23.2162	0.00245
	13.4483	4.7E-4		23.234	0.00245
	13.4602	4.7E-4		23.2521	0.00245
	13.4717	4.7E-4		23.2695	0.00246
	13.4827	4.7E-4		23.2861	0.00246
	13.4936	4.7E-4		23.302	0.00246
	13.5044	4.7E-4		23.32	0.00246
	13.5153	4.7E-4		23.3404	0.00246
	13.5263	4.7E-4		23.3612	0.00246
	13.5373	4.7E-4		23.3814	0.00246
	13.5481	4.7E-4		23.398	0.00247
	13.5587	4.7E-4		23.4134	0.00247
	13.5688	4.8E-4		23.4311	0.00247
	13.5788	4.8E-4		23.4508	0.00247
	13.5886	4.8E-4		23.4706	0.00248
	13.5986	4.8E-4		23.4904	0.00248
	13.6088	4.8E-4		23.5089	0.00248
	13.6192	4.8E-4		23.527	0.00248
	13.6296	4.8E-4		23.5445	0.00248
	13.6403	4.8E-4		23.5631	0.00249
	13.6512	4.8E-4		23.5815	0.00249
	13.6621	4.8E-4		23.5996	0.00249
	13.6728	4.8E-4		23.6174	0.00249
	13.6836	4.8E-4		23.6348	0.00249
	13.6943	4.8E-4		23.6517	0.00249
	13.7048	4.8E-4		23.6683	0.00249
	13.7155	4.8E-4		23.6859	0.0025
	13.7262	4.8E-4		23.704	0.0025
	13.7369	4.8E-4		23.7226	0.0025
	13.7474	4.8E-4		23.7427	0.00251
	13.7583	4.8E-4		23.7625	0.00251
	13.7695	4.8E-4		23.7822	0.00252
	13.7806	4.9E-4		23.8011	0.00252
	13.7919	4.8E-4		23.8191	0.00252
	13.8026	4.9E-4		23.8367	0.00252
	13.813	4.9E-4		23.8553	0.00253
	13.8231	4.9E-4		23.8735	0.00253
	13.8331	4.9E-4		23.8907	0.00253
	13.8433	4.9E-4		23.9077	0.00254
	13.8537	4.9E-4		23.9255	0.00254
	13.8644	4.9E-4		23.9442	0.00255
	13.8752	4.9E-4		23.9635	0.00255
	13.8861	4.9E-4		23.9821	0.00255
	13.8973	4.9E-4		24.0007	0.00256
	13.9082	4.9E-4		24.0187	0.00256
	13.9188	4.9E-4		24.0364	0.00256
	13.9292	4.9E-4		24.0541	0.00256
	13.9395	4.9E-4		24.0705	0.00257
	13.9498	5E-4		24.0872	0.00258
	13.9606	4.9E-4		24.1061	0.00258
	13.9715	5E-4		24.1256	0.00258
	13.9822	5E-4		24.1446	0.00258
	13.9926	5E-4		24.1643	0.00259
	14.003	5E-4		24.1818	0.00259
	14.0133	5E-4		24.1978	0.00259
	14.024	5E-4		24.2156	0.00259
	14.0349	5E-4		24.236	0.00261
	14.0454	5E-4		24.2569	0.00261
	14.0558	5E-4		24.2764	0.00261
	14.0663	5E-4		24.2943	0.00261
	14.0768	5E-4		24.3116	0.00262
	14.0873	5E-4		24.3301	0.00262
	14.0979	5E-4		24.3482	0.00262
	14.1085	5E-4		24.3668	0.00263
	14.1188	5E-4		24.3851	0.00263
	14.1291	5E-4		24.4029	0.00264
	14.1394	5E-4		24.4198	0.00264
	14.1497	5E-4		24.4364	0.00264
	14.1602	5E-4		24.4531	0.00264
	14.1707	5E-4		24.47	0.00265
	14.181	5E-4		24.4885	0.00265
	14.1912	5.1E-4		24.5096	0.00265
	14.2013	5.1E-4		24.5306	0.00265
	14.2115	5.1E-4		24.5513	0.00265
	14.2218	5.1E-4		24.5697	0.00266
	14.2319	5.1E-4		24.5872	0.00267
	14.2424	5.1E-4		24.6045	0.00267
	14.2531	5.1E-4		24.6224	0.00267
	14.2637	5.1E-4		24.6411	0.00267
	14.2744	5.1E-4		24.6589	0.00267
	14.2852	5.1E-4		24.6768	0.00267
	14.2959	5.1E-4		24.6943	0.00268
	14.3068	5.1E-4		24.7128	0.00268
	14.3178	5.1E-4		24.732	0.00269
	14.3286	5.1E-4		24.7504	0.00269
	14.3396	5.1E-4		24.7679	0.0027
	14.3501	5.1E-4		24.7856	0.0027
	14.361	5.1E-4		24.8027	0.0027
	14.3716	5.2E-4		24.8198	0.0027
	14.3821	5.1E-4		24.8366	0.0027
	14.3927	5.2E-4		24.853	0.00271
	14.4036	5.2E-4		24.871	0.00271
	14.4145	5.2E-4		24.8914	0.00272
	14.4253	5.2E-4		24.9125	0.00272
	14.4362	5.2E-4		24.9327	0.00273
	14.4471	5.2E-4		24.9515	0.00273
	14.4583	5.2E-4		24.9678	0.00273
	14.4689	5.2E-4		24.9829	0.00273
	14.4791	5.2E-4		25.0007	0.00273
	14.4892	5.2E-4		25.0209	0.00273
	14.4995	5.2E-4		25.0411	0.00274
	14.51	5.2E-4		25.0597	0.00275
	14.5208	5.2E-4		25.0782	0.00275
	14.5322	5.2E-4		25.0968	0.00275
	14.5428	5.2E-4		25.1153	0.00275
	14.5527	5.2E-4		25.1334	0.00276
	14.5628	5.2E-4		25.1511	0.00276
	14.5736	5.2E-4		25.169	0.00276
	14.5839	5.2E-4		25.1868	0.00276
	14.5943	5.2E-4		25.2038	0.00277
	14.6052	5.2E-4		25.2193	0.00277
	14.6163	5.3E-4		25.2366	0.00278
	14.6273	5.3E-4		25.2558	0.00278
	14.6381	5.3E-4		25.2757	0.00279
	14.6486	5.3E-4		25.294	0.00279
	14.6585	5.3E-4		25.3128	0.00279
	14.6686	5.3E-4		25.3319	0.0028
	14.6791	5.3E-4		25.3512	0.0028
	14.6896	5.3E-4		25.3705	0.0028
	14.6994	5.3E-4		25.3895	0.00281
	14.7097	5.3E-4		25.4079	0.00282
	14.7203	5.3E-4		25.4251	0.00282
	14.7306	5.3E-4		25.4431	0.00282
	14.7408	5.3E-4		25.4613	0.00282
	14.7511	5.3E-4		25.4803	0.00283
	14.762	5.3E-4		25.4989	0.00283
	14.7726	5.3E-4		25.5173	0.00283
	14.7833	5.3E-4		25.5346	0.00283
	14.794	5.3E-4		25.5525	0.00284
	14.8044	5.4E-4		25.5711	0.00285
	14.8148	5.4E-4		25.59	0.00285
	14.8253	5.4E-4		25.6082	0.00286
	14.8358	5.3E-4		25.6254	0.00286
	14.8465	5.4E-4		25.6437	0.00286
	14.8569	5.4E-4		25.6613	0.00287
	14.8674	5.4E-4		25.6779	0.00287
	14.878	5.4E-4		25.6952	0.00287
	14.8884	5.4E-4		25.7144	0.00287
	14.8988	5.4E-4		25.7336	0.00288
	14.9092	5.4E-4		25.7509	0.00289
	14.9196	5.4E-4		25.7676	0.00289
	14.93	5.4E-4		25.7844	0.00289
	14.9404	5.4E-4		25.804	0.00289
	14.9508	5.4E-4		25.8239	0.0029
	14.9614	5.4E-4		25.8438	0.0029
	14.9722	5.4E-4		25.8634	0.00291
	14.9829	5.4E-4		25.8828	0.00291
	14.9939	5.4E-4		25.9009	0.00291
	15.005	5.4E-4		25.9185	0.00292
	15.0157	5.4E-4		25.9365	0.00292
	15.0263	5.4E-4		25.9546	0.00293
	15.0371	5.5E-4		25.9724	0.00293
	15.0478	5.5E-4		25.9893	0.00293
	15.0583	5.5E-4		26.0051	0.00294
	15.069	5.5E-4		26.0215	0.00294
	15.0797	5.5E-4		26.0407	0.00294
	15.0904	5.5E-4		26.0602	0.00295
	15.1012	5.5E-4		26.0797	0.00295
	15.112	5.5E-4		26.0991	0.00296
	15.1225	5.5E-4		26.1179	0.00296
	15.133	5.5E-4		26.1369	0.00297
	15.1428	5.5E-4		26.156	0.00297
	15.1516	5.5E-4		26.1742	0.00297
	15.1612	5.5E-4		26.192	0.00297
	15.172	5.5E-4		26.2101	0.00297
	15.1832	5.5E-4		26.2279	0.00298
	15.1944	5.5E-4		26.2449	0.00299
	15.205	5.6E-4		26.2622	0.00299
	15.2156	5.5E-4		26.2802	0.003
	15.226	5.5E-4		26.2994	0.003
	15.2367	5.5E-4		26.3185	0.003
	15.2472	5.6E-4		26.3379	0.003
	15.2578	5.6E-4		26.3575	0.003
	15.2684	5.6E-4		26.3753	0.00301
	15.279	5.6E-4		26.392	0.00301
	15.2897	5.6E-4		26.4088	0.00302
	15.3001	5.6E-4		26.4253	0.00303
	15.3103	5.6E-4		26.4417	0.00303
	15.3209	5.6E-4		26.4617	0.00303
	15.3314	5.6E-4		26.4823	0.00303
	15.3424	5.6E-4		26.5033	0.00304
	15.353	5.6E-4		26.523	0.00304
	15.3635	5.6E-4		26.5394	0.00304
	15.3739	5.6E-4		26.5548	0.00305
	15.3844	5.6E-4		26.5725	0.00305
	15.3952	5.7E-4		26.5907	0.00306
	15.4055	5.7E-4		26.6109	0.00307
	15.4158	5.7E-4		26.6306	0.00307
	15.4266	5.7E-4		26.6494	0.00307
	15.4374	5.7E-4		26.6671	0.00307
	15.4481	5.7E-4		26.6855	0.00308
	15.4587	5.7E-4		26.7043	0.00308
	15.4693	5.7E-4		26.7216	0.00308
	15.4796	5.7E-4		26.7393	0.00309
	15.4901	5.7E-4		26.7568	0.0031
	15.5005	5.7E-4		26.7736	0.0031
	15.5111	5.7E-4		26.7901	0.0031
	15.522	5.7E-4		26.808	0.0031
	15.5327	5.7E-4		26.8261	0.00311
	15.5435	5.7E-4		26.846	0.00311
	15.5539	5.8E-4		26.8664	0.00311
	15.5644	5.7E-4		26.8867	0.00312
	15.575	5.8E-4		26.9053	0.00312
	15.5856	5.8E-4		26.9231	0.00313
	15.5962	5.8E-4		26.9407	0.00313
	15.6071	5.8E-4		26.9588	0.00313
	15.6179	5.8E-4		26.9772	0.00314
	15.6289	5.8E-4		26.9951	0.00314
	15.6395	5.8E-4		27.0124	0.00314
	15.6502	5.8E-4		27.0306	0.00314
	15.6608	5.8E-4		27.0493	0.00314
	15.6715	5.8E-4		27.0678	0.00315
	15.6821	5.8E-4		27.0856	0.00316
	15.6928	5.8E-4		27.1036	0.00316
	15.7036	5.8E-4		27.1218	0.00317
	15.7143	5.9E-4		27.1403	0.00317
	15.7248	5.8E-4		27.1583	0.00317
	15.7355	5.8E-4		27.1759	0.00317
	15.7462	5.8E-4		27.1937	0.00317
	15.7568	5.9E-4		27.2094	0.00317
	15.7674	5.9E-4		27.2267	0.00317
	15.7783	5.9E-4		27.247	0.00318
	15.7895	5.9E-4		27.2676	0.00319
	15.8007	5.9E-4		27.2878	0.00319
	15.8115	5.9E-4		27.3076	0.00319
	15.8221	5.9E-4		27.325	0.00318
	15.8326	5.9E-4		27.3406	0.00319
	15.8431	5.9E-4		27.3569	0.00319
	15.8535	5.9E-4		27.3753	0.00319
	15.8638	5.9E-4		27.3949	0.00319
	15.874	5.9E-4		27.4152	0.00319
	15.8843	5.9E-4		27.4349	0.0032
	15.8946	5.9E-4		27.4537	0.0032
	15.9051	5.9E-4		27.472	0.00321
	15.9156	6E-4		27.4898	0.00321
	15.9262	6E-4		27.5076	0.00321
	15.9366	6E-4		27.5247	0.00321
	15.947	6E-4		27.5409	0.00321
	15.9577	6E-4		27.5568	0.00321
	15.9685	6E-4		27.575	0.00321
	15.9795	6E-4		27.5945	0.00322
	15.9905	6E-4		27.6137	0.00322
	16.0017	6E-4		27.6322	0.00323
	16.013	6E-4		27.6515	0.00323
	16.0236	6E-4		27.6712	0.00323
	16.0338	6E-4		27.6897	0.00323
	16.0443	6E-4		27.7075	0.00323
	16.055	6E-4		27.7257	0.00324
	16.0654	6.1E-4		27.7434	0.00324
	16.0762	6E-4		27.761	0.00325
	16.0866	6.1E-4		27.7786	0.00326
	16.0969	6.1E-4		27.7961	0.00326
	16.1075	6.1E-4		27.8139	0.00326
	16.1181	6.1E-4		27.8327	0.00327
	16.1288	6.1E-4		27.8517	0.00327
	16.1397	6.1E-4		27.8716	0.00327
	16.15	6.1E-4		27.8908	0.00327
	16.1603	6.1E-4		27.909	0.00327
	16.1713	6.1E-4		27.9262	0.00328
	16.1815	6.1E-4		27.9435	0.00329
	16.1921	6.1E-4		27.961	0.00329
	16.2025	6.1E-4		27.9785	0.0033
	16.2127	6.1E-4		27.9947	0.0033
	16.2232	6.1E-4		28.0118	0.0033
	16.2336	6.2E-4		28.0312	0.0033
	16.2441	6.2E-4		28.0524	0.00331
	16.2551	6.2E-4		28.0733	0.00331
	16.266	6.2E-4		28.0925	0.00331
	16.2763	6.2E-4		28.1092	0.00333
	16.2868	6.2E-4		28.1241	0.00333
	16.2975	6.2E-4		28.1405	0.00333
	16.3081	6.2E-4		28.1604	0.00334
	16.3187	6.2E-4		28.1808	0.00334
	16.3293	6.2E-4		28.2009	0.00334
	16.3398	6.2E-4		28.2199	0.00335
	16.3503	6.2E-4		28.2374	0.00335
	16.3609	6.2E-4		28.2557	0.00335
	16.3715	6.3E-4		28.2745	0.00336
	16.3821	6.2E-4		28.2924	0.00337
	16.3922	6.2E-4		28.3095	0.00337
	16.4034	6.3E-4		28.3267	0.00338
	16.414	6.3E-4		28.3438	0.00338
	16.424	6.3E-4		28.3598	0.00338
	16.4343	6.3E-4		28.3767	0.00338
	16.4447	6.3E-4		28.3957	0.00339
	16.4551	6.3E-4		28.416	0.00339
	16.4655	6.3E-4		28.4363	0.0034
	16.4759	6.3E-4		28.4565	0.00341
	16.4861	6.3E-4		28.4757	0.00341
	16.4966	6.3E-4		28.4942	0.00342
	16.5071	6.3E-4		28.5119	0.00342
	16.5175	6.3E-4		28.5292	0.00342
	16.5277	6.3E-4		28.5466	0.00343
	16.5381	6.3E-4		28.5644	0.00343
	16.5486	6.3E-4		28.5841	0.00343
	16.5591	6.4E-4		28.6031	0.00344
	16.5696	6.4E-4		28.6208	0.00345
	16.5801	6.4E-4		28.6389	0.00345
	16.5906	6.4E-4		28.6571	0.00345
	16.6012	6.4E-4		28.6755	0.00346
	16.6114	6.4E-4		28.6945	0.00346
	16.6216	6.4E-4		28.7127	0.00346
	16.632	6.4E-4		28.7298	0.00347
	16.6426	6.4E-4		28.7473	0.00347
	16.6533	6.4E-4		28.7655	0.00347
	16.6641	6.4E-4		28.7819	0.00348
	16.6748	6.4E-4		28.7989	0.00349
	16.6854	6.4E-4		28.8176	0.00349
	16.696	6.4E-4		28.837	0.00349
	16.7064	6.4E-4		28.8565	0.00349
	16.717	6.4E-4		28.8759	0.0035
	16.7275	6.4E-4		28.8948	0.0035
	16.7383	6.5E-4		28.9114	0.00351
	16.7487	6.5E-4		28.9281	0.00351
	16.7592	6.5E-4		28.9469	0.00352
	16.7698	6.5E-4		28.9658	0.00353
	16.7801	6.5E-4		28.9842	0.00353
	16.7904	6.5E-4		29.0034	0.00353
	16.801	6.5E-4		29.0224	0.00354
	16.8116	6.5E-4		29.0412	0.00354
	16.8222	6.5E-4		29.0593	0.00354
	16.8331	6.5E-4		29.0766	0.00354
	16.8439	6.5E-4		29.0932	0.00355
	16.8548	6.5E-4		29.1101	0.00355
	16.8648	6.5E-4		29.126	0.00356
	16.8744	6.6E-4		29.1435	0.00356
	16.8849	6.6E-4		29.1635	0.00356
	16.8958	6.6E-4		29.1835	0.00356
	16.9075	6.6E-4		29.2029	0.00356
	16.9188	6.6E-4		29.2224	0.00356
	16.9292	6.6E-4		29.242	0.00356
	16.9396	6.6E-4		29.2606	0.00356
	16.95	6.6E-4		29.2786	0.00357
	16.9604	6.6E-4		29.2964	0.00358
	16.9709	6.6E-4		29.3146	0.00358
	16.9811	6.6E-4		29.3313	0.00359
	16.9916	6.6E-4		29.3491	0.00359
	17.0025	6.6E-4		29.3678	0.00359
	17.0133	6.6E-4		29.3873	0.00359
	17.0239	6.6E-4		29.4062	0.0036
	17.0347	6.6E-4		29.4249	0.0036
	17.0456	6.7E-4		29.4432	0.0036
	17.0565	6.7E-4		29.4606	0.00361
	17.0671	6.7E-4		29.4781	0.00362
	17.0782	6.7E-4		29.4964	0.00362
	17.0891	6.7E-4		29.5146	0.00363
	17.1	6.7E-4		29.5322	0.00363
	17.1109	6.7E-4		29.549	0.00363
	17.1215	6.7E-4		29.5668	0.00363
	17.1323	6.7E-4		29.5854	0.00364
	17.1429	6.7E-4		29.6035	0.00364
	17.1535	6.7E-4		29.6215	0.00365
	17.1642	6.7E-4		29.6399	0.00366
	17.1746	6.7E-4		29.6586	0.00366
	17.1848	6.7E-4		29.6766	0.00367
	17.1948	6.8E-4		29.6939	0.00367
	17.2049	6.8E-4		29.7113	0.00368
	17.2152	6.8E-4		29.7294	0.00368
	17.2255	6.8E-4		29.7491	0.00368
	17.2361	6.8E-4		29.7688	0.00369
	17.2468	6.8E-4		29.7876	0.00369
	17.2575	6.8E-4		29.8059	0.0037
	17.2682	6.8E-4		29.8245	0.00371
	17.2789	6.8E-4		29.8427	0.00371
	17.2896	6.8E-4		29.8608	0.00372
	17.3001	6.8E-4		29.8779	0.00372
	17.3108	6.8E-4		29.8944	0.00372
	17.3215	6.8E-4		29.9113	0.00373
	17.3325	6.9E-4		29.9281	0.00373
	17.3432	6.8E-4		29.9463	0.00373
	17.3538	6.9E-4		29.9667	0.00374
	17.3642	6.9E-4		29.9868	0.00375
	17.3745	6.9E-4		30.0066	0.00375
	17.3847	6.9E-4		30.0262	0.00376
	17.395	6.9E-4		30.0452	0.00376
	17.4053	6.9E-4		30.0635	0.00376
	17.4158	6.9E-4		30.0821	0.00376
	17.4263	6.9E-4		30.0998	0.00377
	17.437	6.9E-4		30.1176	0.00377
	17.4478	6.9E-4		30.1354	0.00377
	17.4586	6.9E-4		30.1542	0.00378
	17.4692	6.9E-4		30.1724	0.00379
	17.48	6.9E-4		30.1913	0.00379
	17.4904	6.9E-4		30.2096	0.0038
	17.5012	7E-4		30.2271	0.0038
	17.512	7E-4		30.2451	0.0038
	17.5225	7E-4		30.263	0.00381
	17.5332	7E-4		30.2808	0.00381
	17.544	7E-4		30.2981	0.00381
	17.555	7E-4		30.3161	0.00382
	17.5657	7E-4		30.3338	0.00383
	17.5764	7E-4		30.351	0.00383
	17.5871	7E-4		30.3674	0.00384
	17.5975	7E-4		30.3888	0.00384
	17.608	7E-4		30.4101	0.00385
	17.6186	7E-4		30.4291	0.00385
	17.6292	7E-4		30.4461	0.00385
	17.6397	7E-4		30.463	0.00385
	17.6501	7E-4		30.479	0.00386
	17.6607	7.1E-4		30.4955	0.00387
	17.6712	7.1E-4		30.5143	0.00387
	17.6819	7.1E-4		30.5345	0.00388
	17.6927	7.1E-4		30.5542	0.00388
	17.7036	7.1E-4		30.5736	0.00389
	17.7144	7.1E-4		30.5924	0.00389
	17.725	7.1E-4		30.6112	0.00389
	17.7356	7.1E-4		30.6292	0.0039
	17.746	7.1E-4		30.6466	0.0039
	17.7564	7.1E-4		30.6633	0.0039
	17.7671	7.1E-4		30.6801	0.00392
	17.7779	7.2E-4		30.6969	0.00392
	17.7887	7.1E-4		30.7134	0.00392
	17.7992	7.2E-4		30.7318	0.00393
	17.81	7.1E-4		30.7517	0.00393
	17.8207	7.2E-4		30.7714	0.00393
	17.8311	7.1E-4		30.7913	0.00394
	17.8417	7.2E-4		30.8107	0.00394
	17.8519	7.2E-4		30.8305	0.00395
	17.8621	7.2E-4		30.8498	0.00396
	17.8724	7.2E-4		30.8677	0.00396
	17.8833	7.2E-4		30.8848	0.00397
	17.8935	7.2E-4		30.9023	0.00397
	17.9039	7.2E-4		30.9205	0.00397
	17.9142	7.2E-4		30.9395	0.00398
	17.9259	7.2E-4		30.9587	0.00398
	17.9374	7.2E-4		30.9776	0.00398
	17.9484	7.2E-4		30.9947	0.00399
	17.9581	7.2E-4		31.0116	0.004
	17.9677	7.3E-4		31.03	0.00401
	17.9784	7.3E-4		31.049	0.00401
	17.9892	7.3E-4		31.0685	0.00401
	18.0001	7.3E-4		31.0866	0.00401
	18.0109	7.3E-4		31.1024	0.00401
	18.0214	7.3E-4		31.1177	0.00402
	18.0319	7.3E-4		31.1354	0.00402
	18.0422	7.3E-4		31.1557	0.00403
	18.0528	7.3E-4		31.176	0.00404
	18.0636	7.3E-4		31.1959	0.00404
	18.0747	7.3E-4		31.2145	0.00405
	18.0855	7.3E-4		31.2321	0.00405
	18.096	7.3E-4		31.2491	0.00406
	18.1053	7.4E-4		31.2656	0.00406
	18.1139	7.3E-4		31.2815	0.00406
	18.1232	7.4E-4		31.2995	0.00407
	18.1335	7.4E-4		31.3188	0.00407
	18.1439	7.4E-4		31.3384	0.00408
	18.1548	7.4E-4		31.3582	0.00409
	18.1669	7.4E-4		31.3782	0.00409
	18.1798	7.4E-4		31.3984	0.0041
	18.192	7.4E-4		31.416	0.00411
	18.2028	7.4E-4		31.4321	0.00411
	18.2124	7.4E-4		31.4483	0.00411
	18.2218	7.4E-4		31.465	0.00411
	18.2313	7.4E-4		31.4822	0.00412
	18.241	7.4E-4		31.4986	0.00412
	18.2508	7.4E-4		31.5159	0.00413
	18.2607	7.5E-4		31.536	0.00414
	18.2707	7.5E-4		31.5564	0.00414
	18.281	7.5E-4		31.577	0.00414
	18.2917	7.5E-4		31.5971	0.00415
	18.3028	7.5E-4		31.6169	0.00416
	18.3136	7.5E-4		31.6352	0.00416
	18.3242	7.5E-4		31.6517	0.00416
	18.335	7.5E-4		31.6685	0.00417
	18.3459	7.5E-4		31.686	0.00418
	18.3564	7.5E-4		31.7041	0.00418
	18.3667	7.5E-4		31.7219	0.00418
	18.3769	7.5E-4		31.7398	0.00419
	18.3876	7.5E-4		31.759	0.00419
	18.3983	7.5E-4		31.7789	0.0042
	18.409	7.6E-4		31.7986	0.0042
	18.4197	7.6E-4		31.8172	0.0042
	18.4303	7.6E-4		31.8348	0.0042
	18.4406	7.6E-4		31.852	0.00421
	18.4507	7.6E-4		31.8698	0.00422
	18.4612	7.6E-4		31.8876	0.00422
	18.4719	7.6E-4		31.9036	0.00422
	18.4828	7.6E-4		31.9198	0.00422
	18.4936	7.6E-4		31.939	0.00422
	18.5043	7.6E-4		31.9603	0.00423
	18.5146	7.6E-4		31.9814	0.00423
	18.5252	7.6E-4		32.001	0.00424
	18.5358	7.6E-4		32.0197	0.00423
	18.5465	7.6E-4		32.0367	0.00424
	18.5572	7.6E-4		32.0514	0.00425
	18.5677	7.7E-4		32.0669	0.00425
	18.5782	7.7E-4		32.0857	0.00425
	18.5885	7.7E-4		32.1056	0.00426
	18.5986	7.7E-4		32.1255	0.00426
	18.6087	7.7E-4		32.1451	0.00427
	18.6197	7.7E-4		32.1643	0.00427
	18.6306	7.7E-4		32.1817	0.00427
	18.6419	7.7E-4		32.1983	0.00428
	18.6529	7.7E-4		32.2156	0.00428
	18.6636	7.7E-4		32.2333	0.00428
	18.6741	7.7E-4		32.2506	0.00428
	18.6843	7.7E-4		32.2681	0.00429
	18.6945	7.8E-4		32.2861	0.00429
	18.7047	7.8E-4		32.3036	0.0043
	18.715	7.8E-4		32.3222	0.0043
	18.7256	7.8E-4		32.3413	0.00431
	18.7366	7.8E-4		32.361	0.00431
	18.7475	7.8E-4		32.3813	0.00431
	18.7581	7.8E-4		32.401	0.00433
	18.7684	7.8E-4		32.4193	0.00433
	18.7789	7.8E-4		32.4374	0.00433
	18.7895	7.8E-4		32.4551	0.00433
	18.8002	7.8E-4		32.4723	0.00433
	18.8111	7.8E-4		32.4902	0.00434
	18.8217	7.8E-4		32.5089	0.00434
	18.8319	7.8E-4		32.5278	0.00434
	18.8423	7.8E-4		32.5469	0.00435
	18.8527	7.9E-4		32.5652	0.00435
	18.8635	7.8E-4		32.5832	0.00436
	18.8744	7.9E-4		32.6011	0.00437
	18.8852	7.9E-4		32.6187	0.00437
	18.896	7.9E-4		32.6368	0.00438
	18.9066	7.9E-4		32.6552	0.00438
	18.917	7.9E-4		32.6717	0.00438
	18.9275	7.9E-4		32.6881	0.00438
	18.9378	7.9E-4		32.7076	0.00439
	18.9483	7.9E-4		32.7282	0.00439
	18.9591	7.9E-4		32.749	0.0044
	18.9698	7.9E-4		32.7687	0.00441
	18.9807	7.9E-4		32.786	0.00441
	18.9916	7.9E-4		32.8032	0.00442
	19.0023	7.9E-4		32.8202	0.00442
	19.0132	7.9E-4		32.837	0.00443
	19.024	8E-4		32.8536	0.00443
	19.0347	8E-4		32.8712	0.00443
	19.0456	8E-4		32.8911	0.00444
	19.0565	8E-4		32.9111	0.00444
	19.0676	8E-4		32.931	0.00445
	19.0787	8E-4		32.9495	0.00446
	19.0896	8E-4		32.9673	0.00447
	19.1007	8E-4		32.9848	0.00447
	19.1112	8E-4		33.002	0.00447
	19.1215	8E-4		33.0189	0.00447
	19.1319	8E-4		33.0349	0.00448
	19.1425	8E-4		33.0511	0.00448
	19.1532	8E-4		33.0686	0.00449
	19.1639	8E-4		33.0883	0.0045
	19.1747	8.1E-4		33.1085	0.00451
	19.1854	8E-4		33.1269	0.00451
	19.1959	8.1E-4		33.1457	0.00452
	19.2064	8.1E-4		33.1645	0.00452
	19.2167	8.1E-4		33.1832	0.00453
	19.2273	8.1E-4		33.2016	0.00453
	19.238	8.1E-4		33.2203	0.00454
	19.249	8.1E-4		33.2381	0.00454
	19.2598	8.1E-4		33.2547	0.00455
	19.2702	8.1E-4		33.2727	0.00456
	19.2805	8.1E-4		33.2915	0.00457
	19.291	8.1E-4		33.3096	0.00457
	19.3014	8.1E-4		33.3275	0.00457
	19.312	8.1E-4		33.346	0.00458
	19.3226	8.1E-4		33.365	0.00458
	19.3329	8.1E-4		33.3835	0.00459
	19.3434	8.2E-4		33.4023	0.00459
	19.3538	8.2E-4		33.4187	0.00459
	19.3642	8.2E-4		33.4339	0.0046
	19.3744	8.2E-4		33.4528	0.00461
	19.3849	8.2E-4		33.4739	0.00462
	19.3953	8.2E-4		33.4946	0.00462
	19.4054	8.2E-4		33.5148	0.00463
	19.4158	8.2E-4		33.5339	0.00463
	19.426	8.2E-4		33.5516	0.00464
	19.4363	8.2E-4		33.5692	0.00464
	19.4466	8.2E-4		33.5869	0.00464
	19.4573	8.2E-4		33.6048	0.00465
	19.4681	8.2E-4		33.6206	0.00466
	19.479	8.2E-4		33.6366	0.00467
	19.4896	8.2E-4		33.657	0.00467
	19.5003	8.3E-4		33.6771	0.00468
	19.5109	8.3E-4		33.6975	0.00468
	19.5214	8.3E-4		33.717	0.00468
	19.5321	8.3E-4		33.7345	0.00469
	19.5424	8.3E-4		33.7514	0.00468
	19.5526	8.3E-4		33.7689	0.00469
	19.5627	8.3E-4		33.7867	0.00469
	19.5731	8.3E-4		33.8045	0.0047
	19.583	8.3E-4		33.8215	0.0047
	19.5931	8.3E-4		33.8383	0.0047
	19.6037	8.3E-4		33.8564	0.00471
	19.6143	8.3E-4		33.8734	0.00472
	19.6255	8.3E-4		33.8913	0.00472
	19.6363	8.3E-4		33.9107	0.00473
	19.6473	8.3E-4		33.9306	0.00473
	19.6582	8.3E-4		33.9499	0.00473
	19.6682	8.4E-4		33.9683	0.00474
	19.6782	8.4E-4		33.9866	0.00475
	19.6887	8.4E-4		34.005	0.00476
	19.6994	8.4E-4		34.0233	0.00476
	19.71	8.4E-4		34.0422	0.00477
	19.7211	8.4E-4		34.0607	0.00477
	19.7323	8.4E-4		34.0789	0.00477
	19.7424	8.4E-4		34.0969	0.00478
	19.7531	8.4E-4		34.1153	0.00478
	19.7639	8.4E-4		34.1339	0.00479
	19.7741	8.4E-4		34.1524	0.0048
	19.7845	8.4E-4		34.1702	0.00481
	19.7941	8.4E-4		34.1884	0.00481
	19.805	8.4E-4		34.2061	0.00482
	19.8153	8.4E-4		34.2209	0.00482
	19.8267	8.4E-4		34.2377	0.00483
	19.838	8.5E-4		34.2578	0.00483
	19.8488	8.4E-4		34.2791	0.00484
	19.8594	8.5E-4		34.2995	0.00485
	19.8698	8.5E-4		34.3184	0.00485
	19.8802	8.5E-4		34.3366	0.00487
	19.8906	8.5E-4		34.3541	0.00487
	19.9012	8.5E-4		34.3714	0.00487
	19.9119	8.5E-4		34.389	0.00488
	19.9221	8.5E-4		34.4048	0.00488
	19.933	8.5E-4		34.4213	0.00488
	19.9433	8.5E-4		34.441	0.00489
	19.9533	8.5E-4		34.4618	0.0049
	19.9633	8.5E-4		34.482	0.0049
	19.9736	8.5E-4		34.5017	0.00491
	19.9847	8.5E-4		34.5204	0.00492
	19.9955	8.5E-4		34.5371	0.00493
	20.0064	8.5E-4		34.5543	0.00493
	20.0172	8.5E-4		34.5722	0.00493
	20.0278	8.6E-4		34.5906	0.00493
	20.0383	8.5E-4		34.6088	0.00494
	20.0487	8.6E-4		34.626	0.00494
	20.0588	8.6E-4		34.642	0.00495
	20.069	8.6E-4		34.6583	0.00495
	20.0795	8.6E-4		34.6769	0.00497
	20.0901	8.6E-4		34.6977	0.00497
	20.1008	8.6E-4		34.7181	0.00498
	20.1116	8.6E-4		34.7379	0.00498
	20.1223	8.6E-4		34.7564	0.00498
	20.133	8.6E-4		34.7747	0.00498
	20.1435	8.6E-4		34.7927	0.00499
	20.1539	8.6E-4		34.8122	0.00499
	20.1644	8.6E-4		34.8299	0.00499
	20.1749	8.6E-4		34.8473	0.005
	20.1857	8.7E-4		34.865	0.00501
	20.1965	8.6E-4		34.8839	0.00501
	20.2075	8.6E-4		34.9022	0.00502
	20.2183	8.6E-4		34.9205	0.00502
	20.2291	8.6E-4		34.9384	0.00502
	20.2397	8.7E-4		34.956	0.00503
	20.2503	8.7E-4		34.9736	0.00503
	20.2609	8.7E-4		34.9907	0.00503
	20.2717	8.7E-4		35.0054	0.00504
	20.2824	8.7E-4		35.0219	0.00505
	20.2934	8.7E-4		35.0422	0.00505
	20.3044	8.7E-4		35.0644	0.00505
	20.3152	8.7E-4		35.0861	0.00506
	20.3252	8.7E-4		35.1055	0.00506
	20.3351	8.7E-4		35.1229	0.00507
	20.3455	8.7E-4		35.1393	0.00507
	20.3563	8.7E-4		35.1568	0.00508
	20.3669	8.7E-4		35.1736	0.00508
	20.3776	8.7E-4		35.1886	0.0051
	20.3881	8.7E-4		35.2074	0.0051
	20.3988	8.7E-4		35.2278	0.00511
	20.4097	8.7E-4		35.2486	0.00511
	20.4206	8.7E-4		35.268	0.00512
	20.4317	8.8E-4		35.2863	0.00512
	20.4429	8.8E-4		35.304	0.00513
	20.4539	8.8E-4		35.3217	0.00513
	20.4648	8.8E-4		35.3392	0.00514
	20.4753	8.8E-4		35.3566	0.00516
	20.4853	8.8E-4		35.3737	0.00516
	20.4952	8.8E-4		35.3905	0.00516
	20.5053	8.8E-4		35.4079	0.00516
	20.5154	8.8E-4		35.4265	0.00517
	20.5258	8.8E-4		35.4451	0.00517
	20.5361	8.8E-4		35.4648	0.00518
	20.5466	8.8E-4		35.4846	0.00518
	20.557	8.8E-4		35.5046	0.00519
	20.5672	8.8E-4		35.5236	0.0052
	20.5777	8.8E-4		35.5416	0.00521
	20.5878	8.8E-4		35.5595	0.00522
	20.5982	8.9E-4		35.5771	0.00522
	20.6084	8.9E-4		35.5952	0.00522
	20.6188	8.8E-4		35.6139	0.00522
	20.6294	8.9E-4		35.632	0.00523
	20.6403	8.9E-4		35.6507	0.00523
	20.6512	8.9E-4		35.6692	0.00524
	20.6621	8.9E-4		35.6873	0.00525
	20.6729	8.9E-4		35.7055	0.00526
	20.6835	8.9E-4		35.7232	0.00526
	20.6941	8.9E-4		35.7388	0.00527
	20.7047	8.9E-4		35.7529	0.00527
	20.7153	8.9E-4		35.7704	0.00528
	20.7258	8.9E-4		35.7908	0.00528
	20.7362	8.9E-4		35.8122	0.00529
	20.7469	8.9E-4		35.8322	0.00529
	20.7574	8.9E-4		35.8517	0.0053
	20.7681	8.9E-4		35.8704	0.00532
	20.7788	8.9E-4		35.8884	0.00532
	20.7894	8.9E-4		35.9062	0.00533
	20.8	8.9E-4		35.9243	0.00534
	20.8106	9E-4		35.9416	0.00534
	20.8212	9E-4		35.9573	0.00534
	20.8318	9E-4		35.9741	0.00535
	20.8426	9E-4		35.9935	0.00536
	20.8537	9E-4		36.0138	0.00536
	20.8647	9E-4		36.0328	0.00537
	20.8756	9E-4		36.0517	0.00538
	20.8862	9E-4		36.0708	0.00539
	20.8971	9E-4		36.0893	0.00539
	20.9078	9E-4		36.1069	0.00539
	20.9187	9E-4		36.1241	0.00539
	20.9292	9E-4		36.1417	0.0054
	20.9397	9E-4		36.1594	0.0054
	20.9505	9E-4		36.1769	0.0054
	20.9615	9.1E-4		36.1937	0.00541
	20.9721	9.1E-4		36.211	0.00542
	20.9826	9.1E-4		36.2287	0.00542
	20.9931	9.1E-4		36.2473	0.00543
	21.0036	9.1E-4		36.2677	0.00544
	21.0141	9.1E-4		36.2876	0.00545
	21.0243	9.1E-4		36.3072	0.00545
	21.0346	9.1E-4		36.327	0.00546
	21.0449	9.1E-4		36.3458	0.00546
	21.0554	9.1E-4		36.3634	0.00547
	21.0658	9.1E-4		36.3805	0.00548
	21.0764	9.1E-4		36.3994	0.00549
	21.087	9.1E-4		36.4179	0.00549
[truncated: 4,523 more rows]

## Sheet: Figure 1J
Figure 1J
	PNIPAm-C							PCdL
	Time(days)	Mass loss ratio(%)			mean	SD		Time(days)	Mass loss ratio(%)			mean	SD
	0	0	0	0	0	0		0	0	0	0	0	0
	1	4.4672	5.2914	5.3863	5.0483	0.50548		1	7.7291	7.2917	8.1961	7.73897	0.45228
	3	9.6457	9.6753	8.1836	9.1682	0.85282		3	14.0236	14.3018	15.0732	14.4662	0.54377
	5	12.2731	12.0912	13.1273	12.4972	0.55321		5	20.8621	20.4971	20.9273	20.7622	0.23186
	7	14.2972	16.3912	13.1832	14.6239	1.62876		7	26.9621	25.1247	25.2971	25.7946	1.01472
	9	17.3012	18.1095	16.9877	17.4661	0.5788		9	32.4782	29.2172	30.3921	30.6958	1.65158
	11	19.8632	19.3942	18.2971	19.1848	0.80377		11	36.3263	34.9623	34.3028	35.1971	1.03199
	13	21.0872	20.0128	21.3821	20.8274	0.72068		13	38.0872	37.0128	36.3821	37.1607	0.86212

## Sheet: Figure 2A
Figure 2A
	ZIF-8			ZIF-8/PEG200			ZIF-8/PEG200@Mg
	Wavenumber(cm-1)	Transmittance(%)		Wavenumber(cm-1)	Transmittance(%)		Wavenumber(cm-1)	Transmittance(%)
	399.675	0		399.675	0		399.675	0
	400.157	0		400.157	0		400.157	0
	400.639	0		400.639	0		400.639	0
	401.121	90.7912		401.121	94.1824		401.121	83.344
	401.603	90.5365		401.603	93.9344		401.603	83.2624
	402.085	90.2818		402.085	93.6864		402.085	83.1808
	402.567	90.0299		402.567	93.441		402.567	83.1016
	403.05	89.7723		403.05	93.1903		403.05	83.0177
	403.532	89.4924		403.532	92.9185		403.532	82.9152
	404.014	89.218		404.014	92.6519		404.014	82.8174
	404.496	88.9577		404.496	92.3986		404.496	82.7312
	404.978	88.7535		404.978	92.1982		404.978	82.6913
	405.46	88.6839		405.46	92.1249		405.46	82.7625
	405.942	88.6479		405.942	92.0834		405.942	82.8615
	406.424	88.5759		406.424	92.0079		406.424	82.9306
	406.906	88.4526		406.906	91.8839		406.906	82.9576
	407.389	88.2585		407.389	91.693		407.389	82.927
	407.871	87.9362		407.871	91.3811		407.871	82.7903
	408.353	87.4562		408.353	90.9204		408.353	82.523
	408.835	86.7157		408.835	90.214		408.835	82.0385
	409.317	85.5473		409.317	89.1043		409.317	81.1958
	409.799	84.1148		409.799	87.7455		409.799	80.1339
	410.281	82.5163		410.281	86.2299		410.281	78.936
	410.764	80.782		410.764	84.5856		410.764	77.6285
	411.246	78.9739		411.246	82.8709		411.246	76.2659
	411.728	77.0944		411.728	81.0881		411.728	74.8483
	412.21	75.1512		412.21	79.2447		412.21	73.3821
	412.692	73.1901		412.692	77.384		412.692	71.9031
	413.174	71.2705		413.174	75.5627		413.174	70.4556
	413.656	69.3594		413.656	73.7486		413.656	69.0203
	414.138	67.442		414.138	71.927		414.138	67.5912
	414.62	65.5232		414.62	70.1024		414.62	66.1726
	415.103	63.5995		415.103	68.2716		415.103	64.7606
	415.585	61.681		415.585	66.443		415.585	63.3738
	416.067	59.7777		416.067	64.6253		416.067	62.0249
	416.549	57.8867		416.549	62.8136		416.549	60.7271
	417.031	55.9985		417.031	60.9957		417.031	59.5001
	417.513	54.1421		417.513	59.2026		417.513	58.3382
	417.995	52.337		417.995	57.455		417.995	57.2396
	418.477	50.6024		418.477	55.772		418.477	56.2125
	418.959	48.9671		418.959	54.1827		418.959	55.2664
	419.442	47.4221		419.442	52.6783		419.442	54.3957
	419.924	45.9724		419.924	51.2637		419.924	53.6029
	420.406	44.604		420.406	49.9261		420.406	52.8729
	420.888	43.2795		420.888	48.6302		420.888	52.1735
	421.37	42.075		421.37	47.4492		421.37	51.5583
	421.852	41.0514		421.852	46.4417		421.852	51.0687
	422.334	40.2172		422.334	45.6162		422.334	50.7097
	422.816	39.5704		422.816	44.9705		422.816	50.4811
	423.298	39.2039		423.298	44.5948		423.298	50.4406
	423.781	39.1619		423.781	44.5322		423.781	50.6153
	424.263	39.5883		424.263	44.9223		424.263	51.0971
	424.745	40.7254		424.745	45.9999		424.745	52.0414
	425.227	42.322		425.227	47.5217		425.227	53.2852
	425.709	44.2268		425.709	49.341		425.709	54.7302
	426.191	46.3826		426.191	51.4027		426.191	56.3384
	426.673	48.6797		426.673	53.6004		426.673	58.0376
	427.155	51.1249		427.155	55.9406		427.155	59.832
	427.637	53.7046		427.637	58.4105		427.637	61.7124
	428.12	56.3695		428.12	60.9623		428.12	63.6475
	428.602	59.0722		428.602	63.5503		428.602	65.6082
	429.084	61.7931		429.084	66.1554		429.084	67.5778
	429.566	64.5006		429.566	68.747		429.566	69.5325
	430.048	67.1823		430.048	71.3132		430.048	71.4633
	430.53	69.8465		430.53	73.8621		430.53	73.3754
	431.012	72.3991		431.012	76.3025		431.012	75.2032
	431.495	74.7887		431.495	78.5846		431.495	76.9112
	431.977	76.8943		431.977	80.5909		431.977	78.4139
	432.459	78.5161		432.459	82.1275		432.459	79.5708
	432.941	79.8381		432.941	83.3733		432.941	80.5118
	433.423	80.9675		433.423	84.4326		433.423	81.3132
	433.905	81.9346		433.905	85.3348		433.905	81.9966
	434.387	82.8073		434.387	86.1463		434.387	82.6103
	434.869	83.5791		434.869	86.8607		434.869	83.1501
	435.351	84.2523		435.351	87.4802		435.351	83.6175
	435.834	84.8688		435.834	88.0455		435.834	84.0422
	436.316	85.4825		436.316	88.6082		436.316	84.4618
	436.798	86.0611		436.798	89.1382		436.798	84.8548
	437.28	86.5907		437.28	89.6224		437.28	85.2123
	437.762	87.0708		437.762	90.0605		437.762	85.5341
	438.244	87.4895		438.244	90.441		438.244	85.8121
	438.726	87.8668		438.726	90.7841		438.726	86.0616
	439.208	88.214		439.208	91.1015		439.208	86.2914
	439.69	88.5449		439.69	91.4079		439.69	86.5131
	440.173	88.8829		440.173	91.7287		440.173	86.7465
	440.655	89.2103		440.655	92.044		440.655	86.976
	441.137	89.5173		441.137	92.343		441.137	87.1932
	441.619	89.8031		441.619	92.624		441.619	87.3967
	442.101	90.0627		442.101	92.8811		442.101	87.582
	442.583	90.2981		442.583	93.1164		442.583	87.7507
	443.065	90.5109		443.065	93.3314		443.065	87.9037
	443.547	90.6975		443.547	93.5219		443.547	88.0381
	444.029	90.8521		444.029	93.6819		444.029	88.1491
	444.512	90.9827		444.512	93.8191		444.512	88.2426
	444.994	91.0948		444.994	93.9383		444.994	88.3223
	445.476	91.1903		445.476	94.0413		445.476	88.3896
	445.958	91.272		445.958	94.131		445.958	88.4467
	446.44	91.3428		446.44	94.2092		446.44	88.495
	446.922	91.4047		446.922	94.2773		446.922	88.5353
	447.404	91.4629		447.404	94.3392		447.404	88.5705
	447.886	91.5255		447.886	94.4005		447.886	88.6047
	448.369	91.5868		448.369	94.4577		448.369	88.6354
	448.851	91.6437		448.851	94.5089		448.851	88.6616
	449.333	91.6963		449.333	94.5546		449.333	88.6835
	449.815	91.7435		449.815	94.5945		449.815	88.7013
	450.297	91.7856		450.297	94.6288		450.297	88.715
	450.779	91.8232		450.779	94.658		450.779	88.7249
	451.261	91.8543		451.261	94.6808		451.261	88.7299
	451.743	91.8758		451.743	94.6944		451.743	88.7278
	452.226	91.8924		452.226	94.7035		452.226	88.7224
	452.708	91.9077		452.708	94.7113		452.708	88.7167
	453.19	91.9225		453.19	94.7186		453.19	88.7113
	453.672	91.9376		453.672	94.7261		453.672	88.7066
	454.154	91.9564		454.154	94.7374		454.154	88.7063
	454.636	91.9808		454.636	94.7546		454.636	88.712
	455.118	92.0166		455.118	94.7837		455.118	88.7295
	455.6	92.0735		455.6	94.8345		455.6	88.7681
	456.082	92.1421		456.082	94.8975		456.082	88.8186
	456.565	92.2168		456.565	94.967		456.565	88.8753
	457.047	92.2958		457.047	95.041		457.047	88.9363
	457.529	92.3748		457.529	95.1154		457.529	88.9974
	458.011	92.4548		458.011	95.191		458.011	89.0594
	458.493	92.5354		458.493	95.2674		458.493	89.1219
	458.975	92.6154		458.975	95.3433		458.975	89.1838
	459.457	92.6939		459.457	95.4172		459.457	89.2442
	459.939	92.7696		459.939	95.4885		459.939	89.3015
	460.421	92.841		460.421	95.5559		460.421	89.3541
	460.904	92.908		460.904	95.6192		460.904	89.4017
	461.386	92.9712		461.386	95.6792		461.386	89.4448
	461.868	93.0266		461.868	95.732		461.868	89.479
	462.35	93.072		462.35	95.7758		462.35	89.5021
	462.832	93.1016		462.832	95.8055		462.832	89.5076
	463.314	93.1056		463.314	95.8123		463.314	89.4847
	463.796	93.0941		463.796	95.8052		463.796	89.4445
	464.278	93.0732		464.278	95.7893		464.278	89.3936
	464.761	93.0453		464.761	95.7667		464.761	89.3346
	465.243	93.015		465.243	95.7413		465.243	89.2726
	465.725	92.9818		465.725	95.7127		465.725	89.2067
	466.207	92.9459		466.207	95.6811		466.207	89.1373
	466.689	92.9089		466.689	95.648		466.689	89.0659
	467.171	92.8718		467.171	95.6144		467.171	88.9931
	467.653	92.8366		467.653	95.5817		467.653	88.9215
	468.135	92.8052		468.135	95.5513		468.135	88.8536
	468.618	92.7783		468.618	95.5237		468.618	88.7898
	469.1	92.7551		469.1	95.4982		469.1	88.7295
	469.582	92.7409		469.582	95.479		469.582	88.6787
	470.064	92.7383		470.064	95.4681		470.064	88.6404
	470.546	92.7543		470.546	95.4709		470.546	88.623
	471.028	92.8009		471.028	95.4968		471.028	88.641
	471.51	92.8662		471.51	95.5365		471.51	88.6798
	471.992	92.9432		471.992	95.5846		471.992	88.7306
	472.474	93.0293		472.474	95.6394		472.474	88.7905
	472.957	93.1195		472.957	95.697		472.957	88.8535
	473.439	93.2145		473.439	95.7578		473.439	88.9197
	473.921	93.3136		473.921	95.8215		473.921	88.9882
	474.403	93.4147		474.403	95.8863		474.403	89.0553
	474.885	93.5155		474.885	95.9505		474.885	89.1168
	475.367	93.6155		475.367	96.0139		475.367	89.1738
	475.849	93.7137		475.849	96.0758		475.849	89.2264
	476.331	93.8098		476.331	96.1358		476.331	89.2739
	476.813	93.9044		476.813	96.1944		476.813	89.3167
	477.296	93.9935		477.296	96.2488		477.296	89.352
	477.778	94.0751		477.778	96.2973		477.778	89.378
	478.26	94.1441		478.26	96.3362		478.26	89.3921
	478.742	94.1923		478.742	96.3591		478.742	89.3903
	479.224	94.2275		479.224	96.3722		479.224	89.3751
	479.706	94.2545		479.706	96.379		479.706	89.3477
	480.188	94.2746		480.188	96.3805		480.188	89.3074
	480.67	94.291		480.67	96.3793		480.67	89.2533
	481.152	94.3033		481.152	96.375		481.152	89.187
	481.635	94.3117		481.635	96.3677		481.635	89.1084
	482.117	94.3178		482.117	96.3586		482.117	89.0209
	482.599	94.3232		482.599	96.3489		482.599	88.9313
	483.081	94.3277		483.081	96.3384		483.081	88.83
	483.563	94.3313		483.563	96.3274		483.563	88.7102
	484.045	94.3341		484.045	96.3161		484.045	88.5714
	484.527	94.3356		484.527	96.304		484.527	88.4141
	485.01	94.3377		485.01	96.2928		485.01	88.2284
	485.492	94.3414		485.492	96.2833		485.492	88.0101
	485.974	94.349		485.974	96.2777		485.974	87.7431
	486.456	94.3641		486.456	96.2796		486.456	87.4001
	486.938	94.3832		486.938	96.2853		486.938	87.0107
	487.42	94.4041		487.42	96.293		487.42	86.5932
	487.902	94.4261		487.902	96.3017		487.902	86.1551
	488.384	94.4475		488.384	96.3099		488.384	85.71
	488.866	94.4688		488.866	96.3181		488.866	85.2575
	489.349	94.4899		489.349	96.326		489.349	84.7994
	489.831	94.5104		489.831	96.3336		489.831	84.3415
	490.313	94.5302		490.313	96.3406		490.313	83.8887
	490.795	94.5486		490.795	96.3463		490.795	83.4455
	491.277	94.5648		491.277	96.3497		491.277	83.0178
	491.759	94.5788		491.759	96.3507		491.759	82.6077
	492.241	94.591		492.241	96.3497		492.241	82.2144
	492.723	94.5994		492.723	96.3447		492.723	81.8519
	493.205	94.6031		493.205	96.3345		493.205	81.5275
	493.688	94.5994		493.688	96.3164		493.688	81.2595
	494.17	94.5837		494.17	96.285		494.17	81.0778
	494.652	94.5609		494.652	96.2459		494.652	80.9548
	495.134	94.5339		495.134	96.2022		495.134	80.8744
	495.616	94.504		495.616	96.1553		495.616	80.8325
	496.098	94.4737		496.098	96.1078		496.098	80.8198
	496.58	94.4424		496.58	96.0593		496.58	80.8358
	497.062	94.4104		497.062	96.01		497.062	80.8799
	497.545	94.3782		497.545	95.9605		497.545	80.9436
	498.027	94.3458		498.027	95.9108		498.027	81.0149
	498.509	94.3148		498.509	95.8627		498.509	81.1037
	498.991	94.287		498.991	95.8178		498.991	81.216
	499.473	94.2624		499.473	95.7764		499.473	81.3517
	499.955	94.2408		499.955	95.7381		499.955	81.5119
	500.437	94.2257		500.437	95.7065		500.437	81.6995
	500.919	94.2185		500.919	95.6833		500.919	81.9153
	501.401	94.2241		501.401	95.6735		501.401	82.1671
	501.884	94.2508		501.884	95.6856		501.884	82.4686
	502.366	94.2901		502.366	95.711		502.366	82.8031
	502.848	94.3372		502.848	95.7445		502.848	83.16
	503.33	94.3901		503.33	95.7842		503.33	83.534
	503.812	94.4451		503.812	95.8263		503.812	83.9165
	504.294	94.5028		504.294	95.8713		504.294	84.3077
	504.776	94.5627		504.776	95.9189		504.776	84.7061
	505.258	94.6237		505.258	95.9677		505.258	85.1092
	505.74	94.6845		505.74	96.0168		505.74	85.5169
	506.223	94.7441		506.223	96.0648		506.223	85.9215
	506.705	94.801		506.705	96.1103		506.705	86.3163
	507.187	94.8549		507.187	96.1528		507.187	86.6993
	507.669	94.9062		507.669	96.193		507.669	87.0706
	508.151	94.9511		508.151	96.2267		508.151	87.4173
	508.633	94.9877		508.633	96.2519		508.633	87.7328
	509.115	95.0109		509.115	96.2633		509.115	87.9987
	509.597	95.0119		509.597	96.2517		509.597	88.1853
	510.079	94.9995		510.079	96.226		510.079	88.321
	510.562	94.9785		510.562	96.1919		510.562	88.4228
	511.044	94.9508		511.044	96.1512		511.044	88.4958
	511.526	94.9198		511.526	96.1076		511.526	88.5516
	512.008	94.8854		512.008	96.061		512.008	88.5888
	512.49	94.8477		512.49	96.0115		512.49	88.6082
	512.972	94.8084		512.972	95.9609		512.972	88.6154
	513.454	94.7693		513.454	95.911		513.454	88.6173
	513.937	94.7305		513.937	95.8621		513.937	88.612
	514.419	94.6925		514.419	95.8149		514.419	88.6
	514.901	94.6555		514.901	95.7698		514.901	88.5815
	515.383	94.6192		515.383	95.7262		515.383	88.555
	515.865	94.5861		515.865	95.6873		515.865	88.5271
	516.347	94.5576		516.347	95.6547		516.347	88.5012
	516.829	94.5368		516.829	95.6321		516.829	88.4852
	517.311	94.5291		517.311	95.6261		517.311	88.492
	517.793	94.5294		517.793	95.6305		517.793	88.5093
	518.275	94.5349		518.275	95.6417		518.275	88.53
	518.758	94.5447		518.758	95.6585		518.758	88.5518
	519.24	94.5567		519.24	95.6785		519.24	88.57
	519.722	94.5714		519.722	95.702		519.722	88.5851
	520.204	94.5885		520.204	95.7288		520.204	88.5967
	520.686	94.6069		520.686	95.7576		520.686	88.6021
	521.168	94.6255		521.168	95.7871		521.168	88.5977
	521.65	94.6448		521.65	95.8175		521.65	88.5854
	522.132	94.6648		522.132	95.849		522.132	88.5654
	522.615	94.6856		522.615	95.8813		522.615	88.5378
	523.097	94.7073		523.097	95.9149		523.097	88.5031
	523.579	94.7292		523.579	95.9484		523.579	88.4595
	524.061	94.7506		524.061	95.981		524.061	88.406
	524.543	94.7706		524.543	96.0112		524.543	88.3407
	525.025	94.7875		525.025	96.0364		525.025	88.2608
	525.507	94.8029		525.507	96.0589		525.507	88.1685
	525.989	94.8177		525.989	96.0803		525.989	88.0655
	526.471	94.8321		526.471	96.101		526.471	87.9515
	526.954	94.8469		526.954	96.1222		526.954	87.8259
	527.436	94.8618		527.436	96.1434		527.436	87.6906
	527.918	94.8769		527.918	96.1648		527.918	87.546
	528.4	94.8922		528.4	96.1864		528.4	87.3956
	528.882	94.9078		528.882	96.2086		528.882	87.2456
	529.364	94.9241		529.364	96.2316		529.364	87.0882
	529.846	94.9411		529.846	96.2558		529.846	86.9176
	530.328	94.9591		530.328	96.2814		530.328	86.7338
	530.811	94.9778		530.811	96.308		530.811	86.5376
	531.293	94.9979		531.293	96.3368		531.293	86.3209
	531.775	95.0199		531.775	96.3684		531.775	86.0801
	532.257	95.0448		532.257	96.4046		532.257	85.8013
	532.739	95.0748		532.739	96.4482		532.739	85.4607
	533.221	95.1077		533.221	96.4962		533.221	85.0851
	533.703	95.142		533.703	96.5465		533.703	84.691
	534.185	95.1773		534.185	96.5982		534.185	84.2861
	534.668	95.2123		534.668	96.6499		534.668	83.8841
	535.15	95.2472		535.15	96.7017		535.15	83.483
	535.632	95.2822		535.632	96.7534		535.632	83.0846
	536.114	95.3168		536.114	96.8049		536.114	82.6916
	536.596	95.3515		536.596	96.8562		536.596	82.3037
	537.078	95.385		537.078	96.906		537.078	81.9321
	537.56	95.4165		537.56	96.9532		537.56	81.5871
	538.042	95.4459		538.042	96.9975		538.042	81.2709
	538.524	95.4732		538.524	97.0391		538.524	80.9823
	539.006	95.4967		539.006	97.0757		539.006	80.7415
	539.489	95.5154		539.489	97.1062		539.489	80.5588
	539.971	95.5266		539.971	97.127		539.971	80.4632
	540.453	95.5259		540.453	97.1324		540.453	80.5036
	540.935	95.5179		540.935	97.1283		540.935	80.6312
	541.417	95.5054		541.417	97.1182		541.417	80.8171
	541.899	95.4895		541.899	97.1034		541.899	81.051
	542.381	95.4722		542.381	97.0865		542.381	81.3128
	542.864	95.4534		542.864	97.0672		542.864	81.6038
	543.346	95.4332		543.346	97.0458		543.346	81.922
	543.828	95.4125		543.828	97.0234		543.828	82.257
	544.31	95.3918		544.31	97.0007		544.31	82.5977
	544.792	95.3719		544.792	96.9785		544.792	82.9446
	545.274	95.3535		545.274	96.9576		545.274	83.295
	545.756	95.3368		545.756	96.9382		545.756	83.6472
	546.238	95.3216		546.238	96.9201		546.238	84.0033
	546.72	95.31		546.72	96.9055		546.72	84.3496
	547.202	95.303		547.202	96.8959		547.202	84.6786
	547.685	95.3035		547.685	96.8944		547.685	84.9738
	548.167	95.316		548.167	96.9064		548.167	85.2084
	548.649	95.3362		548.649	96.9266		548.649	85.4065
	549.131	95.3612		549.131	96.9521		549.131	85.5819
	549.613	95.3903		549.613	96.9818		549.613	85.7383
	550.095	95.4215		550.095	97.0137		550.095	85.8841
	550.577	95.4551		550.577	97.0479		550.577	86.0183
	551.059	95.4909		551.059	97.0843		551.059	86.1412
	551.542	95.528		551.542	97.1219		551.542	86.2584
	552.024	95.5653		552.024	97.1594		552.024	86.3778
	552.506	95.603		552.506	97.197		552.506	86.4933
	552.988	95.641		552.988	97.2347		552.988	86.6018
	553.47	95.6792		553.47	97.2724		553.47	86.7029
	553.952	95.7179		553.952	97.3103		553.952	86.7949
	554.434	95.7558		554.434	97.3472		554.434	86.8783
	554.916	95.7924		554.916	97.3825		554.916	86.9539
	555.399	95.8265		555.399	97.4148		555.399	87.0204
	555.881	95.8557		555.881	97.4416		555.881	87.0761
	556.363	95.8821		556.363	97.4652		556.363	87.1234
	556.845	95.9069		556.845	97.4868		556.845	87.1637
	557.327	95.9304		557.327	97.5068		557.327	87.1979
	557.809	95.9534		557.809	97.5259		557.809	87.2272
	558.291	95.9758		558.291	97.544		558.291	87.2518
	558.773	95.9975		558.773	97.5612		558.773	87.2719
	559.255	96.0191		559.255	97.5781		559.255	87.288
	559.737	96.0411		559.737	97.5952		559.737	87.3006
	560.22	96.0632		560.22	97.6122		560.22	87.3104
	560.702	96.0853		560.702	97.6288		560.702	87.3183
	561.184	96.1072		561.184	97.645		561.184	87.3247
	561.666	96.129		561.666	97.6607		561.666	87.3297
	562.148	96.1507		562.148	97.676		562.148	87.3349
	562.63	96.1725		562.63	97.691		562.63	87.341
	563.112	96.1946		563.112	97.7057		563.112	87.3503
	563.595	96.2171		563.595	97.7203		563.595	87.3659
	564.077	96.2399		564.077	97.7347		564.077	87.3851
	564.559	96.2629		564.559	97.7489		564.559	87.4063
	565.041	96.2861		565.041	97.7631		565.041	87.4292
	565.523	96.3095		565.523	97.7773		565.523	87.4528
	566.005	96.3331		566.005	97.7914		566.005	87.4772
	566.487	96.3569		566.487	97.8056		566.487	87.5027
	566.969	96.3807		566.969	97.8197		566.969	87.5284
	567.451	96.4044		567.451	97.8336		567.451	87.5534
	567.933	96.4283		567.933	97.8476		567.933	87.5787
	568.416	96.4524		568.416	97.8619		568.416	87.6047
	568.898	96.477		568.898	97.8765		568.898	87.6318
	569.38	96.5018		569.38	97.8914		569.38	87.66
	569.862	96.5273		569.862	97.907		569.862	87.6896
	570.344	96.5535		570.344	97.9234		570.344	87.7207
	570.826	96.5808		570.826	97.941		570.826	87.7539
	571.308	96.6098		571.308	97.9606		571.308	87.7899
	571.79	96.6399		571.79	97.9815		571.79	87.8279
	572.273	96.6706		572.273	98.0032		572.273	87.8675
	572.755	96.7018		572.755	98.0254		572.755	87.9084
	573.237	96.7331		573.237	98.0479		573.237	87.9504
	573.719	96.7644		573.719	98.0706		573.719	87.9934
	574.201	96.7958		574.201	98.0935		574.201	88.0374
	574.683	96.827		574.683	98.1164		574.683	88.0822
	575.165	96.8578		575.165	98.1389		575.165	88.1273
	575.647	96.8882		575.647	98.1612		575.647	88.1729
	576.13	96.9182		576.13	98.1834		576.13	88.2193
	576.612	96.9478		576.612	98.2053		576.612	88.2664
	577.094	96.977		577.094	98.2271		577.094	88.3142
	577.576	97.0055		577.576	98.2485		577.576	88.3628
	578.058	97.0334		578.058	98.2696		578.058	88.412
	578.54	97.0604		578.54	98.2904		578.54	88.4622
	579.022	97.0863		579.022	98.3107		579.022	88.5137
	579.504	97.1113		579.504	98.3306		579.504	88.5659
	579.986	97.1353		579.986	98.3499		579.986	88.6186
	580.469	97.1583		580.469	98.3685		580.469	88.6715
	580.951	97.1802		580.951	98.3862		580.951	88.7244
	581.433	97.2011		581.433	98.4031		581.433	88.7773
	581.915	97.221		581.915	98.4192		581.915	88.8301
	582.397	97.2401		582.397	98.4347		582.397	88.8829
	582.879	97.2587		582.879	98.45		582.879	88.9359
	583.361	97.2763		583.361	98.4643		583.361	88.9885
	583.843	97.2924		583.843	98.4773		583.843	89.0404
	584.326	97.3069		584.326	98.4889		584.326	89.0913
	584.808	97.3199		584.808	98.499		584.808	89.1413
	585.29	97.3308		585.29	98.507		585.29	89.1898
	585.772	97.3391		585.772	98.5125		585.772	89.2363
	586.254	97.344		586.254	98.5143		586.254	89.2797
	586.736	97.3434		586.736	98.5105		586.736	89.3182
	587.218	97.3395		587.218	98.5031		587.218	89.3537
	587.7	97.3333		587.7	98.4934		587.7	89.3872
	588.182	97.3254		588.182	98.4821		588.182	89.4193
	588.665	97.3166		588.665	98.47		588.665	89.4507
	589.147	97.3068		589.147	98.457		589.147	89.4814
	589.629	97.2963		589.629	98.4434		589.629	89.5115
	590.111	97.2853		590.111	98.4294		590.111	89.5412
	590.593	97.274		590.593	98.4152		590.593	89.5707
	591.075	97.2628		591.075	98.4014		591.075	89.6005
	591.557	97.2522		591.557	98.3883		591.557	89.6307
	592.039	97.2422		592.039	98.3762		592.039	89.6614
	592.521	97.2328		592.521	98.3648		592.521	89.6926
	593.004	97.225		593.004	98.3555		593.004	89.7251
	593.486	97.2193		593.486	98.3486		593.486	89.7593
	593.968	97.217		593.968	98.3459		593.968	89.7964
	594.45	97.2204		594.45	98.3498		594.45	89.8384
	594.932	97.2273		594.932	98.3578		594.932	89.8833
	595.414	97.2364		595.414	98.3686		595.414	89.9299
	595.896	97.2474		595.896	98.3815		595.896	89.978
	596.378	97.2595		596.378	98.3956		596.378	90.0267
	596.861	97.2726		596.861	98.4109		596.861	90.076
	597.343	97.2869		597.343	98.4274		597.343	90.126
	597.825	97.3017		597.825	98.4446		597.825	90.1761
	598.307	97.3166		598.307	98.4616		598.307	90.2259
	598.789	97.3317		598.789	98.4787		598.789	90.2755
	599.271	97.347		599.271	98.496		599.271	90.3248
	599.753	97.3626		599.753	98.5134		599.753	90.3738
	600.235	97.3785		600.235	98.5311		600.235	90.4226
	600.717	97.3942		600.717	98.5484		600.717	90.4708
	601.2	97.4096		601.2	98.5652		601.2	90.5181
	601.682	97.4242		601.682	98.581		601.682	90.5641
	602.164	97.437		602.164	98.595		602.164	90.6081
	602.646	97.4489		602.646	98.6078		602.646	90.6506
	603.128	97.4603		603.128	98.6197		603.128	90.692
	603.61	97.4713		603.61	98.6309		603.61	90.7323
	604.092	97.4822		604.092	98.6415		604.092	90.7718
	604.574	97.4929		604.574	98.6514		604.574	90.8103
	605.057	97.5034		605.057	98.6606		605.057	90.8479
	605.539	97.5138		605.539	98.6694		605.539	90.8848
	606.021	97.5243		606.021	98.6782		606.021	90.9213
	606.503	97.5349		606.503	98.6864		606.503	90.9569
	606.985	97.5455		606.985	98.6938		606.985	90.9916
	607.467	97.5561		607.467	98.7004		607.467	91.0252
	607.949	97.5666		607.949	98.706		607.949	91.0577
	608.431	97.5773		608.431	98.7104		608.431	91.0889
	608.913	97.5883		608.913	98.7135		608.913	91.1187
	609.396	97.5997		609.396	98.7147		609.396	91.1468
	609.878	97.6121		609.878	98.7132		609.878	91.1726
	610.36	97.6249		610.36	98.7098		610.36	91.1966
	610.842	97.638		610.842	98.7052		610.842	91.2193
	611.324	97.6509		611.324	98.6995		611.324	91.2408
	611.806	97.6637		611.806	98.6932		611.806	91.2613
	612.288	97.6763		612.288	98.6861		612.288	91.2809
	612.77	97.6887		612.77	98.6785		612.77	91.2997
	613.253	97.7009		613.253	98.6704		613.253	91.3179
	613.735	97.713		613.735	98.6621		613.735	91.3357
	614.217	97.7247		614.217	98.6537		614.217	91.353
	614.699	97.7357		614.699	98.6452		614.699	91.3697
	615.181	97.746		615.181	98.6366		615.181	91.3859
	615.663	97.7557		615.663	98.628		615.663	91.4014
	616.145	97.7643		616.145	98.6197		616.145	91.4164
	616.627	97.7715		616.627	98.6119		616.627	91.4308
	617.109	97.7767		617.109	98.6049		617.109	91.4445
	617.592	97.7786		617.592	98.5993		617.592	91.457
	618.074	97.7785		618.074	98.5947		618.074	91.469
	618.556	97.7772		618.556	98.5907		618.556	91.4806
	619.038	97.7749		619.038	98.5872		619.038	91.4922
	619.52	97.7723		619.52	98.5841		619.52	91.504
	620.002	97.7692		620.002	98.5813		620.002	91.516
	620.484	97.7657		620.484	98.5789		620.484	91.5282
	620.966	97.7621		620.966	98.5767		620.966	91.5404
	621.448	97.7586		621.448	98.5745		621.448	91.5524
	621.931	97.7553		621.931	98.5725		621.931	91.5647
	622.413	97.7524		622.413	98.5708		622.413	91.5782
	622.895	97.7499		622.895	98.5695		622.895	91.5928
	623.377	97.748		623.377	98.5686		623.377	91.6086
	623.859	97.7469		623.859	98.5681		623.859	91.6265
	624.341	97.7471		624.341	98.5681		624.341	91.647
	624.823	97.7492		624.823	98.5688		624.823	91.6717
	625.305	97.7544		625.305	98.5705		625.305	91.7035
	625.788	97.7616		625.788	98.5727		625.788	91.7392
	626.27	97.7702		626.27	98.5754		626.27	91.7774
	626.752	97.7799		626.752	98.5785		626.752	91.8172
	627.234	97.7904		627.234	98.5818		627.234	91.8574
	627.716	97.8017		627.716	98.5853		627.716	91.8981
	628.198	97.8138		628.198	98.5889		628.198	91.9392
	628.68	97.8263		628.68	98.5927		628.68	91.9802
	629.162	97.8388		629.162	98.5964		629.162	92.021
	629.644	97.8517		629.644	98.6001		629.644	92.0608
	630.127	97.865		630.127	98.6038		630.127	92.0991
	630.609	97.8788		630.609	98.6074		630.609	92.1356
	631.091	97.8931		631.091	98.611		631.091	92.1706
	631.573	97.908		631.573	98.6144		631.573	92.2023
	632.055	97.9234		632.055	98.6178		632.055	92.2302
	632.537	97.9394		632.537	98.6209		632.537	92.252
	633.019	97.9565		633.019	98.6238		633.019	92.2641
	633.501	97.9741		633.501	98.6264		633.501	92.2702
	633.984	97.992		633.984	98.6288		633.984	92.2722
	634.466	98.0101		634.466	98.6308		634.466	92.271
	634.948	98.0281		634.948	98.6324		634.948	92.268
	635.43	98.046		635.43	98.6336		635.43	92.263
	635.912	98.0638		635.912	98.6345		635.912	92.2562
	636.394	98.0816		636.394	98.6352		636.394	92.2482
	636.876	98.0994		636.876	98.6361		636.876	92.2399
	637.358	98.1168		637.358	98.6366		637.358	92.2312
	637.841	98.1336		637.841	98.6364		637.841	92.2224
	638.323	98.1495		638.323	98.6354		638.323	92.2135
	638.805	98.1648		638.805	98.6338		638.805	92.2044
	639.287	98.1787		639.287	98.6308		639.287	92.1962
	639.769	98.191		639.769	98.6263		639.769	92.1893
	640.251	98.2007		640.251	98.6194		640.251	92.1851
	640.733	98.2066		640.733	98.6084		640.733	92.1858
	641.215	98.21		641.215	98.5952		641.215	92.1893
	641.697	98.2117		641.697	98.5806		641.697	92.1944
	642.179	98.2123		642.179	98.5653		642.179	92.2008
	642.662	98.2124		642.662	98.5499		642.662	92.2078
	643.144	98.2118		643.144	98.5345		643.144	92.2154
	643.626	98.2105		643.626	98.5191		643.626	92.2236
	644.108	98.2088		644.108	98.5039		644.108	92.2318
	644.59	98.2065		644.59	98.4886		644.59	92.2396
	645.072	98.2042		645.072	98.4742		645.072	92.2471
	645.554	98.2023		645.554	98.4612		645.554	92.2547
	646.036	98.2008		646.036	98.4498		646.036	92.2622
	646.519	98.1997		646.519	98.4398		646.519	92.2698
	647.001	98.1998		647.001	98.4325		647.001	92.2772
	647.483	98.2018		647.483	98.4287		647.483	92.2844
	647.965	98.2069		647.965	98.4301		647.965	92.2911
	648.447	98.2177		648.447	98.44		648.447	92.2971
	648.929	98.2315		648.929	98.4552		648.929	92.3026
	649.411	98.2469		649.411	98.4736		649.411	92.3076
	649.893	98.2634		649.893	98.4947		649.893	92.3122
	650.375	98.2799		650.375	98.5171		650.375	92.3165
	650.858	98.2963		650.858	98.5407		650.858	92.3203
	651.34	98.3125		651.34	98.5654		651.34	92.3235
	651.822	98.3277		651.822	98.5901		651.822	92.3259
	652.304	98.341		652.304	98.6136		652.304	92.3271
	652.786	98.3528		652.786	98.6366		652.786	92.3276
	653.268	98.3631		653.268	98.6592		653.268	92.3277
	653.75	98.3719		653.75	98.6813		653.75	92.3273
	654.232	98.3791		654.232	98.7029		654.232	92.3264
	654.715	98.3846		654.715	98.7237		654.715	92.3255
	655.197	98.388		655.197	98.7436		655.197	92.3248
	655.679	98.3893		655.679	98.7625		655.679	92.3253
	656.161	98.3885		656.161	98.7806		656.161	92.3288
	656.643	98.3852		656.643	98.7972		656.643	92.3332
	657.125	98.379		657.125	98.8118		657.125	92.3372
	657.607	98.3697		657.607	98.824		657.607	92.3404
	658.089	98.3569		658.089	98.8335		658.089	92.3416
	658.572	98.3405		658.572	98.84		658.572	92.3409
	659.054	98.3202		659.054	98.8432		659.054	92.3381
	659.536	98.2957		659.536	98.8427		659.536	92.3325
	660.018	98.2668		660.018	98.8381		660.018	92.3239
	660.5	98.2333		660.5	98.8292		660.5	92.3119
	660.982	98.1949		660.982	98.8159		660.982	92.2961
	661.464	98.1514		661.464	98.7977		661.464	92.2763
	661.946	98.1026		661.946	98.7746		661.946	92.2525
	662.428	98.0482		662.428	98.7462		662.428	92.2237
	662.91	97.9879		662.91	98.7122		662.91	92.1894
	663.393	97.9215		663.393	98.6726		663.393	92.1486
	663.875	97.8484		663.875	98.627		663.875	92.0995
	664.357	97.7688		664.357	98.5751		664.357	92.0434
	664.839	97.6823		664.839	98.5165		664.839	91.9812
	665.321	97.589		665.321	98.451		665.321	91.913
	665.803	97.4893		665.803	98.3785		665.803	91.8396
	666.285	97.3822		666.285	98.2983		666.285	91.7605
	666.768	97.2671		666.768	98.2098		666.768	91.6754
	667.25	97.1429		667.25	98.1119		667.25	91.5841
	667.732	97.0071		667.732	98.0023		667.732	91.4858
	668.214	96.8624		668.214	97.8832		668.214	91.3815
	668.696	96.7105		668.696	97.7557		668.696	91.272
	669.178	96.5511		669.178	97.6196		669.178	91.1571
	669.66	96.3836		669.66	97.4743		669.66	91.0364
	670.142	96.2111		670.142	97.3219		670.142	90.9114
	670.624	96.0344		670.624	97.1631		670.624	90.7829
	671.107	95.8589		671.107	97.0019		671.107	90.6532
	671.589	95.6934		671.589	96.8452		671.589	90.5268
	672.071	95.5274		672.071	96.6845		672.071	90.3986
	672.553	95.3542		672.553	96.5145		672.553	90.2654
	673.035	95.1706		673.035	96.3324		673.035	90.1255
	673.517	94.9707		673.517	96.1329		673.517	89.976
	673.999	94.7555		673.999	95.9174		673.999	89.8176
	674.481	94.5243		674.481	95.6853		674.481	89.65
	674.963	94.2768		674.963	95.4368		674.963	89.4733
	675.446	94.0146		675.446	95.1746		675.446	89.2884
	675.928	93.7309		675.928	94.8913		675.928	89.0919
	676.41	93.4198		676.41	94.5808		676.41	88.8804
	676.892	93.0802		676.892	94.2423		676.892	88.6536
	677.374	92.7128		677.374	93.8763		677.374	88.4118
	677.856	92.3069		677.856	93.4721		677.856	88.1493
	678.338	91.8571		678.338	93.0248		678.338	87.8636
	678.82	91.3478		678.82	92.5182		678.82	87.5461
	679.303	90.7522		679.303	91.9254		679.303	87.1826
	679.785	90.0976		679.785	91.2743		679.785	86.7878
	680.267	89.4007		680.267	90.5822		680.267	86.3709
	680.749	88.6656		680.749	89.8537		680.749	85.9341
	681.231	87.8998		681.231	89.0973		681.231	85.4812
	681.713	87.1092		681.713	88.3183		681.713	85.016
	682.195	86.297		682.195	87.5199		682.195	84.5405
	682.677	85.4785		682.677	86.7169		682.677	84.0641
	683.159	84.6774		683.159	85.9315		683.159	83.6014
	683.642	83.8715		683.642	85.1438		683.642	83.1382
	684.124	83.0456		684.124	84.341		684.124	82.6648
	684.606	82.2016		684.606	83.5248		684.606	82.1823
	685.088	81.3423		685.088	82.698		685.088	81.6928
	685.57	80.4494		685.57	81.8455		685.57	81.1839
	686.052	79.5168		686.052	80.9624		686.052	80.6513
	686.534	78.5108		686.534	80.0201		686.534	80.0726
	687.016	77.372		687.016	78.9676		687.016	79.4084
	687.499	76.1718		687.499	77.8673		687.499	78.7058
	687.981	74.9542		687.981	76.7575		687.981	77.9937
	688.463	73.7427		688.463	75.6598		688.463	77.2876
	688.945	72.5787		688.945	74.6111		688.945	76.615
	689.427	71.453		689.427	73.6028		689.427	75.9694
	689.909	70.3705		689.909	72.6391		689.909	75.3536
	690.391	69.3308		690.391	71.7184		690.391	74.767
	690.873	68.3174		690.873	70.8231		690.873	74.1975
	691.356	67.3841		691.356	70.0051		691.356	73.6818
	691.837	66.5768		691.837	69.3082		691.837	73.2509
	692.32	65.9026		692.32	68.7388		692.32	72.9092
	692.802	65.3567		692.802	68.2926		692.802	72.6534
	693.284	65.0201		693.284	68.0456		693.284	72.5381
	693.766	64.9318		693.766	68.0344		693.766	72.5896
	694.248	65.2127		694.248	68.3731		694.248	72.8897
	694.73	66.0665		694.73	69.2542		694.73	73.5767
	695.212	67.2839		695.212	70.4793		695.212	74.5079
	695.694	68.7392		695.694	71.9292		695.694	75.5975
	696.177	70.3855		696.177	73.5591		696.177	76.8131
	696.659	72.1316		696.659	75.282		696.659	78.0921
	697.141	73.9845		697.141	77.1046		697.141	79.4392
	697.623	75.9337		697.623	79.0169		697.623	80.8475
	698.105	77.9395		698.105	80.9814		698.105	82.2903
	698.587	79.9641		698.587	82.963		698.587	83.7433
	699.069	81.9905		699.069	84.9443		699.069	85.1925
	699.551	83.9927		699.551	86.8991		699.551	86.6182
	700.034	85.961		700.034	88.8181		700.034	88.0136
	700.516	87.9037		700.516	90.7088		700.516	89.3843
	700.998	89.7412		700.998	92.4944		700.998	90.6735
	701.48	91.4313		701.48	94.1338		701.48	91.8509
	701.962	92.8712		701.962	95.5268		701.962	92.8421
	702.444	93.8909		702.444	96.5078		702.444	93.5241
	702.926	94.6494		702.926	97.2322		702.926	94.0129
	703.408	95.2403		703.408	97.7911		703.408	94.3767
	703.89	95.691		703.89	98.2116		703.89	94.6361
	704.373	96.062		704.373	98.5527		704.373	94.8357
	704.855	96.3478		704.855	98.8092		704.855	94.9714
	705.337	96.5511		705.337	98.9838		705.337	95.0457
	705.819	96.7074		705.819	99.1113		705.819	95.0842
	706.301	96.8601		706.301	99.234		706.301	95.1181
	706.783	96.9881		706.783	99.3315		706.783	95.1334
	707.265	97.0843		707.265	99.3974		707.265	95.1264
	707.747	97.1495		707.747	99.4323		707.747	95.098
	708.23	97.1742		708.23	99.4272		708.23	95.0414
	708.712	97.1824		708.712	99.4059		708.712	94.9759
	709.194	97.1877		709.194	99.3816		709.194	94.9122
	709.676	97.2126		709.676	99.377		709.676	94.8693
	710.158	97.2951		710.158	99.4297		710.158	94.8791
	710.64	97.4027		710.64	99.5074		710.64	94.9138
	711.122	97.5166		711.122	99.5917		711.122	94.9578
	711.604	97.6328		711.604	99.6787		711.604	95.0074
	712.086	97.7404		712.086	99.7577		712.086	95.0534
	712.569	97.8411		712.569	99.8303		712.569	95.097
	713.051	97.9355		713.051	99.8972		713.051	95.1386
	713.533	98.0158		713.533	99.9509		713.533	95.1717
	714.015	98.0715		714.015	99.9805		714.015	95.1872
	714.497	98.1121		714.497	99.9961		714.497	95.1932
	714.979	98.1437		714.979	100.004		714.979	95.1942
	715.461	98.1675		715.461	100.004		715.461	95.1911
	715.943	98.1863		715.943	100.001		715.943	95.1862
	716.426	98.2009		716.426	99.9952		716.426	95.1799
	716.908	98.2117		716.908	99.9868		716.908	95.1722
	717.39	98.2226		717.39	99.9802		717.39	95.1658
	717.872	98.2394		717.872	99.9818		717.872	95.165
	718.354	98.2564		718.354	99.9854		718.354	95.1656
	718.836	98.2702		718.836	99.9873		718.836	95.1649
	719.318	98.28		719.318	99.9868		719.318	95.1622
	719.8	98.284		719.8	99.9816		719.8	95.1559
	720.283	98.2816		720.283	99.9714		720.283	95.1457
	720.764	98.2724		720.764	99.9558		720.764	95.1313
	721.247	98.2538		721.247	99.9324		721.247	95.1113
	721.729	98.222		721.729	99.8977		721.729	95.0835
	722.211	98.1805		722.211	99.8547		722.211	95.0494
	722.693	98.1316		722.693	99.8054		722.693	95.0097
	723.175	98.0751		723.175	99.7495		723.175	94.9642
	723.657	98.0108		723.657	99.687		723.657	94.9129
	724.139	97.941		724.139	99.6195		724.139	94.8561
	724.621	97.8665		724.621	99.5476		724.621	94.7939
	725.104	97.7918		725.104	99.4746		725.104	94.7273
	725.586	97.7251		725.586	99.4067		725.586	94.6586
	726.068	97.6565		726.068	99.3364		726.068	94.5848
	726.55	97.5802		726.55	99.259		726.55	94.5037
	727.032	97.4933		727.032	99.1724		727.032	94.4143
	727.514	97.391		727.514	99.0728		727.514	94.3149
	727.996	97.2732		727.996	98.9601		727.996	94.2053
	728.478	97.1389		728.478	98.8333		728.478	94.085
	728.961	96.9864		728.961	98.6907		728.961	93.9537
	729.443	96.8142		729.443	98.5308		729.443	93.8111
	729.925	96.6197		729.925	98.352		729.925	93.6556
	730.407	96.4001		730.407	98.1526		730.407	93.4857
	730.889	96.1543		730.889	97.9317		730.889	93.301
	731.371	95.8821		731.371	97.6891		731.371	93.1012
	731.853	95.578		731.853	97.421		731.853	92.8838
	732.335	95.2388		732.335	97.1254		732.335	92.6474
	732.817	94.8568		732.817	96.7976		732.817	92.3884
	733.3	94.4197		733.3	96.4301		733.3	92.1009
	733.782	93.9387		733.782	96.0291		733.782	91.7902
	734.264	93.4203		734.264	95.5979		734.264	91.4595
	734.746	92.8655		734.746	95.1368		734.746	91.1094
	735.228	92.2769		735.228	94.6464		735.228	90.7421
	735.71	91.6564		735.71	94.1282		735.71	90.3572
	736.192	91.0048		736.192	93.5824		736.192	89.9548
	736.674	90.3285		736.674	93.0133		736.674	89.5361
	737.157	89.638		737.157	92.4281		737.157	89.103
	737.639	88.9217		737.639	91.8179		737.639	88.6542
	738.121	88.1716		738.121	91.1761		738.121	88.189
	738.603	87.3877		738.603	90.5025		738.603	87.7075
	739.085	86.5708		739.085	89.7974		739.085	87.2092
	739.567	85.711		739.567	89.0526		739.567	86.6944
	740.049	84.8043		740.049	88.2643		740.049	86.1634
	740.531	83.8335		740.531	87.4183		740.531	85.616
	741.013	82.7686		741.013	86.4899		741.013	85.0521
	741.496	81.6437		741.496	85.5066		741.496	84.472
	741.978	80.4802		741.978	84.4852		741.978	83.8763
	742.46	79.2871		742.46	83.4323		742.46	83.2642
	742.942	78.0802		742.942	82.3592		742.942	82.6337
	743.424	76.8602		743.424	81.2679		743.424	81.9884
	743.906	75.6303		743.906	80.1609		743.906	81.3293
	744.388	74.3983		744.388	79.0468		744.388	80.6614
	744.87	73.1717		744.87	77.9356		744.87	79.9942
	745.352	71.9549		745.352	76.8248		745.352	79.3158
	745.835	70.7539		745.835	75.7145		745.835	78.6176
	746.317	69.5718		746.317	74.607		746.317	77.8999
	746.799	68.409		746.799	73.5034		746.799	77.1647
	747.281	67.2797		747.281	72.4079		747.281	76.3985
	747.763	66.1923		747.763	71.3243		747.763	75.5958
	748.245	65.1648		748.245	70.2557		748.245	74.734
	748.727	64.226		748.727	69.2055		748.727	73.7738
	749.21	63.352		749.21	68.1762		749.21	72.7601
	749.692	62.5297		749.692	67.1701		749.692	71.7203
	750.174	61.7563		750.174	66.1907		750.174	70.6667
	750.656	61.024		750.656	65.2418		750.656	69.6211
	751.138	60.3349		751.138	64.3244		751.138	68.5824
	751.62	59.6904		751.62	63.4407		751.62	67.5544
	752.102	59.0857		752.102	62.5907		752.102	66.5446
	752.584	58.5151		752.584	61.7712		752.584	65.5578
	753.066	57.9844		753.066	60.9928		753.066	64.6061
	753.548	57.4971		753.548	60.2636		753.548	63.7019
	754.031	57.0545		754.031	59.5865		754.031	62.8492
	754.513	56.6599		754.513	58.9632		754.513	62.0472
	754.995	56.312		754.995	58.4049		754.995	61.322
	755.477	56.0107		755.477	57.9182		755.477	60.6875
	755.959	55.756		755.959	57.5196		755.959	60.1791
	756.441	55.5465		756.441	57.2362		756.441	59.8555
	756.923	55.3855		756.923	57.0436		756.923	59.6617
	757.405	55.2749		757.405	56.9273		757.405	59.5653
	757.888	55.2175		757.888	56.8845		757.888	59.5575
	758.37	55.2183		758.37	56.9085		758.37	59.6189
	758.852	55.2732		758.852	56.9969		758.852	59.7489
	759.334	55.3818		759.334	57.1486		759.334	59.9457
	759.816	55.5382		759.816	57.3528		759.816	60.1934
	760.298	55.73		760.298	57.5927		760.298	60.4697
	760.78	55.9759		760.78	57.8856		760.78	60.7911
	761.262	56.2906		761.262	58.2432		761.262	61.1667
	761.745	56.6745		761.745	58.6653		761.745	61.596
	762.227	57.1256		762.227	59.1517		762.227	62.0806
	762.709	57.6663		762.709	59.7148		762.709	62.6228
	763.191	58.3064		763.191	60.3593		763.191	63.2222
	763.673	59.0819		763.673	61.108		763.673	63.8883
	764.155	60.0544		764.155	62.0003		764.155	64.6381
	764.637	61.1564		764.637	62.9908		764.637	65.4488
	765.119	62.3467		765.119	64.0514		765.119	66.3053
	765.601	63.6081		765.601	65.1698		765.601	67.2001
	766.083	64.9094		766.083	66.3241		766.083	68.1208
	766.566	66.2518		766.566	67.5145		766.566	69.0666
	767.048	67.6305		767.048	68.737		767.048	70.0345
	767.53	69.0329		767.53	69.9828		767.53	71.02
	768.012	70.4484		768.012	71.2452		768.012	72.0211
	768.494	71.8655		768.494	72.5139		768.494	73.028
	768.976	73.2704		768.976	73.7779		768.976	74.0313
	769.458	74.6583		769.458	75.0328		769.458	75.0275
	769.94	76.0304		769.94	76.2787		769.94	76.0156
	770.423	77.3548		770.423	77.4918		770.423	76.9788
	770.905	78.6139		770.905	78.6589		770.905	77.9077
	771.387	79.7651		771.387	79.7479		771.387	78.7792
	771.869	80.7385		771.869	80.7067		771.869	79.5559
	772.351	81.5984		772.351	81.5824		772.351	80.271
	772.833	82.3826		772.833	82.4024		772.833	80.944
	773.315	83.1016		773.315	83.1739		773.315	81.5796
	773.797	83.7793		773.797	83.9136		773.797	82.1894
	774.279	84.4134		774.279	84.6198		774.279	82.7722
	774.762	85.0047		774.762	85.2929		774.762	83.3282
	775.244	85.5681		775.244	85.9436		775.244	83.8655
	775.726	86.1222		775.726	86.5865		775.726	84.3953
	776.208	86.6559		776.208	87.2114		776.208	84.9087
	776.69	87.1642		776.69	87.8133		776.69	85.4008
	777.172	87.6471		777.172	88.3915		777.172	85.8709
	777.654	88.1003		777.654	88.9427		777.654	86.3166
	778.136	88.5309		778.136	89.47		778.136	86.7384
	778.619	88.9428		778.619	89.9752		778.619	87.1364
	779.101	89.3409		779.101	90.4587		779.101	87.5081
	779.583	89.7335		779.583	90.9215		779.583	87.8491
	780.065	90.1144		780.065	91.3639		780.065	88.1646
	780.547	90.48		780.547	91.786		780.547	88.4582
	781.029	90.8301		781.029	92.1883		781.029	88.7313
	781.511	91.1628		781.511	92.5712		781.511	88.986
	781.993	91.4791		781.993	92.9353		781.993	89.2232
	782.476	91.7794		782.476	93.2811		782.476	89.4436
	782.958	92.0628		782.958	93.609		782.958	89.6492
	783.44	92.3276		783.44	93.9195		783.44	89.8427
	783.922	92.5762		783.922	94.2131		783.922	90.0232
	784.404	92.81		784.404	94.4906		784.404	90.1905
	784.886	93.0297		784.886	94.7524		784.886	90.3455
	785.368	93.2365		785.368	94.999		785.368	90.4884
	785.85	93.4308		785.85	95.2311		785.85	90.6199
	786.332	93.6129		786.332	95.4492		786.332	90.7404
	786.815	93.7837		786.815	95.6538		786.815	90.8498
	787.297	93.9444		787.297	95.8455		787.297	90.9471
	787.779	94.0948		787.779	96.0249		787.779	91.035
	788.261	94.2352		788.261	96.1923		788.261	91.1155
	788.743	94.3661		788.743	96.3484		788.743	91.1903
	789.225	94.4879		789.225	96.4937		789.225	91.2618
	789.707	94.601		789.707	96.6286		789.707	91.3297
	790.189	94.7057		790.189	96.7536		790.189	91.3944
	790.672	94.8021		790.672	96.8688		790.672	91.4557
	791.154	94.8901		791.154	96.9742		791.154	91.5112
	791.636	94.9708		791.636	97.0711		791.636	91.5664
	792.118	95.0456		792.118	97.1606		792.118	91.6256
	792.6	95.1147		792.6	97.243		792.6	91.6897
	793.082	95.1788		793.082	97.319		793.082	91.7587
	793.564	95.239		793.564	97.3897		793.564	91.8392
	794.046	95.2963		794.046	97.4561		794.046	91.9345
	794.528	95.3526		794.528	97.52		794.528	92.0546
	795.01	95.4111		795.01	97.5845		795.01	92.2163
	795.493	95.4693		795.493	97.6472		795.493	92.4028
	795.975	95.5257		795.975	97.7071		795.975	92.6042
	796.457	95.5803		796.457	97.764		796.457	92.8168
	796.939	95.6323		796.939	97.8174		796.939	93.0337
	797.421	95.682		797.421	97.8674		797.421	93.2554
	797.903	95.7293		797.903	97.9143		797.903	93.4813
	798.385	95.7739		798.385	97.9575		798.385	93.7082
	798.867	95.8149		798.867	97.9962		798.867	93.9328
	799.35	95.8532		799.35	98.0316		799.35	94.1546
	799.832	95.8896		799.832	98.0644		799.832	94.3718
	800.314	95.9242		800.314	98.0951		800.314	94.5841
	800.796	95.9575		800.796	98.1239		800.796	94.7922
	801.278	95.9896		801.278	98.1514		801.278	94.9904
	801.76	96.0209		801.76	98.178		801.76	95.1758
	802.242	96.0521		802.242	98.2048		802.242	95.3413
	802.724	96.0841		802.724	98.2334		802.724	95.475
	803.207	96.1162		803.207	98.2624		803.207	95.5881
	803.689	96.1478		803.689	98.2909		803.689	95.6871
	804.171	96.1788		804.171	98.3188		804.171	95.7741
	804.653	96.2088		804.653	98.3454		804.653	95.8533
	805.135	96.238		805.135	98.371		805.135	95.9243
	805.617	96.2663		805.617	98.3954		805.617	95.9873
	806.099	96.2935		806.099	98.4183		806.099	96.0449
	806.581	96.3192		806.581	98.4391		806.581	96.1001
	807.063	96.3438		807.063	98.4585		807.063	96.1515
	807.545	96.3675		807.545	98.4765		807.545	96.1987
	808.028	96.3905		808.028	98.4932		808.028	96.2418
	808.51	96.4126		808.51	98.5088		808.51	96.2802
	808.992	96.4342		808.992	98.5233		808.992	96.3156
	809.474	96.4551		809.474	98.5368		809.474	96.3491
	809.956	96.4759		809.956	98.5493		809.956	96.3825
	810.438	96.4969		810.438	98.5614		810.438	96.4185
	810.92	96.5176		810.92	98.5725		810.92	96.4548
	811.403	96.5377		811.403	98.5826		811.403	96.4899
	811.885	96.5571		811.885	98.5914		811.885	96.5235
	812.367	96.5756		812.367	98.5987		812.367	96.5548
	812.849	96.5931		812.849	98.6047		812.849	96.584
	813.331	96.6097		813.331	98.6092		813.331	96.6111
	813.813	96.6252		813.813	98.6122		813.813	96.6355
	814.295	96.6395		814.295	98.6136		814.295	96.6564
	814.777	96.6526		814.777	98.6134		814.777	96.6746
	815.26	96.6644		815.26	98.6115		815.26	96.6906
	815.742	96.6749		815.742	98.6078		815.742	96.7043
	816.224	96.6841		816.224	98.6023		816.224	96.7161
	816.706	96.6919		816.706	98.595		816.706	96.726
	817.188	96.6981		817.188	98.5857		817.188	96.734
	817.67	96.7026		817.67	98.5743		817.67	96.7403
	818.152	96.705		818.152	98.5603		818.152	96.7453
	818.634	96.7056		818.634	98.5441		818.634	96.7487
	819.116	96.7046		819.116	98.5259		819.116	96.7504
	819.598	96.702		819.598	98.5056		819.598	96.7501
	820.081	96.6977		820.081	98.4832		820.081	96.7479
	820.563	96.692		820.563	98.4588		820.563	96.7438
	821.045	96.6847		821.045	98.4326		821.045	96.7378
	821.527	96.676		821.527	98.405		821.527	96.7301
	822.009	96.6662		822.009	98.3765		822.009	96.7211
	822.491	96.6549		822.491	98.3463		822.491	96.7101
	822.973	96.642		822.973	98.3139		822.973	96.6971
	823.455	96.6274		823.455	98.2793		823.455	96.6819
	823.938	96.6113		823.938	98.2425		823.938	96.6647
	824.42	96.5932		824.42	98.2027		824.42	96.645
	824.902	96.5733		824.902	98.1596		824.902	96.6224
	825.384	96.5509		825.384	98.1118		825.384	96.5961
	825.866	96.5255		825.866	98.0568		825.866	96.5644
	826.348	96.4978		826.348	97.9973		826.348	96.5291
	826.83	96.4683		826.83	97.9351		826.83	96.4915
	827.312	96.4372		827.312	97.871		827.312	96.452
	827.794	96.4046		827.794	97.8061		827.794	96.4115
	828.277	96.3708		828.277	97.7406		828.277	96.37
	828.759	96.3359		828.759	97.6746		828.759	96.3276
	829.241	96.3003		829.241	97.6088		829.241	96.2845
	829.723	96.2647		829.723	97.5438		829.723	96.2408
	830.205	96.2286		830.205	97.4798		830.205	96.1973
	830.687	96.1915		830.687	97.4176		830.687	96.1544
	831.169	96.1536		831.169	97.3572		831.169	96.1123
	831.651	96.1149		831.651	97.2987		831.651	96.0711
	832.134	96.0749		832.134	97.2433		832.134	96.0318
	832.616	96.0336		832.616	97.1918		832.616	95.9953
	833.098	95.99		833.098	97.1456		833.098	95.9631
	833.58	95.9425		833.58	97.1074		833.58	95.9381
	834.062	95.8932		834.062	97.0749		834.062	95.9176
	834.544	95.8431		834.544	97.0469		834.544	95.9
	835.026	95.7932		835.026	97.0232		835.026	95.8846
	835.508	95.7444		835.508	97.0031		835.508	95.8703
	835.99	95.6966		835.99	96.9865		835.99	95.8573
	836.473	95.65		836.473	96.9736		836.473	95.8455
	836.955	95.6046		836.955	96.9634		836.955	95.8345
	837.437	95.5603		837.437	96.9549		837.437	95.824
	837.919	95.5183		837.919	96.9492		837.919	95.8137
	838.401	95.4798		838.401	96.9472		838.401	95.8032
	838.883	95.445		838.883	96.949		838.883	95.7926
	839.365	95.4138		839.365	96.9546		839.365	95.7819
	839.847	95.3884		839.847	96.9649		839.847	95.7702
	840.33	95.3697		840.33	96.98		840.33	95.7568
	840.812	95.3607		840.812	97.0014		840.812	95.7402
	841.294	95.3666		841.294	97.0314		841.294	95.7178
	841.776	95.3822		841.776	97.0674		841.776	95.6923
	842.258	95.4045		842.258	97.1078		842.258	95.6652
	842.74	95.4325		842.74	97.152		842.74	95.6372
	843.222	95.464		843.222	97.1988		843.222	95.6095
	843.704	95.4992		843.704	97.2481		843.704	95.582
	844.187	95.5379		844.187	97.2998		844.187	95.5546
	844.669	95.5789		844.669	97.3532		844.669	95.5277
	845.151	95.6211		845.151	97.4078		845.151	95.5015
	845.633	95.6645		845.633	97.4633		845.633	95.4765
	846.115	95.7088		846.115	97.5194		846.115	95.4535
	846.597	95.754		846.597	97.5758		846.597	95.4325
	847.079	95.8001		847.079	97.6326		847.079	95.4135
	847.561	95.8458		847.561	97.6887		847.561	95.3978
	848.043	95.8902		848.043	97.7437		848.043	95.3864
	848.525	95.9317		848.525	97.7963		848.525	95.3813
	849.008	95.9675		849.008	97.8447		849.008	95.3862
	849.49	96.0001		849.49	97.8903		849.49	95.3974
	849.972	96.0307		849.972	97.934		849.972	95.4125
	850.454	96.06		850.454	97.9761		850.454	95.431
	850.936	96.0885		850.936	98.0169		850.936	95.4514
	851.418	96.1164		851.418	98.0564		851.418	95.4733
	851.9	96.1435		851.9	98.0945		851.9	95.4966
	852.382	96.1703		852.382	98.1317		852.382	95.5198
	852.865	96.1977		852.865	98.1686		852.865	95.541
	853.347	96.225		853.347	98.2045		853.347	95.5614
	853.829	96.252		853.829	98.2388		853.829	95.582
	854.311	96.2786		854.311	98.2716		854.311	95.6024
	854.793	96.3047		854.793	98.3026		854.793	95.6227
	855.275	96.3303		855.275	98.3316		855.275	95.6432
	855.757	96.3555		855.757	98.3584		855.757	95.664
	856.239	96.3804		856.239	98.3824		856.239	95.6865
	856.721	96.4051		856.721	98.4027		856.721	95.7131
	857.204	96.4294		857.204	98.4202		857.204	95.7405
	857.686	96.4534		857.686	98.4355		857.686	95.7665
	858.168	96.4769		858.168	98.4488		858.168	95.7899
	858.65	96.5		858.65	98.4604		858.65	95.8089
	859.132	96.5227		859.132	98.4703		859.132	95.8234
	859.614	96.5449		859.614	98.4787		859.614	95.8329
	860.096	96.5667		860.096	98.4855		860.096	95.8369
	860.578	96.588		860.578	98.4909		860.578	95.8354
	861.061	96.6088		861.061	98.4951		861.061	95.8265
	861.543	96.6291		861.543	98.4981		861.543	95.8087
	862.025	96.6489		862.025	98.5		862.025	95.7815
	862.507	96.6683		862.507	98.5008		862.507	95.7448
	862.989	96.6871		862.989	98.5007		862.989	95.6958
	863.471	96.7055		863.471	98.5		863.471	95.6329
	863.953	96.7233		863.953	98.4993		863.953	95.5524
	864.435	96.7407		864.435	98.4994		864.435	95.4479
	864.918	96.7575		864.918	98.4994		864.918	95.3252
	865.4	96.7738		865.4	98.4988		865.4	95.1877
	865.882	96.7896		865.882	98.4974		865.882	95.0363
	866.364	96.8048		866.364	98.4948		866.364	94.8727
	866.846	96.8195		866.846	98.4911		866.846	94.6974
	867.328	96.8336		867.328	98.4862		867.328	94.5104
	867.81	96.8473		867.81	98.4801		867.81	94.3138
	868.292	96.8607		868.292	98.4727		868.292	94.1106
	868.774	96.8735		868.774	98.4638		868.774	93.8982
	869.256	96.8858		869.256	98.4532		869.256	93.6747
	869.739	96.8973		869.739	98.4409		869.739	93.4402
	870.221	96.9082		870.221	98.4269		870.221	93.1946
	870.703	96.9183		870.703	98.4109		870.703	92.9364
	871.185	96.9275		871.185	98.3925		871.185	92.6652
	871.667	96.9353		871.667	98.371		871.667	92.3782
	872.149	96.9413		872.149	98.3455		872.149	92.0703
	872.631	96.946		872.631	98.3169		872.631	91.7474
	873.114	96.9498		873.114	98.2861		873.114	91.4135
	873.596	96.9531		873.596	98.2533		873.596	91.0696
	874.078	96.9561		874.078	98.2186		874.078	90.7172
	874.56	96.9588		874.56	98.1826		874.56	90.3588
	875.042	96.9612		875.042	98.1451		875.042	89.9956
	875.524	96.9634		875.524	98.1069		875.524	89.6325
	876.006	96.9654		876.006	98.0689		876.006	89.2773
	876.488	96.9676		876.488	98.0303		876.488	88.9227
	876.97	96.97		876.97	97.9905		876.97	88.5636
	877.452	96.9728		877.452	97.9496		877.452	88.2009
	877.935	96.9758		877.935	97.9076		877.935	87.8363
	878.417	96.9796		878.417	97.8638		878.417	87.4626
	878.899	96.9844		878.899	97.8182		878.899	87.0776
	879.381	96.9908		879.381	97.7692		879.381	86.6689
	879.863	96.9998		879.863	97.7147		879.863	86.2144
	880.345	97.0103		880.345	97.6574		880.345	85.7408
	880.827	97.0219		880.827	97.5992		880.827	85.2646
	881.309	97.0343		881.309	97.5408		881.309	84.7948
	881.792	97.0471		881.792	97.4838		881.792	84.3471
	882.274	97.0603		882.274	97.428		882.274	83.9179
	882.756	97.0741		882.756	97.3736		882.756	83.509
	883.238	97.0881		883.238	97.321		883.238	83.12
	883.72	97.1022		883.72	97.2698		883.72	82.7442
	884.202	97.1165		884.202	97.2217		884.202	82.4026
	884.684	97.1306		884.684	97.178		884.684	82.1132
	885.166	97.1448		885.166	97.139		885.166	81.8787
	885.649	97.1589		885.649	97.1047		885.649	81.6971
	886.131	97.1726		886.131	97.0777		886.131	81.6
	886.613	97.1858		886.613	97.059		886.613	81.6024
	887.095	97.1979		887.095	97.0526		887.095	81.7513
	887.577	97.208		887.577	97.0644		887.577	82.1258
	888.059	97.217		888.059	97.0884		888.059	82.6445
	888.541	97.2255		888.541	97.121		888.541	83.2583
	889.023	97.2336		889.023	97.161		889.023	83.9492
	889.505	97.2418		889.505	97.2059		889.505	84.6815
	889.987	97.25		889.987	97.2558		889.987	85.4579
	890.47	97.2582		890.47	97.3104		890.47	86.2741
	890.952	97.2666		890.952	97.3681		890.952	87.1143
	891.434	97.2753		891.434	97.4273		891.434	87.9633
	891.916	97.2844		891.916	97.4884		891.916	88.8151
	892.398	97.294		892.398	97.5516		892.398	89.66
	892.88	97.3042		892.88	97.6168		892.88	90.494
	893.362	97.315		893.362	97.6841		893.362	91.3203
	893.845	97.3266		893.845	97.7524		893.845	92.1086
	894.327	97.3393		894.327	97.8212		894.327	92.8427
	894.809	97.3535		894.809	97.8894		894.809	93.4836
	895.291	97.3702		895.291	97.9557		895.291	93.9674
	895.773	97.3884		895.773	98.0208		895.773	94.3534
	896.255	97.4078		896.255	98.0853		896.255	94.6766
	896.737	97.4281		896.737	98.149		896.737	94.9469
	897.219	97.449		897.219	98.212		897.219	95.1865
	897.701	97.4707		897.701	98.2742		897.701	95.3934
	898.183	97.4929		898.183	98.3355		898.183	95.5686
	898.666	97.5157		898.666	98.3962		898.666	95.7254
	899.148	97.5387		899.148	98.457		899.148	95.8809
	899.63	97.5622		899.63	98.5167		899.63	96.0256
	900.112	97.5859		900.112	98.5744		900.112	96.1559
	900.594	97.6098		900.594	98.6299		900.594	96.2717
	901.076	97.6341		901.076	98.683		901.076	96.3693
	901.558	97.6585		901.558	98.7327		901.558	96.4564
	902.04	97.6827		902.04	98.7784		902.04	96.5369
	902.523	97.7067		902.523	98.8185		902.523	96.6171
	903.005	97.7298		903.005	98.8504		903.005	96.7069
	903.487	97.7525		903.487	98.8767		903.487	96.7983
	903.969	97.7751		903.969	98.8987		903.969	96.8867
	904.451	97.7978		904.451	98.9172		904.451	96.9714
	904.933	97.8206		904.933	98.9329		904.933	97.0499
	905.415	97.8437		905.415	98.946		905.415	97.1228
	905.897	97.8669		905.897	98.9564		905.897	97.1906
	906.38	97.8904		906.38	98.9648		906.38	97.2515
	906.862	97.9142		906.862	98.972		906.862	97.3026
	907.344	97.9384		907.344	98.9775		907.344	97.3471
	907.826	97.963		907.826	98.9814		907.826	97.3872
	908.308	97.988		908.308	98.9837		908.308	97.4235
	908.79	98.0134		908.79	98.9843		908.79	97.4568
	909.272	98.0395		909.272	98.9836		909.272	97.4882
	909.754	98.0661		909.754	98.9818		909.754	97.5182
	910.236	98.0938		910.236	98.9794		910.236	97.5487
	910.719	98.1228		910.719	98.9769		910.719	97.5827
	911.201	98.1527		911.201	98.974		911.201	97.6177
	911.683	98.1833		911.683	98.9702		911.683	97.6524
	912.165	98.2144		912.165	98.9658		912.165	97.6864
	912.647	98.246		912.647	98.9605		912.647	97.719
	913.129	98.2778		913.129	98.9544		913.129	97.7503
	913.611	98.31		913.611	98.9476		913.611	97.7805
	914.093	98.3424		914.093	98.9398		914.093	97.8089
	914.576	98.3748		914.576	98.9306		914.576	97.8347
	915.058	98.4072		915.058	98.9207		915.058	97.8587
	915.54	98.4398		915.54	98.9102		915.54	97.8815
	916.022	98.4725		916.022	98.8993		916.022	97.9033
	916.504	98.5053		916.504	98.8881		916.504	97.9243
	916.986	98.5382		916.986	98.8768		916.986	97.9447
	917.468	98.5712		917.468	98.8656		917.468	97.9646
	917.95	98.6043		917.95	98.8553		917.95	97.9845
	918.433	98.6377		918.433	98.8468		918.433	98.0052
	918.915	98.6712		918.915	98.839		918.915	98.026
	919.397	98.7045		919.397	98.8314		919.397	98.0465
	919.879	98.7377		919.879	98.8237		919.879	98.0665
	920.361	98.7707		920.361	98.8153		920.361	98.0857
	920.843	98.8033		920.843	98.8063		920.843	98.1043
	921.325	98.8355		921.325	98.7968		921.325	98.1221
	921.807	98.8671		921.807	98.7865		921.807	98.139
	922.289	98.8981		922.289	98.7753		922.289	98.1549
	922.771	98.9284		922.771	98.7631		922.771	98.1699
	923.254	98.9582		923.254	98.7496		923.254	98.1839
	923.736	98.9872		923.736	98.7348		923.736	98.197
	924.218	99.0156		924.218	98.7186		924.218	98.2092
	924.7	99.0434		924.7	98.7006		924.7	98.2203
	925.182	99.0705		925.182	98.6805		925.182	98.2304
	925.664	99.0971		925.664	98.6574		925.664	98.2392
	926.146	99.1236		926.146	98.6301		926.146	98.2465
	926.628	99.1494		926.628	98.5998		926.628	98.2525
	927.111	99.1742		927.111	98.5674		927.111	98.2574
	927.593	99.198		927.593	98.5332		927.593	98.2613
	928.075	99.2209		928.075	98.4981		928.075	98.2648
	928.557	99.2421		928.557	98.4615		928.557	98.2671
	929.039	99.2617		929.039	98.4235		929.039	98.2683
	929.521	99.2785		929.521	98.3835		929.521	98.2675
	930.003	99.2909		930.003	98.3407		930.003	98.2632
	930.485	99.3008		930.485	98.2967		930.485	98.2575
	930.967	99.3095		930.967	98.2527		930.967	98.2518
	931.45	99.3167		931.45	98.2088		931.45	98.246
	931.932	99.3221		931.932	98.1648		931.932	98.2398
	932.414	99.3277		932.414	98.1227		932.414	98.2356
	932.896	99.3342		932.896	98.0838		932.896	98.2344
	933.378	99.345		933.378	98.0516		933.378	98.24
	933.86	99.3659		933.86	98.0324		933.86	98.2592
	934.342	99.39		934.342	98.0193		934.342	98.2842
	934.824	99.4131		934.824	98.0081		934.824	98.3107
	935.307	99.4331		935.307	97.9967		935.307	98.3363
	935.789	99.446		935.789	97.9814		935.789	98.3567
	936.271	99.4528		936.271	97.9633		936.271	98.373
	936.753	99.4531		936.753	97.9419		936.753	98.385
	937.235	99.447		937.235	97.9173		937.235	98.3929
	937.717	99.4362		937.717	97.8907		937.717	98.3986
	938.199	99.4156		938.199	97.8579		938.199	98.3966
	938.681	99.3807		938.681	97.815		938.681	98.3821
	939.163	99.331		939.163	97.7618		939.163	98.3548
	939.646	99.267		939.646	97.6988		939.646	98.3153
	940.128	99.181		940.128	97.619		940.128	98.2551
	940.61	99.0691		940.61	97.5193		940.61	98.1704
	941.092	98.9198		941.092	97.3894		941.092	98.0484
	941.574	98.7132		941.574	97.2118		941.574	97.8677
	942.056	98.4699		942.056	97.0048		942.056	97.6508
	942.538	98.2023		942.538	96.7793		942.538	97.4112
	943.02	97.9146		943.02	96.5393		943.02	97.154
	943.503	97.6154		943.503	96.2926		943.503	96.8893
	943.985	97.305		943.985	96.0391		943.985	96.6163
	944.467	96.9846		944.467	95.78		944.467	96.3366
	944.949	96.6596		944.949	95.5196		944.949	96.0546
	945.431	96.336		945.431	95.2627		945.431	95.7747
	945.913	96.0124		945.913	95.009		945.913	95.4988
	946.395	95.6894		946.395	94.7597		946.395	95.2294
	946.877	95.3679		946.877	94.5157		946.877	94.968
	947.36	95.0477		947.36	94.2769		947.36	94.7138
	947.842	94.7332		947.842	94.0481		947.842	94.4753
	948.324	94.427		948.324	93.8322		948.324	94.257
	948.806	94.1334		948.806	93.6351		948.806	94.0696
	949.288	93.8589		949.288	93.4656		949.288	93.9304
	949.77	93.5995		949.77	93.3168		949.77	93.8239
	950.252	93.3533		950.252	93.1846		950.252	93.7405
	950.734	93.1212		950.734	93.0689		950.734	93.6783
	951.216	92.9039		951.216	92.9688		951.216	93.6321
	951.698	92.7002		951.698	92.8832		951.698	93.6015
	952.181	92.5104		952.181	92.812		952.181	93.5862
	952.663	92.3309		952.663	92.7512		952.663	93.5811
	953.145	92.1545		953.145	92.6936		953.145	93.5787
	953.627	91.9918		953.627	92.6483		953.627	93.5857
	954.109	91.8508		954.109	92.622		954.109	93.6064
	954.591	91.7324		954.591	92.6151		954.591	93.6407
	955.073	91.6365		955.073	92.6275		955.073	93.6894
	955.555	91.5738		955.555	92.6674		955.555	93.7553
	956.038	91.5493		956.038	92.7384		956.038	93.8392
	956.52	91.5803		956.52	92.8542		956.52	93.9474
	957.002	91.6962		957.002	93.0382		957.002	94.0908
	957.484	91.8659		957.484	93.265		957.484	94.2567
	957.966	92.0701		957.966	93.5188		957.966	94.4371
	958.448	92.3015		958.448	93.7933		958.448	94.6285
	958.93	92.5459		958.93	94.0766		958.93	94.8245
	959.412	92.8039		959.412	94.3693		959.412	95.0253
	959.894	93.0737		959.894	94.6695		959.894	95.2296
	960.377	93.3489		960.377	94.9723		960.377	95.4352
	960.859	93.624		960.859	95.2736		960.859	95.6407
	961.341	93.8953		961.341	95.5694		961.341	95.8423
	961.823	94.1581		961.823	95.8546		961.823	96.0364
	962.305	94.4104		962.305	96.1274		962.305	96.2217
	962.787	94.6531		962.787	96.3885		962.787	96.3982
	963.269	94.8733		963.269	96.6258		963.269	96.5583
	963.751	95.064		963.751	96.8331		963.751	96.698
	964.234	95.2085		964.234	96.9946		964.234	96.807
	964.716	95.2795		964.716	97.0848		964.716	96.8685
	965.198	95.302		965.198	97.1272		965.198	96.8979
	965.68	95.2901		965.68	97.1353		965.68	96.9042
	966.162	95.2483		966.162	97.1133		966.162	96.8901
	966.644	95.1863		966.644	97.0705		966.644	96.8617
	967.126	95.102		967.126	97.0049		967.126	96.8178
	967.608	94.9951		967.608	96.9164		967.608	96.7583
	968.091	94.8698		968.091	96.809		968.091	96.6857
	968.573	94.7301		968.573	96.6867		968.573	96.6025
	969.055	94.5755		969.055	96.5489		969.055	96.5086
	969.537	94.4066		969.537	96.3965		969.537	96.4047
	970.019	94.2233		970.019	96.2291		970.019	96.2904
	970.501	94.0232		970.501	96.0447		970.501	96.1646
	970.983	93.8132		970.983	95.85		970.983	96.0317
	971.465	93.5967		971.465	95.6481		971.465	95.8938
	971.947	93.3827		971.947	95.4475		971.947	95.7568
	972.43	93.1871		972.43	95.2632		972.43	95.6309
	972.912	92.9929		972.912	95.0793		972.912	95.5053
	973.394	92.7896		973.394	94.8862		973.394	95.3734
	973.876	92.5728		973.876	94.6799		973.876	95.2325
	974.358	92.3342		974.358	94.4526		974.358	95.0776
	974.84	92.0751		974.84	94.2057		974.84	94.9092
	975.322	91.7944		975.322	93.9383		975.322	94.7266
	975.804	91.4905		975.804	93.6489		975.804	94.5278
	976.287	91.1628		976.287	93.3371		976.287	94.3114
	976.769	90.8057		976.769	92.9977		976.769	94.0754
	977.251	90.4138		977.251	92.6258		977.251	93.818
	977.733	89.986		977.733	92.2205		977.733	93.5384
	978.215	89.5231		978.215	91.7826		978.215	93.2369
	978.697	89.014		978.697	91.3018		978.697	92.9085
	979.179	88.4528		979.179	90.7727		979.179	92.5506
	979.661	87.8234		979.661	90.1805		979.661	92.1562
	980.143	87.0986		980.143	89.4997		980.143	91.714
	980.625	86.3057		980.625	88.7561		980.625	91.2349
	981.108	85.4617		981.108	87.9653		981.108	90.7254
	981.59	84.5704		981.59	87.1314		981.59	90.1862
	982.072	83.6399		982.072	86.2618		982.072	89.6192
	982.554	82.6753		982.554	85.3612		982.554	89.0278
	983.036	81.6796		983.036	84.4326		983.036	88.4137
	983.518	80.6673		983.518	83.4891		983.518	87.7852
	984	79.6609		984	82.5515		984	87.1564
	984.482	78.6395		984.482	81.6007		984.482	86.5116
	984.965	77.5889		984.965	80.6244		984.965	85.8396
	985.447	76.5107		985.447	79.6241		985.447	85.141
	985.929	75.4073		985.929	78.602		985.929	84.4176
	986.411	74.2622		986.411	77.5434		986.411	83.6542
	986.893	73.0697		986.893	76.4437		986.893	82.8451
	987.375	71.7992		987.375	75.2754		987.375	81.9642
	987.857	70.396		987.857	73.9902		987.857	80.9663
	988.339	68.9257		988.339	72.6466		988.339	79.9035
	988.822	67.4288		988.822	71.2809		988.822	78.808
	989.304	65.9259		989.304	69.9117		989.304	77.6945
	989.786	64.4528		989.786	68.5713		989.786	76.5892
	990.268	63.0046		990.268	67.2551		990.268	75.4901
	990.75	61.5866		990.75	65.9681		990.75	74.4017
	991.232	60.2038		991.232	64.7143		991.232	73.3315
	991.714	58.8505		991.714	63.488		991.714	72.2831
	992.196	57.5636		992.196	62.3234		992.196	71.2738
	992.678	56.3762		992.678	61.2509		992.678	70.3207
	993.16	55.2949		993.16	60.2764		993.16	69.4285
	993.643	54.3175		993.643	59.3981		993.643	68.5961
	994.125	53.5038		994.125	58.6706		994.125	67.8577
	994.607	52.8837		994.607	58.1212		994.607	67.2311
	995.089	52.5445		995.089	57.8299		995.089	66.7638
	995.571	52.6316		995.571	57.9299		995.571	66.5344
	996.053	52.9999		996.053	58.288		996.053	66.4676
	996.535	53.5626		996.535	58.8247		996.535	66.5187
	997.018	54.29		997.018	59.5128		997.018	66.6749
	997.5	55.123		997.5	60.2979		997.5	66.9085
	997.982	56.0638		997.982	61.182		997.982	67.2186
	998.464	57.1061		998.464	62.159		998.464	67.6025
	998.946	58.2169		998.946	63.1988		998.946	68.0385
	999.428	59.3588		999.428	64.2666		999.428	68.4983
	999.91	60.5388		999.91	65.3691		999.91	69.0004
	1000.39	61.753		1000.39	66.5028		1000.39	69.5543
	1000.87	62.9963		1000.87	67.6631		1000.87	70.1585
	1001.36	64.2739		1001.36	68.8545		1001.36	70.815
	1001.84	65.5515		1001.84	70.0458		1001.84	71.5229
	1002.32	66.809		1002.32	71.2188		1002.32	72.2795
	1002.8	68.0083		1002.8	72.3387		1002.8	73.0915
	1003.28	69.087		1003.28	73.3495		1003.28	73.9719
	1003.77	70.0967		1003.77	74.2973		1003.77	74.8993
	1004.25	71.0664		1004.25	75.2078		1004.25	75.8597
	1004.73	72.0011		1004.73	76.0853		1004.73	76.8439
	1005.21	72.9164		1005.21	76.9435		1005.21	77.8379
	1005.7	73.81		1005.7	77.7804		1005.7	78.8423
	1006.18	74.6803		1006.18	78.5942		1006.18	79.8535
	1006.66	75.5406		1006.66	79.3975		1006.66	80.8706
	1007.14	76.4111		1007.14	80.2088		1007.14	81.8979
	1007.62	77.2698		1007.62	81.0072		1007.62	82.9152
	1008.11	78.1026		1008.11	81.7787		1008.11	83.9051
	1008.59	78.9065		1008.59	82.5204		1008.59	84.8632
	1009.07	79.6766		1009.07	83.2281		1009.07	85.7888
	1009.55	80.4046		1009.55	83.8926		1009.55	86.6537
	1010.03	81.0866		1010.03	84.5096		1010.03	87.4435
	1010.52	81.7055		1010.52	85.0614		1010.52	88.117
	1011	82.2338		1011	85.519		1011	88.6063
	1011.48	82.6989		1011.48	85.9113		1011.48	88.9769
	1011.96	83.117		1011.96	86.2554		1011.96	89.2679
	1012.45	83.4935		1012.45	86.5569		1012.45	89.4918
	1012.93	83.8394		1012.93	86.8276		1012.93	89.6745
	1013.41	84.1544		1013.41	87.067		1013.41	89.8143
	1013.89	84.4398		1013.89	87.2766		1013.89	89.9131
	1014.37	84.702		1014.37	87.4631		1014.37	89.9855
	1014.86	84.9487		1014.86	87.6344		1014.86	90.0484
	1015.34	85.1778		1015.34	87.7883		1015.34	90.0966
	1015.82	85.389		1015.82	87.9252		1015.82	90.13
	1016.3	85.5833		1016.3	88.046		1016.3	90.1501
	1016.78	85.76		1016.78	88.1498		1016.78	90.1535
	1017.27	85.9241		1017.27	88.2426		1017.27	90.1539
	1017.75	86.0791		1017.75	88.3278		1017.75	90.1589
	1018.23	86.2302		1018.23	88.4119		1018.23	90.1831
	1018.71	86.386		1018.71	88.5046		1018.71	90.2507
	1019.2	86.5402		1019.2	88.5984		1019.2	90.3408
	1019.68	86.6895		1019.68	88.6892		1019.68	90.4415
	1020.16	86.8338		1020.16	88.7767		1020.16	90.5503
	1020.64	86.9719		1020.64	88.859		1020.64	90.6605
	1021.12	87.104		1021.12	88.9366		1021.12	90.7726
	1021.61	87.2308		1021.61	89.01		1021.61	90.887
	1022.09	87.3503		1022.09	89.0771		1022.09	90.9983
	1022.57	87.4595		1022.57	89.1345		1022.57	91.0988
	1023.05	87.5629		1023.05	89.1867		1023.05	91.1958
	1023.53	87.6639		1023.53	89.2372		1023.53	91.2937
	1024.02	87.7632		1024.02	89.2867		1024.02	91.3932
	1024.5	87.8618		1024.5	89.3362		1024.5	91.4962
	1024.98	87.9626		1024.98	89.3885		1024.98	91.6041
	1025.46	88.0674		1025.46	89.4451		1025.46	91.7178
	1025.94	88.1813		1025.94	89.5108		1025.94	91.8418
	1026.43	88.3127		1026.43	89.5936		1026.43	91.9834
	1026.91	88.4537		1026.91	89.6859		1026.91	92.1349
	1027.39	88.5994		1027.39	89.7832		1027.39	92.2915
	1027.87	88.7482		1027.87	89.8841		1027.87	92.4513
	1028.36	88.8967		1028.36	89.9854		1028.36	92.6104
	1028.84	89.0455		1028.84	90.0876		1028.84	92.7696
	1029.32	89.1945		1029.32	90.1904		1029.32	92.9284
	1029.8	89.3425		1029.8	90.2927		1029.8	93.0862
	1030.28	89.4882		1030.28	90.3928		1030.28	93.2428
	1030.77	89.6313		1030.77	90.4909		1030.77	93.3956
	1031.25	89.7707		1031.25	90.5864		1031.25	93.5422
	1031.73	89.9065		1031.73	90.6792		1031.73	93.6821
	1032.21	90.0393		1032.21	90.7699		1032.21	93.8158
	1032.69	90.166		1032.69	90.8561		1032.69	93.9382
	1033.18	90.2852		1033.18	90.9367		1033.18	94.0467
	1033.66	90.3927		1033.66	91.0087		1033.66	94.1338
	1034.14	90.4817		1034.14	91.0671		1034.14	94.187
	1034.62	90.5592		1034.62	91.1169		1034.62	94.219
	1035.11	90.6296		1035.11	91.161		1035.11	94.2374
	1035.59	90.6945		1035.59	91.2006		1035.59	94.2452
	1036.07	90.7571		1036.07	91.2378		1036.07	94.2478
	1036.55	90.817		1036.55	91.2724		1036.55	94.2446
	1037.03	90.8745		1037.03	91.3042		1037.03	94.2362
	1037.52	90.9307		1037.52	91.3338		1037.52	94.2248
	1038	90.9864		1038	91.3613		1038	94.2119
	1038.48	91.0429		1038.48	91.388		1038.48	94.1994
	1038.96	91.1013		1038.96	91.4151		1038.96	94.1889
	1039.44	91.1622		1039.44	91.4428		1039.44	94.1812
	1039.93	91.2251		1039.93	91.4707		1039.93	94.1754
	1040.41	91.2934		1040.41	91.5016		1040.41	94.177
	1040.89	91.3688		1040.89	91.537		1040.89	94.1889
	1041.37	91.4561		1041.37	91.5811		1041.37	94.2182
	1041.85	91.5631		1041.85	91.641		1041.85	94.2772
	1042.34	91.682		1042.34	91.7094		1042.34	94.3539
	1042.82	91.8082		1042.82	91.7816		1042.82	94.4413
	1043.3	91.9402		1043.3	91.8559		1043.3	94.537
	1043.78	92.0748		1043.78	91.9289		1043.78	94.6363
	1044.27	92.2122		1044.27	92.0009		1044.27	94.7394
	1044.75	92.3521		1044.75	92.0715		1044.75	94.8461
	1045.23	92.4929		1045.23	92.1394		1045.23	94.9537
	1045.71	92.6326		1045.71	92.2036		1045.71	95.0596
	1046.19	92.7717		1046.19	92.2631		1046.19	95.1642
	1046.68	92.9097		1046.68	92.3162		1046.68	95.267
	1047.16	93.0464		1047.16	92.3629		1047.16	95.3678
	1047.64	93.1822		1047.64	92.4032		1047.64	95.4672
	1048.12	93.315		1048.12	92.4339		1048.12	95.5622
	1048.6	93.4439		1048.6	92.453		1048.6	95.651
	1049.09	93.5663		1049.09	92.456		1049.09	95.7302
	1049.57	93.6785		1049.57	92.4352		1049.57	95.7938
	1050.05	93.7839		1050.05	92.3979		1050.05	95.8472
	1050.53	93.8844		1050.53	92.3486		1050.53	95.8936
	1051.02	93.9806		1051.02	92.2886		1051.02	95.9337
	1051.5	94.0737		1051.5	92.2206		1051.5	95.9694
	1051.98	94.1635		1051.98	92.1447		1051.98	96.0007
	1052.46	94.2501		1052.46	92.0611		1052.46	96.0275
	1052.94	94.3343		1052.94	91.9719		1052.94	96.0513
	1053.42	94.4174		1053.42	91.8798		1053.42	96.074
	1053.91	94.4984		1053.91	91.783		1053.91	96.094
	1054.39	94.5767		1054.39	91.6809		1054.39	96.1107
	1054.87	94.6521		1054.87	91.5737		1054.87	96.1241
	1055.35	94.7246		1055.35	91.4611		1055.35	96.1338
	1055.84	94.7939		1055.84	91.3434		1055.84	96.1399
	1056.32	94.8602		1056.32	91.2211		1056.32	96.1426
	1056.8	94.9228		1056.8	91.0939		1056.8	96.1413
	1057.28	94.9811		1057.28	90.9613		1057.28	96.1355
	1057.76	95.036		1057.76	90.8245		1057.76	96.1261
	1058.25	95.088		1058.25	90.6845		1058.25	96.1136
	1058.73	95.1374		1058.73	90.542		1058.73	96.0985
	1059.21	95.1846		1059.21	90.3977		1059.21	96.0813
	1059.69	95.2296		1059.69	90.252		1059.69	96.062
	1060.17	95.2726		1060.17	90.105		1060.17	96.0407
	1060.66	95.3138		1060.66	89.9573		1060.66	96.0178
	1061.14	95.3533		1061.14	89.8089		1061.14	95.9933
	1061.62	95.3913		1061.62	89.6607		1061.62	95.9676
	1062.1	95.428		1062.1	89.5138		1062.1	95.9411
	1062.59	95.4635		1062.59	89.3684		1062.59	95.9138
	1063.07	95.4978		1063.07	89.2248		1063.07	95.8859
	1063.55	95.5313		1063.55	89.0843		1063.55	95.8579
	1064.03	95.5642		1064.03	88.9479		1064.03	95.8302
	1064.51	95.5971		1064.51	88.8173		1064.51	95.8035
	1065	95.6307		1065	88.6954		1065	95.779
	1065.48	95.6644		1065.48	88.5799		1065.48	95.7559
	1065.96	95.6978		1065.96	88.4695		1065.96	95.7335
	1066.44	95.7309		1066.44	88.3639		1066.44	95.7118
	1066.92	95.7635		1066.92	88.2626		1066.92	95.6907
	1067.41	95.7957		1067.41	88.1655		1067.41	95.6699
	1067.89	95.8275		1067.89	88.0728		1067.89	95.6496
	1068.37	95.8585		1068.37	87.9836		1068.37	95.6293
	1068.85	95.8884		1068.85	87.8968		1068.85	95.6083
	1069.34	95.9176		1069.34	87.8137		1069.34	95.5874
	1069.82	95.9466		1069.82	87.7353		1069.82	95.5674
	1070.3	95.9754		1070.3	87.662		1070.3	95.5483
	1070.78	96.004		1070.78	87.5937		1070.78	95.5302
	1071.26	96.0329		1071.26	87.5315		1071.26	95.5138
	1071.75	96.0622		1071.75	87.4756		1071.75	95.4995
	1072.23	96.0925		1072.23	87.4278		1072.23	95.4886
	1072.71	96.1251		1072.71	87.3907		1072.71	95.4833
	1073.19	96.1587		1073.19	87.3615		1073.19	95.4813
	1073.67	96.1926		1073.67	87.3385		1073.67	95.4809
	1074.16	96.2264		1074.16	87.3211		1074.16	95.4818
	1074.64	96.2596		1074.64	87.3083		1074.64	95.4826
	1075.12	96.2922		1075.12	87.2997		1075.12	95.4835
	1075.6	96.3241		1075.6	87.2953		1075.6	95.4843
	1076.09	96.3551		1076.09	87.2939		1076.09	95.4842
	1076.57	96.385		1076.57	87.2942		1076.57	95.4827
	1077.05	96.4136		1077.05	87.2969		1077.05	95.4797
	1077.53	96.4407		1077.53	87.3027		1077.53	95.475
	1078.01	96.4662		1078.01	87.3112		1078.01	95.4685
	1078.49	96.4901		1078.49	87.3224		1078.49	95.4601
	1078.98	96.5119		1078.98	87.3365		1078.98	95.4491
	1079.46	96.5313		1079.46	87.3533		1079.46	95.4352
	1079.94	96.5475		1079.94	87.3736		1079.94	95.4174
	1080.42	96.5593		1080.42	87.3987		1080.42	95.3946
	1080.91	96.5679		1080.91	87.4266		1080.91	95.3676
	1081.39	96.5738		1081.39	87.456		1081.39	95.3369
	1081.87	96.5774		1081.87	87.4861		1081.87	95.3026
	1082.35	96.579		1082.35	87.5157		1082.35	95.2646
	1082.83	96.5786		1082.83	87.5449		1082.83	95.2232
	1083.32	96.5761		1083.32	87.5731		1083.32	95.1782
	1083.8	96.572		1083.8	87.6002		1083.8	95.1302
	1084.28	96.5663		1084.28	87.6261		1084.28	95.0799
	1084.76	96.5591		1084.76	87.6495		1084.76	95.0263
	1085.24	96.5502		1085.24	87.6694		1085.24	94.9685
	1085.73	96.5396		1085.73	87.6855		1085.73	94.9062
	1086.21	96.5273		1086.21	87.6975		1086.21	94.8395
	1086.69	96.5135		1086.69	87.7038		1086.69	94.7673
	1087.17	96.4981		1087.17	87.7033		1087.17	94.689
	1087.65	96.4815		1087.65	87.6934		1087.65	94.603
	1088.14	96.4638		1088.14	87.6702		1088.14	94.5061
	1088.62	96.4448		1088.62	87.6373		1088.62	94.4017
	1089.1	96.4244		1089.1	87.5968		1089.1	94.2915
	1089.58	96.4025		1089.58	87.5492		1089.58	94.1765
	1090.07	96.379		1090.07	87.4957		1090.07	94.0578
	1090.55	96.354		1090.55	87.4363		1090.55	93.9356
	1091.03	96.3275		1091.03	87.3714		1091.03	93.8101
	1091.51	96.2995		1091.51	87.3021		1091.51	93.6821
	1091.99	96.2703		1091.99	87.2307		1091.99	93.5527
	1092.48	96.2394		1092.48	87.1551		1092.48	93.4217
	1092.96	96.2069		1092.96	87.0739		1092.96	93.2892
	1093.44	96.1728		1093.44	86.9871		1093.44	93.1553
	1093.92	96.137		1093.92	86.8947		1093.92	93.02
	1094.4	96.0993		1094.4	86.7954		1094.4	92.8842
	1094.89	96.0595		1094.89	86.6887		1094.89	92.7481
	1095.37	96.0172		1095.37	86.5723		1095.37	92.6126
	1095.85	95.9715		1095.85	86.4419		1095.85	92.4786
	1096.33	95.9233		1096.33	86.3023		1096.33	92.3456
	1096.82	95.8734		1096.82	86.1567		1096.82	92.2133
	1097.3	95.8218		1097.3	86.0062		1097.3	92.0819
	1097.78	95.7691		1097.78	85.8534		1097.78	91.9511
	1098.26	95.7152		1098.26	85.698		1098.26	91.8213
	1098.74	95.6603		1098.74	85.5406		1098.74	91.6927
	1099.23	95.6046		1099.23	85.3816		1099.23	91.5653
	1099.71	95.5481		1099.71	85.2214		1099.71	91.4389
	1100.19	95.4912		1100.19	85.0617		1100.19	91.3141
	1100.67	95.4339		1100.67	84.9042		1100.67	91.191
	1101.15	95.3763		1101.15	84.7492		1101.15	91.0699
	1101.64	95.3186		1101.64	84.5968		1101.64	90.9509
	1102.12	95.261		1102.12	84.4501		1102.12	90.8343
	1102.6	95.2039		1102.6	84.3109		1102.6	90.7202
	1103.08	95.148		1103.08	84.1838		1103.08	90.6088
	1103.57	95.0941		1103.57	84.0765		1103.57	90.5001
	1104.05	95.0414		1104.05	83.9816		1104.05	90.3944
	1104.53	94.9893		1104.53	83.8947		1104.53	90.292
	1105.01	94.9379		1105.01	83.8144		1105.01	90.193
	1105.49	94.8869		1105.49	83.7378		1105.49	90.0982
	1105.98	94.8361		1105.98	83.6652		1105.98	90.0071
	1106.46	94.7854		1106.46	83.5962		1106.46	89.9197
	1106.94	94.7345		1106.94	83.5292		1106.94	89.8355
	1107.42	94.6823		1107.42	83.462		1107.42	89.7534
	1107.9	94.6299		1107.9	83.3954		1107.9	89.6752
	1108.39	94.5779		1108.39	83.3298		1108.39	89.6026
	1108.87	94.5263		1108.87	83.2649		1108.87	89.5357
	1109.35	94.4751		1109.35	83.2011		1109.35	89.4744
	1109.83	94.4251		1109.83	83.1371		1109.83	89.4209
	1110.32	94.3766		1110.32	83.0722		1110.32	89.3764
	1110.8	94.3311		1110.8	83.0054		1110.8	89.3445
	1111.28	94.2911		1111.28	82.9346		1111.28	89.3316
	1111.76	94.2538		1111.76	82.8614		1111.76	89.3308
	1112.24	94.2171		1112.24	82.7863		1112.24	89.338
	1112.72	94.1809		1112.72	82.7097		1112.72	89.352
	1113.21	94.1443		1113.21	82.6323		1113.21	89.3705
	1113.69	94.1062		1113.69	82.5534		1113.69	89.3923
	1114.17	94.066		1114.17	82.4725		1114.17	89.4167
	1114.65	94.0212		1114.65	82.3888		1114.65	89.4406
	1115.14	93.9681		1115.14	82.3006		1115.14	89.4595
	1115.62	93.9105		1115.62	82.2099		1115.62	89.4768
	1116.1	93.8508		1116.1	82.1185		1116.1	89.4947
	1116.58	93.7889		1116.58	82.0259		1116.58	89.5126
	1117.07	93.724		1117.07	81.9316		1117.07	89.53
	1117.55	93.6596		1117.55	81.8384		1117.55	89.5491
	1118.03	93.5972		1118.03	81.7475		1118.03	89.5703
	1118.51	93.5432		1118.51	81.6635		1118.51	89.5983
	1118.99	93.509		1118.99	81.5949		1118.99	89.6414
	1119.47	93.481		1119.47	81.5318		1119.47	89.6887
	1119.96	93.4505		1119.96	81.4681		1119.96	89.7334
	1120.44	93.4136		1120.44	81.4014		1120.44	89.7724
	1120.92	93.3642		1120.92	81.328		1120.92	89.8007
	1121.4	93.3012		1121.4	81.2464		1121.4	89.817
	1121.89	93.2231		1121.89	81.1553		1121.89	89.8195
	1122.37	93.1257		1122.37	81.0507		1122.37	89.8046
	1122.85	93.0048		1122.85	80.9274		1122.85	89.7679
	1123.33	92.8597		1123.33	80.788		1123.33	89.7095
	1123.81	92.689		1123.81	80.6336		1123.81	89.6285
	1124.3	92.4909		1124.3	80.4632		1124.3	89.5233
	1124.78	92.265		1124.78	80.2759		1124.78	89.3929
	1125.26	92.0069		1125.26	80.0722		1125.26	89.2348
	1125.74	91.7137		1125.74	79.8515		1125.74	89.0469
	1126.22	91.381		1126.22	79.6161		1126.22	88.8269
	1126.71	91.0019		1126.71	79.371		1126.71	88.5724
	1127.19	90.5801		1127.19	79.1078		1127.19	88.2823
	1127.67	90.1173		1127.67	78.8216		1127.67	87.9561
	1128.15	89.6118		1128.15	78.5078		1128.15	87.59
	1128.63	89.0612		1128.63	78.1587		1128.63	87.1783
	1129.12	88.4684		1129.12	77.7781		1129.12	86.7263
	1129.6	87.8333		1129.6	77.3655		1129.6	86.2346
	1130.08	87.1622		1130.08	76.9256		1130.08	85.7123
	1130.56	86.4671		1130.56	76.4693		1130.56	85.1779
	1131.05	85.7304		1131.05	75.9767		1131.05	84.6039
	1131.53	84.9384		1131.53	75.4321		1131.53	83.969
	1132.01	84.0903		1132.01	74.834		1132.01	83.2722
	1132.49	83.1869		1132.49	74.184		1132.49	82.5161
	1132.97	82.2092		1132.97	73.4573		1132.97	81.6689
	1133.46	81.1488		1133.46	72.6423		1133.46	80.7166
	1133.94	79.9748		1133.94	71.7001		1133.94	79.6082
	1134.42	78.6345		1134.42	70.564		1134.42	78.256
	1134.9	77.1849		1134.9	69.3051		1134.9	76.7557
	1135.38	75.6616		1135.38	67.9671		1135.38	75.1659
	1135.87	74.0759		1135.87	66.5652		1135.87	73.5102
	1136.35	72.449		1136.35	65.1275		1136.35	71.8314
	1136.83	70.7881		1136.83	63.6588		1136.83	70.1298
	1137.31	69.0997		1137.31	62.1656		1137.31	68.413
	1137.8	67.4075		1137.8	60.6711		1137.8	66.7026
	1138.28	65.7448		1138.28	59.2053		1138.28	65.0198
	1138.76	64.0893		1138.76	57.7544		1138.76	63.3726
	1139.24	62.4284		1139.24	56.3127		1139.24	61.7736
	1139.72	60.7668		1139.72	54.8853		1139.72	60.23
	1140.21	59.1084		1140.21	53.4743		1140.21	58.7413
	1140.69	57.443		1140.69	52.0831		1140.69	57.3428
	1141.17	55.77		1141.17	50.7174		1141.17	56.055
	1141.65	54.0642		1141.65	49.3728		1141.65	54.9219
	1142.13	52.2788		1142.13	48.0381		1142.13	54.014
	1142.62	50.4788		1142.62	46.74		1142.62	53.2723
	1143.1	48.7047		1143.1	45.4958		1143.1	52.6623
	1143.58	46.9834		1143.58	44.3223		1143.58	52.1801
	1144.06	45.3593		1144.06	43.2451		1144.06	51.812
	1144.55	43.8197		1144.55	42.2546		1144.55	51.5528
	1145.03	42.3703		1145.03	41.3543		1145.03	51.4017
	1145.51	41.0016		1145.51	40.5305		1145.51	51.3323
	1145.99	39.6793		1145.99	39.7481		1145.99	51.3008
	1146.47	38.4843		1146.47	39.0752		1146.47	51.3578
	1146.96	37.4834		1146.96	38.5664		1146.96	51.5389
	1147.44	36.6853		1147.44	38.2282		1147.44	51.8463
	1147.92	36.085		1147.92	38.0574		1147.92	52.2809
	1148.4	35.7918		1148.4	38.1381		1148.4	52.8821
	1148.88	35.8578		1148.88	38.5094		1148.88	53.6665
	1149.37	36.4497		1149.37	39.3021		1149.37	54.7033
	1149.85	37.8493		1149.85	40.7369		1149.85	56.1107
	1150.33	39.7642		1150.33	42.5825		1150.33	57.7582
	1150.81	42.0181		1150.81	44.6992		1150.81	59.566
	1151.3	44.5442		1151.3	47.0333		1151.3	61.5006
	1151.78	47.2146		1151.78	49.4827		1151.78	63.501
	1152.26	50.0368		1152.26	52.053		1152.26	65.5694
	1152.74	52.9951		1152.74	54.7307		1152.74	67.6963
	1153.22	56.0317		1153.22	57.47		1153.22	69.8571
	1153.7	59.0914		1153.7	60.2277		1153.7	72.0322
	1154.19	62.1508		1154.19	62.9829		1154.19	74.1973
	1154.67	65.1733		1154.67	65.7044		1154.67	76.3248
	1155.15	68.144		1155.15	68.3795		1155.15	78.4049
	1155.63	71.0725		1155.63	71.0152		1155.63	80.4396
	1156.12	73.8487		1156.12	73.5217		1156.12	82.3652
	1156.6	76.4132		1156.6	75.8505		1156.6	84.1474
	1157.08	78.6244		1157.08	77.8861		1157.08	85.7009
	1157.56	80.2498		1157.56	79.4391		1157.56	86.8865
	1158.04	81.5034		1158.04	80.6829		1158.04	87.8324
	1158.53	82.5098		1158.53	81.7185		1158.53	88.6136
	1159.01	83.3034		1159.01	82.5734		1159.01	89.2507
	1159.49	83.9623		1159.49	83.3102		1159.49	89.7908
	1159.97	84.4802		1159.97	83.9239		1159.97	90.2299
	1160.45	84.8595		1160.45	84.4166		1160.45	90.5696
	1160.94	85.1512		1160.94	84.83		1160.94	90.8403
	1161.42	85.4209		1161.42	85.2191		1161.42	91.0811
	1161.9	85.6265		1161.9	85.5469		1161.9	91.2673
	1162.38	85.748		1162.38	85.7947		1162.38	91.3872
	1162.87	85.7846		1162.87	85.9617		1162.87	91.4407
	1163.35	85.7231		1163.35	86.037		1163.35	91.4197
	1163.83	85.5811		1163.83	86.0318		1163.83	91.3353
	1164.31	85.3692		1164.31	85.9531		1164.31	91.1944
	1164.79	85.0943		1164.79	85.8015		1164.79	91.002
	1165.28	84.768		1165.28	85.5777		1165.28	90.7666
	1165.76	84.3869		1165.76	85.288		1165.76	90.4847
	1166.24	83.951		1166.24	84.9376		1166.24	90.1555
	1166.72	83.462		1166.72	84.5296		1166.72	89.7786
	1167.2	82.9193		1167.2	84.0668		1167.2	89.3509
	1167.69	82.33		1167.69	83.5557		1167.69	88.88
	1168.17	81.6988		1168.17	83.0008		1168.17	88.3696
	1168.65	81.0327		1168.65	82.4107		1168.65	87.8286
	1169.13	80.3423		1169.13	81.7982		1169.13	87.2723
	1169.62	79.6212		1169.62	81.1556		1169.62	86.6848
	1170.1	78.8652		1170.1	80.4783		1170.1	86.0544
	1170.58	78.0784		1170.58	79.77		1170.58	85.3839
	1171.06	77.2671		1171.06	79.036		1171.06	84.6789
	1171.54	76.4209		1171.54	78.2676		1171.54	83.9189
	1172.03	75.5377		1172.03	77.4634		1172.03	83.0965
	1172.51	74.5991		1172.51	76.6066		1172.51	82.177
	1172.99	73.5696		1172.99	75.665		1172.99	81.098
	1173.47	72.4971		1173.47	74.6828		1173.47	79.9346
	1173.95	71.4115		1173.95	73.6877		1173.95	78.7328
	1174.44	70.3308		1174.44	72.6967		1174.44	77.5169
	1174.92	69.2852		1174.92	71.738		1174.92	76.3288
	1175.4	68.2687		1175.4	70.8061		1175.4	75.1612
	1175.88	67.2863		1175.88	69.9056		1175.88	74.0195
	1176.37	66.3364		1176.37	69.0348		1176.37	72.9063
	1176.85	65.4041		1176.85	68.179		1176.85	71.8097
	1177.33	64.5348		1177.33	67.3818		1177.33	70.7791
	1177.81	63.7666		1177.81	66.6795		1177.81	69.8577
	1178.29	63.1059		1178.29	66.0785		1178.29	69.053
	1178.78	62.551		1178.78	65.577		1178.78	68.3612
	1179.26	62.1657		1179.26	65.2357		1179.26	67.8592
	1179.74	61.9812		1179.74	65.0846		1179.74	67.5847
	1180.22	62.0935		1180.22	65.2147		1180.22	67.6512
	1180.7	62.663		1180.7	65.7792		1180.7	68.2492
	1181.19	63.5267		1181.19	66.6225		1181.19	69.1856
	1181.67	64.5866		1181.67	67.6514		1181.67	70.3444
	1182.15	65.8074		1182.15	68.8321		1182.15	71.6838
	1182.63	67.1197		1182.63	70.0987		1182.63	73.1214
	1183.12	68.5278		1183.12	71.455		1183.12	74.6629
	1183.6	70.0238		1183.6	72.8939		1183.6	76.2996
	1184.08	71.5744		1184.08	74.3833		1184.08	77.9929
	1184.56	73.1451		1184.56	75.8907		1184.56	79.7039
	1185.04	74.7309		1185.04	77.4112		1185.04	81.4246
	1185.53	76.3177		1185.53	78.9311		1185.53	83.1368
	1186.01	77.8987		1186.01	80.4439		1186.01	84.8325
	1186.49	79.4799		1186.49	81.9554		1186.49	86.5195
	1186.97	81.0086		1186.97	83.415		1186.97	88.1327
	1187.45	82.4558		1187.45	84.7953		1187.45	89.6371
	1187.94	83.756		1187.94	86.0333		1187.94	90.9506
	1188.42	84.801		1188.42	87.0254		1188.42	91.9379
	1188.9	85.689		1188.9	87.8658		1188.9	92.7238
	1189.38	86.4769		1189.38	88.6092		1189.38	93.3813
	1189.86	87.18		1189.86	89.2701		1189.86	93.931
	1190.35	87.8334		1190.35	89.8825		1190.35	94.419
	1190.83	88.4339		1190.83	90.4431		1190.83	94.8411
	1191.31	88.9819		1191.31	90.9526		1191.31	95.1988
	1191.79	89.5006		1191.79	91.433		1191.79	95.5206
	1192.28	90.02		1192.28	91.9133		1192.28	95.8428
	1192.76	90.5194		1192.76	92.3736		1192.76	96.1441
	1193.24	90.9887		1193.24	92.8045		1193.24	96.4153
	1193.72	91.4268		1193.72	93.2048		1193.72	96.656
	1194.2	91.827		1194.2	93.5684		1194.2	96.8584
	1194.68	92.1962		1194.68	93.9019		1194.68	97.0362
	1195.17	92.5384		1195.17	94.2093		1195.17	97.1975
	1195.65	92.8551		1195.65	94.4923		1195.65	97.3522
	1196.13	93.1489		1196.13	94.7539		1196.13	97.5171
	1196.61	93.42		1196.61	94.9938		1196.61	97.6792
	1197.1	93.6687		1197.1	95.2121		1197.1	97.8317
	1197.58	93.8964		1197.58	95.4102		1197.58	97.9736
	1198.06	94.1042		1198.06	95.5889		1198.06	98.1015
	1198.54	94.2928		1198.54	95.7491		1198.54	98.2166
	1199.02	94.4634		1199.02	95.8918		1199.02	98.3198
	1199.51	94.616		1199.51	96.0169		1199.51	98.4081
	1199.99	94.7494		1199.99	96.1233		1199.99	98.4768
	1200.47	94.8679		1200.47	96.215		1200.47	98.5322
	1200.95	94.9745		1200.95	96.2952		1200.95	98.5788
	1201.43	95.0706		1201.43	96.365		1201.43	98.6179
	1201.92	95.1571		1201.92	96.4256		1201.92	98.6512
	1202.4	95.2382		1202.4	96.4806		1202.4	98.6817
	1202.88	95.3162		1202.88	96.5325		1202.88	98.711
	1203.36	95.397		1203.36	96.587		1203.36	98.7442
	1203.85	95.49		1203.85	96.6529		1203.85	98.7896
	1204.33	95.5873		1204.33	96.7227		1204.33	98.8401
	1204.81	95.6846		1204.81	96.7923		1204.81	98.8918
	1205.29	95.7808		1205.29	96.8608		1205.29	98.9439
	1205.77	95.8736		1205.77	96.9258		1205.77	98.9939
	1206.26	95.9633		1206.26	96.9878		1206.26	99.0423
	1206.74	96.0502		1206.74	97.0471		1206.74	99.0893
	1207.22	96.1326		1207.22	97.1019		1207.22	99.1333
	1207.7	96.2078		1207.7	97.15		1207.7	99.1721
	1208.18	96.2785		1208.18	97.1935		1208.18	99.2077
	1208.67	96.3462		1208.67	97.2342		1208.67	99.2411
	1209.15	96.4112		1209.15	97.2722		1209.15	99.2727
	1209.63	96.4744		1209.63	97.3085		1209.63	99.3032
	1210.11	96.5362		1210.11	97.3432		1210.11	99.3324
	1210.6	96.5967		1210.6	97.3766		1210.6	99.3604
	1211.08	96.6571		1211.08	97.4096		1211.08	99.3877
	1211.56	96.7191		1211.56	97.4437		1211.56	99.415
	1212.04	96.7812		1212.04	97.4776		1212.04	99.4417
	1212.52	96.8426		1212.52	97.5108		1212.52	99.4675
	1213.01	96.9031		1213.01	97.5432		1213.01	99.4924
	1213.49	96.9621		1213.49	97.5744		1213.49	99.5161
	1213.97	97.0198		1213.97	97.6046		1213.97	99.5386
	1214.45	97.0762		1214.45	97.6337		1214.45	99.5601
	1214.93	97.131		1214.93	97.6615		1214.93	99.5806
	1215.42	97.184		1215.42	97.6876		1215.42	99.5998
	1215.9	97.2353		1215.9	97.7124		1215.9	99.6179
	1216.38	97.285		1216.38	97.7364		1216.38	99.6348
	1216.86	97.3333		1216.86	97.7595		1216.86	99.6507
	1217.35	97.3802		1217.35	97.7819		1217.35	99.6655
	1217.83	97.4255		1217.83	97.8037		1217.83	99.6793
	1218.31	97.4691		1218.31	97.825		1218.31	99.6919
	1218.79	97.5108		1218.79	97.8462		1218.79	99.703
	1219.27	97.5501		1219.27	97.8678		1219.27	99.7125
	1219.76	97.5876		1219.76	97.8893		1219.76	99.7207
	1220.24	97.6235		1220.24	97.9103		1220.24	99.7279
	1220.72	97.6582		1220.72	97.9311		1220.72	99.7343
	1221.2	97.6919		1221.2	97.9513		1221.2	99.7401
	1221.68	97.7245		1221.68	97.9709		1221.68	99.7453
	1222.17	97.7562		1222.17	97.99		1222.17	99.7499
	1222.65	97.787		1222.65	98.0083		1222.65	99.7539
	1223.13	97.817		1223.13	98.0254		1223.13	99.7572
	1223.61	97.8463		1223.61	98.0416		1223.61	99.7601
	1224.09	97.8753		1224.09	98.0575		1224.09	99.7631
	1224.58	97.9039		1224.58	98.0728		1224.58	99.7661
	1225.06	97.9321		1225.06	98.0876		1225.06	99.7691
	1225.54	97.9605		1225.54	98.1023		1225.54	99.7728
	1226.02	97.9891		1226.02	98.117		1226.02	99.7773
	1226.51	98.0187		1226.51	98.1323		1226.51	99.7836
	1226.99	98.0502		1226.99	98.1493		1226.99	99.7932
	1227.47	98.0826		1227.47	98.1668		1227.47	99.8045
	1227.95	98.1154		1227.95	98.184		1227.95	99.8167
	1228.43	98.1484		1228.43	98.2005		1228.43	99.8293
	1228.92	98.1813		1228.92	98.2158		1228.92	99.8417
	1229.4	98.214		1229.4	98.23		1229.4	99.854
	1229.88	98.2466		1229.88	98.2429		1229.88	99.8661
	1230.36	98.2789		1230.36	98.2545		1230.36	99.8778
	1230.84	98.3106		1230.84	98.2651		1230.84	99.8888
	1231.33	98.3417		1231.33	98.2738		1231.33	99.899
	1231.81	98.3723		1231.81	98.2801		1231.81	99.9081
	1232.29	98.4024		1232.29	98.2839		1232.29	99.9159
	1232.77	98.432		1232.77	98.2853		1232.77	99.9227
	1233.26	98.4609		1233.26	98.2831		1233.26	99.9276
	1233.74	98.4889		1233.74	98.2768		1233.74	99.9304
	1234.22	98.5158		1234.22	98.2647		1234.22	99.9301
	1234.7	98.5411		1234.7	98.244		1234.7	99.9252
	1235.18	98.5652		1235.18	98.2176		1235.18	99.9171
	1235.66	98.5884		1235.66	98.1873		1235.66	99.9068
	1236.15	98.6109		1236.15	98.1535		1236.15	99.8946
	1236.63	98.6327		1236.63	98.1175		1236.63	99.881
	1237.11	98.6539		1237.11	98.0794		1237.11	99.8662
	1237.59	98.6744		1237.59	98.0393		1237.59	99.85
	1238.08	98.6942		1238.08	97.9981		1238.08	99.8329
	1238.56	98.7134		1238.56	97.9569		1238.56	99.8155
	1239.04	98.7321		1239.04	97.9151		1239.04	99.7975
	1239.52	98.7504		1239.52	97.8727		1239.52	99.7788
	1240	98.7682		1240	97.8296		1240	99.7594
	1240.49	98.7856		1240.49	97.786		1240.49	99.7393
	1240.97	98.8029		1240.97	97.7421		1240.97	99.7186
	1241.45	98.8201		1241.45	97.698		1241.45	99.6976
	1241.93	98.8376		1241.93	97.6538		1241.93	99.6763
	1242.41	98.8563		1242.41	97.6093		1242.41	99.6548
	1242.9	98.8753		1242.9	97.5652		1242.9	99.6332
	1243.38	98.8942		1243.38	97.5218		1243.38	99.6114
	1243.86	98.9127		1243.86	97.4796		1243.86	99.5897
	1244.34	98.9304		1244.34	97.4392		1244.34	99.5679
	1244.83	98.9475		1244.83	97.4004		1244.83	99.5463
	1245.31	98.9638		1245.31	97.3634		1245.31	99.5247
	1245.79	98.9792		1245.79	97.328		1245.79	99.5031
	1246.27	98.994		1246.27	97.2937		1246.27	99.4813
	1246.75	99.0076		1246.75	97.2618		1246.75	99.4596
	1247.24	99.0199		1247.24	97.2334		1247.24	99.4386
	1247.72	99.0307		1247.72	97.2088		1247.72	99.4181
	1248.2	99.0401		1248.2	97.188		1248.2	99.3983
	1248.68	99.0475		1248.68	97.1728		1248.68	99.3796
	1249.16	99.0527		1249.16	97.1638		1249.16	99.3623
	1249.65	99.0547		1249.65	97.1638		1249.65	99.3472
	1250.13	99.0521		1250.13	97.1771		1250.13	99.3356
	1250.61	99.0463		1250.61	97.1992		1250.61	99.3262
	1251.09	99.0384		1251.09	97.2277		1251.09	99.318
	1251.58	99.0285		1251.58	97.2615		1251.58	99.311
	1252.06	99.0173		1252.06	97.299		1252.06	99.3042
	1252.54	99.0049		1252.54	97.3401		1252.54	99.2981
	1253.02	98.9912		1253.02	97.3847		1253.02	99.2925
	1253.5	98.9767		1253.5	97.4315		1253.5	99.2873
	1253.99	98.9619		1253.99	97.4796		1253.99	99.2826
	1254.47	98.9466		1254.47	97.529		1254.47	99.2779
	1254.95	98.9308		1254.95	97.5798		1254.95	99.2727
	1255.43	98.9146		1255.43	97.6319		1255.43	99.267
	1255.91	98.8979		1255.91	97.6853		1255.91	99.261
	1256.4	98.881		1256.4	97.7391		1256.4	99.2536
	1256.88	98.8641		1256.88	97.7928		1256.88	99.2444
	1257.36	98.8474		1257.36	97.8455		1257.36	99.232
	1257.84	98.8313		1257.84	97.8956		1257.84	99.2139
	1258.33	98.8156		1258.33	97.9444		1258.33	99.1928
	1258.81	98.8002		1258.81	97.9921		1258.81	99.17
	1259.29	98.7853		1259.29	98.0391		1259.29	99.1463
	1259.77	98.7709		1259.77	98.0854		1259.77	99.123
	1260.25	98.7569		1260.25	98.1308		1260.25	99.0997
	1260.73	98.7433		1260.73	98.1754		1260.73	99.0764
	1261.22	98.7298		1261.22	98.2192		1261.22	99.0534
	1261.7	98.7156		1261.7	98.2623		1261.7	99.0302
	1262.18	98.7018		1262.18	98.3044		1262.18	99.0082
	1262.66	98.6892		1262.66	98.3453		1262.66	98.9883
	1263.15	98.6777		1263.15	98.3847		1263.15	98.9708
	1263.63	98.6674		1263.63	98.4225		1263.63	98.9553
	1264.11	98.6594		1264.11	98.4586		1264.11	98.9441
	1264.59	98.6541		1264.59	98.4928		1264.59	98.9382
	1265.07	98.6534		1265.07	98.5251		1265.07	98.9408
	1265.56	98.6602		1265.56	98.5554		1265.56	98.9574
	1266.04	98.6713		1266.04	98.5835		1266.04	98.9823
	1266.52	98.6846		1266.52	98.6092		1266.52	99.0119
	1267	98.6995		1267	98.6324		1267	99.045
	1267.48	98.7144		1267.48	98.6528		1267.48	99.0789
	1267.97	98.7292		1267.97	98.6705		1267.97	99.1138
	1268.45	98.7438		1268.45	98.6853		1268.45	99.1493
	1268.93	98.7574		1268.93	98.6973		1268.93	99.1843
	1269.41	98.7692		1269.41	98.7065		1269.41	99.2175
	1269.9	98.779		1269.9	98.7125		1269.9	99.2485
	1270.38	98.7864		1270.38	98.7149		1270.38	99.2766
	1270.86	98.7913		1270.86	98.7135		1270.86	99.3017
	1271.34	98.7936		1271.34	98.7084		1271.34	99.3237
	1271.82	98.7923		1271.82	98.6989		1271.82	99.3406
	1272.31	98.7866		1272.31	98.6847		1272.31	99.3514
	1272.79	98.7753		1272.79	98.6651		1272.79	99.3534
	1273.27	98.7563		1273.27	98.6388		1273.27	99.3425
	1273.75	98.7311		1273.75	98.6068		1273.75	99.3224
	1274.23	98.7009		1274.23	98.5699		1274.23	99.2951
	1274.72	98.6658		1274.72	98.5285		1274.72	99.2613
	1275.2	98.6268		1275.2	98.4832		1275.2	99.2225
	1275.68	98.5831		1275.68	98.4335		1275.68	99.1781
	1276.16	98.5345		1276.16	98.3792		1276.16	99.128
	1276.64	98.4804		1276.64	98.3197		1276.64	99.0724
	1277.13	98.4197		1277.13	98.2536		1277.13	99.0112
	1277.61	98.3538		1277.61	98.1829		1277.61	98.945
	1278.09	98.2841		1278.09	98.1091		1278.09	98.8746
	1278.57	98.2105		1278.57	98.032		1278.57	98.7997
	1279.06	98.1323		1279.06	97.9513		1279.06	98.7199
	1279.54	98.0521		1279.54	97.8695		1279.54	98.6371
	1280.02	97.9707		1280.02	97.7877		1280.02	98.552
	1280.5	97.8921		1280.5	97.7101		1280.5	98.4674
	1280.98	97.8234		1280.98	97.6437		1280.98	98.3884
	1281.47	97.7564		1281.47	97.5806		1281.47	98.3094
	1281.95	97.6859		1281.95	97.5155		1281.95	98.2266
	1282.43	97.6102		1282.43	97.4469		1282.43	98.1391
	1282.91	97.5265		1282.91	97.3718		1282.91	98.045
	1283.39	97.433		1283.39	97.2888		1283.39	97.943
	1283.88	97.3285		1283.88	97.1964		1283.88	97.832
	1284.36	97.2091		1284.36	97.0906		1284.36	97.7089
	1284.84	97.0691		1284.84	96.9652		1284.84	97.5686
	1285.32	96.9123		1285.32	96.8248		1285.32	97.4152
	1285.81	96.7412		1285.81	96.6724		1285.81	97.2515
	1286.29	96.5547		1286.29	96.5072		1286.29	97.0768
	1286.77	96.3519		1286.77	96.3281		1286.77	96.8902
	1287.25	96.1353		1287.25	96.1385		1287.25	96.6952
	1287.73	95.9052		1287.73	95.9392		1287.73	96.4927
	1288.22	95.6669		1288.22	95.7369		1288.22	96.289
	1288.7	95.4306		1288.7	95.5439		1288.7	96.0958
	1289.18	95.1826		1289.18	95.3442		1289.18	95.8984
	1289.66	94.9146		1289.66	95.1281		1289.66	95.6882
	1290.14	94.6212		1290.14	94.8894		1290.14	95.4595
	1290.63	94.2931		1290.63	94.6174		1290.63	95.2026
	1291.11	93.9332		1291.11	94.3156		1291.11	94.9211
	1291.59	93.5405		1291.59	93.9829		1291.59	94.6145
	1292.07	93.1174		1292.07	93.6218		1292.07	94.2858
	1292.56	92.6714		1292.56	93.2406		1292.56	93.9443
	1293.04	92.1854		1293.04	92.8204		1293.04	93.5711
	1293.52	91.6453		1293.52	92.3455		1293.52	93.1508
	1294	91.0491		1294	91.8141		1294	92.682
	1294.48	90.3984		1294.48	91.2278		1294.48	92.1665
	1294.97	89.6697		1294.97	90.5606		1294.97	91.5788
	1295.45	88.8522		1295.45	89.8003		1295.45	90.9072
	1295.93	87.91		1295.93	88.907		1295.93	90.112
	1296.41	86.7829		1296.41	87.8133		1296.41	89.126
	1296.89	85.5339		1296.89	86.5899		1296.89	88.0205
	1297.38	84.2019		1297.38	85.2802		1297.38	86.8393
	1297.86	82.7994		1297.86	83.8985		1297.86	85.598
	1298.34	81.3494		1298.34	82.4722		1298.34	84.3261
	1298.82	79.8581		1298.82	81.0061		1298.82	83.0262
	1299.31	78.3315		1299.31	79.5064		1299.31	81.7039
	1299.79	76.7933		1299.79	77.9968		1299.79	80.3795
	1300.27	75.2769		1300.27	76.5088		1300.27	79.0773
	1300.75	73.7603		1300.75	75.0254		1300.75	77.7905
	1301.23	72.2314		1301.23	73.5383		1301.23	76.5187
	1301.71	70.6941		1301.71	72.0521		1301.71	75.2666
	1302.2	69.1514		1302.2	70.5688		1302.2	74.0349
	1302.68	67.5953		1302.68	69.0881		1302.68	72.8354
	1303.16	66.0262		1303.16	67.6138		1303.16	71.6769
	1303.64	64.4227		1303.64	66.136		1303.64	70.5688
	1304.13	62.7447		1304.13	64.6343		1304.13	69.5238
	1304.61	61.0488		1304.61	63.1444		1304.61	68.5411
	1305.09	59.3704		1305.09	61.6896		1305.09	67.6215
	1305.57	57.7331		1305.57	60.2881		1305.57	66.7734
	1306.05	56.1753		1306.05	58.9688		1306.05	66.0077
	1306.54	54.687		1306.54	57.7228		1306.54	65.3177
	1307.02	53.2736		1307.02	56.5545		1307.02	64.7052
	1307.5	51.9281		1307.5	55.4538		1307.5	64.1558
	1307.98	50.6227		1307.98	54.3908		1307.98	63.6381
	1308.46	49.426		1308.46	53.4296		1308.46	63.2041
	1308.95	48.3945		1308.95	52.6222		1308.95	62.8937
	1309.43	47.5367		1309.43	51.9756		1309.43	62.7114
	1309.91	46.8485		1309.91	51.4869		1309.91	62.6559
	1310.39	46.4229		1310.39	51.238		1310.39	62.7846
	1310.88	46.3044		1310.88	51.2679		1310.88	63.1242
	1311.36	46.6343		1311.36	51.7026		1311.36	63.7664
	1311.84	47.6503		1311.84	52.7547		1311.84	64.8664
	1312.32	49.1071		1312.32	54.2033		1312.32	66.26
	1312.8	50.8567		1312.8	55.9156		1312.8	67.848
	1313.29	52.8438		1313.29	57.8409		1313.29	69.5913
	1313.77	54.9613		1313.77	59.8823		1313.77	71.4159
	1314.25	57.2163		1314.25	62.046		1314.25	73.3266
	1314.73	59.596		1314.73	64.3204		1314.73	75.3141
	1315.21	62.0526		1315.21	66.6628		1315.21	77.3479
	1315.7	64.54		1315.7	69.0334		1315.7	79.402
	1316.18	67.0396		1316.18	71.4122		1316.18	81.4543
	1316.66	69.5212		1316.66	73.7696		1316.66	83.4768
	1317.14	71.973		1317.14	76.0945		1317.14	85.4601
	1317.62	74.4037		1317.62	78.3945		1317.62	87.4094
	1318.11	76.7217		1318.11	80.5838		1318.11	89.2529
	1318.59	78.8774		1318.59	82.6161		1318.59	90.9522
	1319.07	80.7528		1319.07	84.3801		1319.07	92.4123
	1319.55	82.1535		1319.55	85.6923		1319.55	93.4761
	1320.04	83.2594		1320.04	86.7231		1320.04	94.2908
	1320.52	84.1759		1320.52	87.5722		1320.52	94.9428
	1321	84.9328		1321	88.2682		1321	95.4575
	1321.48	85.5971		1321.48	88.8749		1321.48	95.8906
	1321.96	86.1627		1321.96	89.3865		1321.96	96.2376
	1322.45	86.6322		1322.45	89.8055		1322.45	96.5011
	1322.93	87.0469		1322.93	90.1707		1322.93	96.7144
	1323.41	87.459		1323.41	90.5307		1323.41	96.9188
	1323.89	87.8385		1323.89	90.8585		1323.89	97.0934
	1324.38	88.1724		1324.38	91.1435		1324.38	97.2312
	1324.86	88.4607		1324.86	91.3858		1324.86	97.3329
	1325.34	88.6923		1325.34	91.5747		1325.34	97.3898
	1325.82	88.8876		1325.82	91.7317		1325.82	97.4232
	1326.3	89.0585		1326.3	91.8688		1326.3	97.4448
	1326.79	89.22		1326.79	92.003		1326.79	97.4734
	1327.27	89.3976		1327.27	92.1633		1327.27	97.5403
	1327.75	89.572		1327.75	92.3265		1327.75	97.6199
	1328.23	89.7328		1328.23	92.4798		1328.23	97.6978
	1328.71	89.8789		1328.71	92.6215		1328.71	97.7715
	1329.2	90.0055		1329.2	92.7447		1329.2	97.8331
	1329.68	90.1142		1329.68	92.8511		1329.68	97.8844
	1330.16	90.2065		1330.16	92.9418		1330.16	97.9262
	1330.64	90.2779		1330.64	93.0113		1330.64	97.9523
	1331.12	90.3208		1331.12	93.051		1331.12	97.9536
	1331.61	90.3457		1331.61	93.071		1331.61	97.9402
	1332.09	90.3595		1332.09	93.0783		1332.09	97.9187
	1332.57	90.3645		1332.57	93.0745		1332.57	97.8908
	1333.05	90.3634		1333.05	93.0624		1333.05	97.8592
	1333.54	90.3612		1333.54	93.0459		1333.54	97.8271
	1334.02	90.3609		1334.02	93.0272		1334.02	97.7964
	1334.5	90.3716		1334.5	93.0141		1334.5	97.7739
	1334.98	90.4074		1334.98	93.0188		1334.98	97.7708
	1335.46	90.4558		1335.46	93.0301		1335.46	97.7767
	1335.95	90.5098		1335.95	93.0417		1335.95	97.7857
	1336.43	90.5675		1336.43	93.0515		1336.43	97.7959
	1336.91	90.6246		1336.91	93.0549		1336.91	97.8031
	1337.39	90.6817		1337.39	93.0532		1337.39	97.8083
	1337.87	90.7389		1337.87	93.0465		1337.87	97.8114
	1338.36	90.7931		1338.36	93.0334		1338.36	97.8108
	1338.84	90.8404		1338.84	93.0129		1338.84	97.805
	1339.32	90.884		1339.32	92.9841		1339.32	97.7939
	1339.8	90.9259		1339.8	92.9461		1339.8	97.7765
	1340.29	90.9664		1340.29	92.8989		1340.29	97.753
	1340.77	91.0066		1340.77	92.8438		1340.77	97.7243
	1341.25	91.0463		1341.25	92.7765		1341.25	97.6869
	1341.73	91.0855		1341.73	92.695		1341.73	97.6391
	1342.21	91.1251		1342.21	92.5935		1342.21	97.5765
	1342.69	91.1668		1342.69	92.4615		1342.69	97.4912
	1343.18	91.2089		1343.18	92.3104		1343.18	97.3913
	1343.66	91.2502		1343.66	92.1471		1343.66	97.2821
	1344.14	91.2903		1344.14	91.9744		1344.14	97.1655
	1344.62	91.3283		1344.62	91.7979		1344.62	97.0453
	1345.11	91.3644		1345.11	91.617		1345.11	96.9212
	1345.59	91.3984		1345.59	91.4325		1345.59	96.7937
	1346.07	91.4301		1346.07	91.246		1346.07	96.6642
	1346.55	91.4593		1346.55	91.0585		1346.55	96.5338
	1347.03	91.4855		1347.03	90.873		1347.03	96.404
	1347.52	91.5083		1347.52	90.6925		1347.52	96.2763
	1348	91.5275		1348	90.5178		1348	96.1511
	1348.48	91.5431		1348.48	90.3485		1348.48	96.0282
	1348.96	91.5543		1348.96	90.1911		1348.96	95.9115
	1349.44	91.5603		1349.44	90.0489		1349.44	95.803
	1349.93	91.5599		1349.93	89.9311		1349.93	95.7081
	1350.41	91.5506		1350.41	89.8526		1350.41	95.6354
	1350.89	91.5348		1350.89	89.799		1350.89	95.5765
	1351.37	91.5137		1351.37	89.7615		1351.37	95.5267
	1351.86	91.4878		1351.86	89.7374		1351.86	95.4843
	1352.34	91.4582		1352.34	89.7211		1352.34	95.4464
	1352.82	91.4244		1352.82	89.7129		1352.82	95.4128
	1353.3	91.3868		1353.3	89.712		1353.3	95.3834
	1353.78	91.3454		1353.78	89.7152		1353.78	95.3558
	1354.27	91.3005		1354.27	89.718		1354.27	95.3272
	1354.75	91.2524		1354.75	89.7223		1354.75	95.2994
	1355.23	91.2015		1355.23	89.7285		1355.23	95.2731
	1355.71	91.1478		1355.71	89.7365		1355.71	95.2481
	1356.19	91.0911		1356.19	89.7467		1356.19	95.2249
	1356.68	91.0324		1356.68	89.757		1356.68	95.2029
	1357.16	90.9723		1357.16	89.7659		1357.16	95.1816
	1357.64	90.9121		1357.64	89.7715		1357.64	95.1611
	1358.12	90.8543		1358.12	89.7708		1358.12	95.1418
	1358.61	90.7964		1358.61	89.7657		1358.61	95.1226
	1359.09	90.7367		1359.09	89.7572		1359.09	95.1026
	1359.57	90.6748		1359.57	89.7454		1359.57	95.0814
	1360.05	90.61		1360.05	89.7309		1360.05	95.0581
	1360.53	90.5417		1360.53	89.713		1360.53	95.0327
	1361.02	90.4696		1361.02	89.6911		1361.02	95.0045
	1361.5	90.3923		1361.5	89.6649		1361.5	94.9736
	1361.98	90.3077		1361.98	89.6338		1361.98	94.9397
[truncated: 5,472 more rows]

## Sheet: Figure 2B
Figure 2B
	ZIF-8			ZIF-8/PEG200			ZIF-8/PEG200@Mg
	2 Theta	Intensity		2 Theta	Intensity		2 Theta	Intensity
	5	92		5	34		5	632
	5.02	76		5.02	44		5.01	637
	5.04	64		5.04	44		5.02	707
	5.06	76		5.06	40		5.03	701
	5.08	68		5.08	30		5.04	648
	5.1	82		5.1	36		5.05	661
	5.12	72		5.12	44		5.06	667
	5.14	82		5.14	48		5.07	679
	5.16	70		5.16	40		5.08	603
	5.18	92		5.18	40		5.09	700
	5.2	70		5.2	42		5.1	676
	5.22	80		5.22	46		5.11	672
	5.24	92		5.24	38		5.12	641
	5.26	80		5.26	38		5.13	631
	5.28	82		5.28	52		5.14	697
	5.3	72		5.3	38		5.15	644
	5.32	72		5.32	30		5.16	641
	5.34	86		5.34	32		5.17	641
	5.36	86		5.36	30		5.18	678
	5.38	80		5.38	36		5.19	619
	5.4	68		5.4	36		5.2	576
	5.42	60		5.42	52		5.21	670
	5.44	62		5.44	36		5.22	650
	5.46	70		5.46	46		5.23	592
	5.48	82		5.48	36		5.24	638
	5.5	66		5.5	38		5.25	641
	5.52	76		5.52	42		5.26	656
	5.54	72		5.54	36		5.27	583
	5.56	74		5.56	32		5.28	638
	5.58	80		5.58	42		5.29	617
	5.6	72		5.6	36		5.3	632
	5.62	72		5.62	42		5.31	608
	5.64	78		5.64	38		5.32	604
	5.66	90		5.66	32		5.33	639
	5.68	84		5.68	26		5.34	638
	5.7	80		5.7	38		5.35	642
	5.72	84		5.72	34		5.36	618
	5.74	74		5.74	32		5.37	653
	5.76	86		5.76	34		5.38	656
	5.78	90		5.78	42		5.39	643
	5.8	76		5.8	46		5.4	633
	5.82	90		5.82	46		5.41	604
	5.84	86		5.84	46		5.42	643
	5.86	84		5.86	38		5.43	660
	5.88	92		5.88	30		5.44	611
	5.9	92		5.9	38		5.45	652
	5.92	102		5.92	36		5.46	643
	5.94	66		5.94	30		5.47	631
	5.96	80		5.96	24		5.48	608
	5.98	116		5.98	32		5.49	604
	6	94		6	40		5.5	612
	6.02	114		6.02	34		5.51	623
	6.04	106		6.04	32		5.52	649
	6.06	92		6.06	26		5.53	615
	6.08	82		6.08	38		5.54	613
	6.1	110		6.1	36		5.55	628
	6.12	100		6.12	36		5.56	587
	6.14	108		6.14	46		5.57	586
	6.16	104		6.16	38		5.58	638
	6.18	122		6.18	40		5.59	610
	6.2	132		6.2	40		5.6	624
	6.22	144		6.22	34		5.61	613
	6.24	116		6.24	26		5.62	636
	6.26	140		6.26	48		5.63	626
	6.28	142		6.28	38		5.64	631
	6.3	146		6.3	40		5.65	618
	6.32	166		6.32	40		5.66	602
	6.34	190		6.34	36		5.67	606
	6.36	162		6.36	42		5.68	617
	6.38	158		6.38	40		5.69	622
	6.4	176		6.4	52		5.7	611
	6.42	192		6.42	46		5.71	634
	6.44	192		6.44	40		5.72	597
	6.46	222		6.46	44		5.73	626
	6.48	206		6.48	42		5.74	594
	6.5	236		6.5	34		5.75	608
	6.52	240		6.52	40		5.76	627
	6.54	212		6.54	40		5.77	629
	6.56	262		6.56	32		5.78	626
	6.58	282		6.58	50		5.79	629
	6.6	266		6.6	52		5.8	607
	6.62	300		6.62	58		5.81	612
	6.64	298		6.64	50		5.82	629
	6.66	306		6.66	44		5.83	656
	6.68	388		6.68	54		5.84	650
	6.7	384		6.7	46		5.85	632
	6.72	378		6.72	62		5.86	599
	6.74	424		6.74	50		5.87	619
	6.76	422		6.76	54		5.88	625
	6.78	468		6.78	46		5.89	618
	6.8	494		6.8	58		5.9	643
	6.82	560		6.82	66		5.91	620
	6.84	550		6.84	60		5.92	652
	6.86	656		6.86	62		5.93	661
	6.88	684		6.88	52		5.94	610
	6.9	712		6.9	62		5.95	562
	6.92	792		6.92	68		5.96	582
	6.94	846		6.94	86		5.97	600
	6.96	856		6.96	86		5.98	598
	6.98	1014		6.98	84		5.99	584
	7	1060		7	88		6	622
	7.02	1188		7.02	98		6.01	599
	7.04	1262		7.04	116		6.02	646
	7.06	1360		7.06	96		6.03	642
	7.08	1466		7.08	112		6.04	628
	7.1	1508		7.1	114		6.05	661
	7.12	1750		7.12	122		6.06	652
	7.14	1896		7.14	124		6.07	604
	7.16	2064		7.16	134		6.08	600
	7.18	2246		7.18	146		6.09	604
	7.2	2540		7.2	164		6.1	650
	7.22	2754		7.22	196		6.11	625
	7.24	2948		7.24	202		6.12	608
	7.26	3380		7.26	228		6.13	586
	7.28	3744		7.28	264		6.14	611
	7.3	3854		7.3	302		6.15	631
	7.32	4090		7.32	296		6.16	590
	7.34	4166		7.34	294		6.17	634
	7.36	4256		7.36	320		6.18	616
	7.38	4182		7.38	288		6.19	633
	7.4	3886		7.4	318		6.2	626
	7.42	3570		7.42	274		6.21	608
	7.44	3170		7.44	248		6.22	635
	7.46	2628		7.46	214		6.23	636
	7.48	2128		7.48	186		6.24	627
	7.5	1620		7.5	154		6.25	609
	7.52	1356		7.52	122		6.26	658
	7.54	982		7.54	108		6.27	653
	7.56	784		7.56	76		6.28	618
	7.58	646		7.58	60		6.29	616
	7.6	518		7.6	70		6.3	599
	7.62	434		7.62	68		6.31	606
	7.64	418		7.64	56		6.32	648
	7.66	320		7.66	50		6.33	633
	7.68	326		7.68	56		6.34	609
	7.7	276		7.7	48		6.35	612
	7.72	254		7.72	56		6.36	609
	7.74	240		7.74	40		6.37	613
	7.76	226		7.76	30		6.38	634
	7.78	180		7.78	40		6.39	657
	7.8	190		7.8	32		6.4	615
	7.82	182		7.82	46		6.41	641
	7.84	174		7.84	34		6.42	648
	7.86	142		7.86	32		6.43	651
	7.88	166		7.88	32		6.44	608
	7.9	126		7.9	50		6.45	629
	7.92	132		7.92	44		6.46	611
	7.94	132		7.94	26		6.47	627
	7.96	120		7.96	42		6.48	626
	7.98	102		7.98	46		6.49	694
	8	94		8	38		6.5	641
	8.02	98		8.02	42		6.51	650
	8.04	96		8.04	26		6.52	653
	8.06	106		8.06	32		6.53	682
	8.08	94		8.08	32		6.54	665
	8.1	106		8.1	22		6.55	582
	8.12	90		8.12	32		6.56	641
	8.14	104		8.14	40		6.57	626
	8.16	72		8.16	32		6.58	623
	8.18	82		8.18	34		6.59	608
	8.2	96		8.2	48		6.6	633
	8.22	82		8.22	30		6.61	707
	8.24	88		8.24	28		6.62	680
	8.26	78		8.26	36		6.63	628
	8.28	98		8.28	46		6.64	683
	8.3	72		8.3	34		6.65	669
	8.32	86		8.32	34		6.66	680
	8.34	78		8.34	30		6.67	657
	8.36	68		8.36	24		6.68	639
	8.38	68		8.38	28		6.69	648
	8.4	80		8.4	28		6.7	664
	8.42	64		8.42	32		6.71	634
	8.44	74		8.44	30		6.72	658
	8.46	58		8.46	36		6.73	691
	8.48	96		8.48	32		6.74	702
	8.5	68		8.5	28		6.75	723
	8.52	82		8.52	36		6.76	668
	8.54	60		8.54	30		6.77	701
	8.56	60		8.56	42		6.78	693
	8.58	70		8.58	34		6.79	667
	8.6	68		8.6	34		6.8	681
	8.62	78		8.62	38		6.81	713
	8.64	66		8.64	32		6.82	699
	8.66	86		8.66	42		6.83	652
	8.68	60		8.68	26		6.84	795
	8.7	72		8.7	38		6.85	719
	8.72	62		8.72	42		6.86	737
	8.74	66		8.74	40		6.87	733
	8.76	64		8.76	40		6.88	732
	8.78	66		8.78	40		6.89	778
	8.8	74		8.8	38		6.9	743
	8.82	68		8.82	38		6.91	774
	8.84	68		8.84	30		6.92	796
	8.86	44		8.86	34		6.93	753
	8.88	62		8.88	34		6.94	785
	8.9	60		8.9	38		6.95	815
	8.92	66		8.92	20		6.96	799
	8.94	72		8.94	34		6.97	847
	8.96	64		8.96	34		6.98	918
	8.98	68		8.98	38		6.99	907
	9	48		9	36		7	940
	9.02	74		9.02	26		7.01	924
	9.04	72		9.04	38		7.02	911
	9.06	52		9.06	32		7.03	1014
	9.08	52		9.08	32		7.04	1077
	9.1	72		9.1	32		7.05	1203
	9.12	54		9.12	28		7.06	1199
	9.14	50		9.14	42		7.07	1270
	9.16	60		9.16	30		7.08	1335
	9.18	62		9.18	30		7.09	1375
	9.2	60		9.2	26		7.1	1418
	9.22	60		9.22	30		7.11	1602
	9.24	48		9.24	46		7.12	1693
	9.26	60		9.26	34		7.13	1819
	9.28	66		9.28	34		7.14	1919
	9.3	52		9.3	40		7.15	2093
	9.32	50		9.32	56		7.16	2157
	9.34	54		9.34	38		7.17	2330
	9.36	64		9.36	38		7.18	2516
	9.38	68		9.38	42		7.19	2758
	9.4	62		9.4	38		7.2	2981
	9.42	66		9.42	38		7.21	3222
	9.44	66		9.44	40		7.22	3653
	9.46	72		9.46	32		7.23	4037
	9.48	62		9.48	36		7.24	4480
	9.5	56		9.5	24		7.25	4953
	9.52	68		9.52	32		7.26	5533
	9.54	72		9.54	38		7.27	6243
	9.56	72		9.56	38		7.28	6795
	9.58	70		9.58	54		7.29	7600
	9.6	58		9.6	38		7.3	8330
	9.62	80		9.62	44		7.31	8968
	9.64	72		9.64	52		7.32	9443
	9.66	80		9.66	38		7.33	9863
	9.68	68		9.68	34		7.34	9870
	9.7	90		9.7	54		7.35	9533
	9.72	86		9.72	56		7.36	8902
	9.74	70		9.74	38		7.37	8163
	9.76	92		9.76	50		7.38	7244
	9.78	82		9.78	50		7.39	6313
	9.8	94		9.8	44		7.4	5311
	9.82	96		9.82	54		7.41	4412
	9.84	112		9.84	68		7.42	3709
	9.86	94		9.86	62		7.43	3136
	9.88	108		9.88	50		7.44	2652
	9.9	114		9.9	64		7.45	2345
	9.92	112		9.92	62		7.46	2126
	9.94	118		9.94	76		7.47	1962
	9.96	140		9.96	84		7.48	1658
	9.98	158		9.98	84		7.49	1589
	10	160		10	82		7.5	1530
	10.02	142		10.02	92		7.51	1443
	10.04	192		10.04	94		7.52	1365
	10.06	204		10.06	104		7.53	1224
	10.08	230		10.08	98		7.54	1174
	10.1	230		10.1	100		7.55	1158
	10.12	248		10.12	162		7.56	1096
	10.14	268		10.14	134		7.57	1047
	10.16	322		10.16	142		7.58	1018
	10.18	350		10.18	170		7.59	933
	10.2	366		10.2	186		7.6	976
	10.22	400		10.22	202		7.61	951
	10.24	470		10.24	214		7.62	890
	10.26	514		10.26	262		7.63	831
	10.28	616		10.28	294		7.64	815
	10.3	650		10.3	318		7.65	806
	10.32	756		10.32	368		7.66	782
	10.34	794		10.34	408		7.67	831
	10.36	858		10.36	422		7.68	817
	10.38	868		10.38	446		7.69	827
	10.4	964		10.4	450		7.7	789
	10.42	868		10.42	414		7.71	777
	10.44	890		10.44	422		7.72	782
	10.46	816		10.46	346		7.73	792
	10.48	758		10.48	354		7.74	717
	10.5	622		10.5	314		7.75	753
	10.52	522		10.52	224		7.76	742
	10.54	438		10.54	194		7.77	737
	10.56	358		10.56	168		7.78	702
	10.58	310		10.58	132		7.79	706
	10.6	238		10.6	102		7.8	713
	10.62	196		10.62	88		7.81	695
	10.64	164		10.64	80		7.82	719
	10.66	170		10.66	76		7.83	631
	10.68	152		10.68	72		7.84	659
	10.7	124		10.7	64		7.85	697
	10.72	142		10.72	68		7.86	651
	10.74	138		10.74	62		7.87	649
	10.76	94		10.76	56		7.88	684
	10.78	114		10.78	58		7.89	691
	10.8	108		10.8	46		7.9	694
	10.82	120		10.82	62		7.91	661
	10.84	120		10.84	42		7.92	677
	10.86	108		10.86	50		7.93	674
	10.88	116		10.88	72		7.94	655
	10.9	102		10.9	48		7.95	651
	10.92	110		10.92	40		7.96	640
	10.94	126		10.94	50		7.97	592
	10.96	88		10.96	56		7.98	667
	10.98	96		10.98	54		7.99	637
	11	96		11	44		8	611
	11.02	100		11.02	46		8.01	659
	11.04	118		11.04	48		8.02	564
	11.06	92		11.06	50		8.03	615
	11.08	80		11.08	36		8.04	610
	11.1	104		11.1	38		8.05	633
	11.12	104		11.12	48		8.06	628
	11.14	90		11.14	36		8.07	614
	11.16	108		11.16	36		8.08	644
	11.18	82		11.18	38		8.09	573
	11.2	94		11.2	40		8.1	619
	11.22	76		11.22	46		8.11	593
	11.24	104		11.24	42		8.12	597
	11.26	94		11.26	46		8.13	623
	11.28	88		11.28	48		8.14	613
	11.3	88		11.3	32		8.15	619
	11.32	80		11.32	24		8.16	610
	11.34	90		11.34	32		8.17	578
	11.36	84		11.36	48		8.18	588
	11.38	80		11.38	42		8.19	600
	11.4	76		11.4	34		8.2	611
	11.42	74		11.42	38		8.21	597
	11.44	90		11.44	48		8.22	584
	11.46	68		11.46	42		8.23	597
	11.48	78		11.48	38		8.24	546
	11.5	98		11.5	44		8.25	580
	11.52	108		11.52	40		8.26	580
	11.54	98		11.54	42		8.27	598
	11.56	88		11.56	34		8.28	558
	11.58	82		11.58	46		8.29	591
	11.6	88		11.6	48		8.3	556
	11.62	74		11.62	38		8.31	566
	11.64	78		11.64	46		8.32	587
	11.66	88		11.66	44		8.33	548
	11.68	94		11.68	34		8.34	533
	11.7	78		11.7	44		8.35	585
	11.72	88		11.72	48		8.36	583
	11.74	80		11.74	40		8.37	593
	11.76	86		11.76	42		8.38	606
	11.78	96		11.78	42		8.39	585
	11.8	90		11.8	48		8.4	534
	11.82	84		11.82	54		8.41	572
	11.84	82		11.84	42		8.42	572
	11.86	84		11.86	42		8.43	593
	11.88	96		11.88	44		8.44	552
	11.9	86		11.9	40		8.45	547
	11.92	80		11.92	50		8.46	556
	11.94	94		11.94	44		8.47	554
	11.96	86		11.96	52		8.48	572
	11.98	80		11.98	74		8.49	589
	12	110		12	32		8.5	549
	12.02	98		12.02	54		8.51	563
	12.04	108		12.04	58		8.52	570
	12.06	110		12.06	54		8.53	560
	12.08	120		12.08	58		8.54	535
	12.1	128		12.1	66		8.55	532
	12.12	144		12.12	66		8.56	516
	12.14	160		12.14	72		8.57	560
	12.16	174		12.16	76		8.58	587
	12.18	156		12.18	54		8.59	591
	12.2	172		12.2	68		8.6	554
	12.22	194		12.22	88		8.61	544
	12.24	200		12.24	72		8.62	558
	12.26	212		12.26	92		8.63	546
	12.28	258		12.28	106		8.64	553
	12.3	286		12.3	102		8.65	547
	12.32	264		12.32	128		8.66	565
	12.34	310		12.34	140		8.67	567
	12.36	356		12.36	156		8.68	521
	12.38	384		12.38	172		8.69	536
	12.4	428		12.4	168		8.7	530
	12.42	486		12.42	198		8.71	555
	12.44	522		12.44	236		8.72	567
	12.46	534		12.46	236		8.73	515
	12.48	658		12.48	262		8.74	538
	12.5	754		12.5	344		8.75	538
	12.52	792		12.52	338		8.76	508
	12.54	872		12.54	406		8.77	547
	12.56	1068		12.56	440		8.78	520
	12.58	1206		12.58	510		8.79	573
	12.6	1334		12.6	594		8.8	507
	12.62	1460		12.62	608		8.81	519
	12.64	1704		12.64	756		8.82	532
	12.66	1964		12.66	782		8.83	552
	12.68	2066		12.68	836		8.84	554
	12.7	2172		12.7	896		8.85	532
	12.72	2294		12.72	976		8.86	531
	12.74	2294		12.74	964		8.87	549
	12.76	2304		12.76	982		8.88	559
	12.78	2066		12.78	926		8.89	526
	12.8	1870		12.8	842		8.9	504
	12.82	1618		12.82	660		8.91	502
	12.84	1478		12.84	638		8.92	537
	12.86	1252		12.86	468		8.93	515
	12.88	1064		12.88	390		8.94	513
	12.9	866		12.9	332		8.95	485
	12.92	630		12.92	234		8.96	536
	12.94	556		12.94	232		8.97	512
	12.96	458		12.96	152		8.98	501
	12.98	424		12.98	182		8.99	533
	13	348		13	118		9	534
	13.02	270		13.02	124		9.01	557
	13.04	288		13.04	108		9.02	529
	13.06	246		13.06	102		9.03	535
	13.08	186		13.08	94		9.04	516
	13.1	192		13.1	98		9.05	490
	13.12	190		13.12	76		9.06	497
	13.14	178		13.14	80		9.07	508
	13.16	162		13.16	88		9.08	502
	13.18	160		13.18	82		9.09	548
	13.2	144		13.2	82		9.1	480
	13.22	174		13.22	64		9.11	509
	13.24	154		13.24	74		9.12	503
	13.26	162		13.26	78		9.13	535
	13.28	116		13.28	76		9.14	534
	13.3	132		13.3	74		9.15	535
	13.32	116		13.32	70		9.16	528
	13.34	120		13.34	56		9.17	540
	13.36	134		13.36	60		9.18	532
	13.38	124		13.38	60		9.19	539
	13.4	156		13.4	54		9.2	568
	13.42	118		13.42	58		9.21	556
	13.44	146		13.44	62		9.22	551
	13.46	140		13.46	62		9.23	560
	13.48	136		13.48	60		9.24	532
	13.5	124		13.5	72		9.25	555
	13.52	126		13.52	76		9.26	554
	13.54	116		13.54	52		9.27	578
	13.56	144		13.56	68		9.28	656
	13.58	120		13.58	52		9.29	699
	13.6	116		13.6	46		9.3	662
	13.62	120		13.62	56		9.31	697
	13.64	114		13.64	64		9.32	709
	13.66	108		13.66	58		9.33	657
	13.68	102		13.68	54		9.34	715
	13.7	128		13.7	60		9.35	692
	13.72	134		13.72	68		9.36	686
	13.74	116		13.74	72		9.37	717
	13.76	102		13.76	64		9.38	586
	13.78	122		13.78	56		9.39	589
	13.8	94		13.8	40		9.4	567
	13.82	124		13.82	54		9.41	538
	13.84	108		13.84	68		9.42	508
	13.86	92		13.86	62		9.43	522
	13.88	110		13.88	76		9.44	511
	13.9	96		13.9	64		9.45	529
	13.92	94		13.92	58		9.46	471
	13.94	98		13.94	54		9.47	475
	13.96	80		13.96	72		9.48	511
	13.98	98		13.98	58		9.49	490
	14	106		14	70		9.5	483
	14.02	80		14.02	68		9.51	542
	14.04	84		14.04	60		9.52	519
	14.06	96		14.06	42		9.53	478
	14.08	108		14.08	68		9.54	472
	14.1	100		14.1	62		9.55	498
	14.12	98		14.12	60		9.56	500
	14.14	84		14.14	72		9.57	537
	14.16	96		14.16	72		9.58	507
	14.18	84		14.18	76		9.59	490
	14.2	100		14.2	94		9.6	503
	14.22	108		14.22	82		9.61	479
	14.24	94		14.24	88		9.62	474
	14.26	88		14.26	84		9.63	480
	14.28	98		14.28	94		9.64	494
	14.3	112		14.3	94		9.65	462
	14.32	106		14.32	84		9.66	499
	14.34	116		14.34	104		9.67	509
	14.36	134		14.36	108		9.68	493
	14.38	120		14.38	120		9.69	485
	14.4	146		14.4	124		9.7	498
	14.42	134		14.42	138		9.71	478
	14.44	160		14.44	130		9.72	496
	14.46	150		14.46	110		9.73	480
	14.48	176		14.48	154		9.74	475
	14.5	188		14.5	186		9.75	495
	14.52	192		14.52	210		9.76	475
	14.54	226		14.54	212		9.77	477
	14.56	254		14.56	252		9.78	462
	14.58	274		14.58	278		9.79	505
	14.6	314		14.6	330		9.8	503
	14.62	346		14.62	320		9.81	518
	14.64	352		14.64	388		9.82	518
	14.66	362		14.66	380		9.83	519
	14.68	390		14.68	408		9.84	492
	14.7	404		14.7	448		9.85	519
	14.72	394		14.72	424		9.86	513
	14.74	412		14.74	396		9.87	463
	14.76	342		14.76	438		9.88	520
	14.78	394		14.78	318		9.89	529
	14.8	334		14.8	322		9.9	493
	14.82	348		14.82	274		9.91	524
	14.84	268		14.84	210		9.92	490
	14.86	262		14.86	188		9.93	502
	14.88	234		14.88	160		9.94	572
	14.9	198		14.9	162		9.95	531
	14.92	174		14.92	122		9.96	526
	14.94	156		14.94	110		9.97	540
	14.96	144		14.96	102		9.98	536
	14.98	142		14.98	108		9.99	528
	15	108		15	68		10	555
	15.02	122		15.02	72		10.01	503
	15.04	144		15.04	82		10.02	534
	15.06	126		15.06	78		10.03	542
	15.08	112		15.08	88		10.04	564
	15.1	134		15.1	96		10.05	620
	15.12	122		15.12	92		10.06	576
	15.14	128		15.14	62		10.07	624
	15.16	122		15.16	78		10.08	605
	15.18	126		15.18	80		10.09	609
	15.2	128		15.2	70		10.1	616
	15.22	108		15.22	72		10.11	662
	15.24	114		15.24	62		10.12	630
	15.26	114		15.26	60		10.13	649
	15.28	102		15.28	70		10.14	706
	15.3	88		15.3	72		10.15	729
	15.32	84		15.32	64		10.16	737
	15.34	88		15.34	70		10.17	804
	15.36	114		15.36	58		10.18	862
	15.38	96		15.38	80		10.19	831
	15.4	94		15.4	82		10.2	912
	15.42	92		15.42	70		10.21	979
	15.44	92		15.44	70		10.22	991
	15.46	94		15.46	74		10.23	1072
	15.48	80		15.48	80		10.24	1162
	15.5	84		15.5	64		10.25	1193
	15.52	96		15.52	76		10.26	1328
	15.54	94		15.54	60		10.27	1476
	15.56	88		15.56	78		10.28	1563
	15.58	80		15.58	62		10.29	1777
	15.6	78		15.6	84		10.3	1960
	15.62	102		15.62	66		10.31	2100
	15.64	76		15.64	72		10.32	2294
	15.66	86		15.66	86		10.33	2549
	15.68	94		15.68	78		10.34	2790
	15.7	88		15.7	76		10.35	3013
	15.72	90		15.72	80		10.36	3249
	15.74	94		15.74	84		10.37	3349
	15.76	94		15.76	76		10.38	3452
	15.78	78		15.78	72		10.39	3579
	15.8	94		15.8	78		10.4	3465
	15.82	80		15.82	70		10.41	3387
	15.84	84		15.84	86		10.42	3208
	15.86	74		15.86	102		10.43	2838
	15.88	82		15.88	88		10.44	2581
	15.9	100		15.9	86		10.45	2296
	15.92	90		15.92	110		10.46	1972
	15.94	94		15.94	122		10.47	1676
	15.96	108		15.96	114		10.48	1470
	15.98	112		15.98	126		10.49	1334
	16	82		16	112		10.5	1245
	16.02	102		16.02	108		10.51	1088
	16.04	112		16.04	168		10.52	972
	16.06	120		16.06	142		10.53	925
	16.08	132		16.08	134		10.54	939
	16.1	118		16.1	162		10.55	836
	16.12	148		16.12	208		10.56	804
	16.14	142		16.14	214		10.57	739
	16.16	142		16.16	262		10.58	736
	16.18	168		16.18	242		10.59	742
	16.2	182		16.2	298		10.6	697
	16.22	192		16.22	300		10.61	690
	16.24	230		16.24	346		10.62	709
	16.26	270		16.26	444		10.63	651
	16.28	274		16.28	502		10.64	586
	16.3	288		16.3	542		10.65	644
	16.32	350		16.32	586		10.66	571
	16.34	388		16.34	696		10.67	646
	16.36	420		16.36	778		10.68	651
	16.38	466		16.38	882		10.69	622
	16.4	476		16.4	982		10.7	608
	16.42	496		16.42	1016		10.71	594
	16.44	538		16.44	1020		10.72	639
	16.46	524		16.46	1068		10.73	628
	16.48	574		16.48	1040		10.74	616
	16.5	526		16.5	972		10.75	584
	16.52	520		16.52	842		10.76	633
	16.54	464		16.54	718		10.77	634
	16.56	416		16.56	696		10.78	659
	16.58	392		16.58	568		10.79	622
	16.6	348		16.6	456		10.8	652
	16.62	316		16.62	372		10.81	703
	16.64	260		16.64	322		10.82	684
	16.66	232		16.66	246		10.83	683
	16.68	210		16.68	200		10.84	741
	16.7	174		16.7	178		10.85	718
	16.72	180		16.72	168		10.86	749
	16.74	184		16.74	148		10.87	770
	16.76	158		16.76	160		10.88	754
	16.78	162		16.78	138		10.89	725
	16.8	152		16.8	118		10.9	725
	16.82	134		16.82	124		10.91	769
	16.84	158		16.84	120		10.92	742
	16.86	138		16.86	104		10.93	705
	16.88	146		16.88	106		10.94	725
	16.9	132		16.9	98		10.95	716
	16.92	170		16.92	124		10.96	747
	16.94	136		16.94	102		10.97	748
	16.96	142		16.96	90		10.98	726
	16.98	142		16.98	90		10.99	747
	17	128		17	88		11	731
	17.02	154		17.02	96		11.01	718
	17.04	170		17.04	104		11.02	781
	17.06	160		17.06	108		11.03	748
	17.08	150		17.08	94		11.04	826
	17.1	160		17.1	94		11.05	807
	17.12	162		17.12	98		11.06	748
	17.14	142		17.14	90		11.07	810
	17.16	142		17.16	86		11.08	792
	17.18	156		17.18	110		11.09	733
	17.2	166		17.2	94		11.1	674
	17.22	144		17.22	94		11.11	662
	17.24	152		17.24	84		11.12	623
	17.26	172		17.26	108		11.13	591
	17.28	168		17.28	90		11.14	552
	17.3	138		17.3	72		11.15	505
	17.32	148		17.32	96		11.16	533
	17.34	142		17.34	84		11.17	499
	17.36	138		17.36	86		11.18	529
	17.38	146		17.38	112		11.19	533
	17.4	142		17.4	86		11.2	488
	17.42	176		17.42	102		11.21	504
	17.44	152		17.44	94		11.22	550
	17.46	152		17.46	96		11.23	538
	17.48	136		17.48	100		11.24	495
	17.5	164		17.5	94		11.25	447
	17.52	172		17.52	118		11.26	492
	17.54	166		17.54	118		11.27	507
	17.56	162		17.56	128		11.28	472
	17.58	182		17.58	126		11.29	529
	17.6	196		17.6	120		11.3	481
	17.62	208		17.62	136		11.31	507
	17.64	212		17.64	178		11.32	495
	17.66	212		17.66	140		11.33	505
	17.68	244		17.68	174		11.34	481
	17.7	272		17.7	168		11.35	467
	17.72	290		17.72	202		11.36	523
	17.74	360		17.74	208		11.37	479
	17.76	352		17.76	230		11.38	513
	17.78	464		17.78	232		11.39	476
	17.8	474		17.8	252		11.4	501
	17.82	492		17.82	312		11.41	458
	17.84	584		17.84	364		11.42	492
	17.86	722		17.86	418		11.43	462
	17.88	708		17.88	416		11.44	443
	17.9	804		17.9	530		11.45	452
	17.92	962		17.92	546		11.46	493
	17.94	1034		17.94	622		11.47	486
	17.96	1100		17.96	688		11.48	479
	17.98	1234		17.98	720		11.49	486
	18	1332		18	760		11.5	473
	18.02	1344		18.02	876		11.51	492
	18.04	1434		18.04	766		11.52	481
	18.06	1408		18.06	746		11.53	498
	18.08	1342		18.08	790		11.54	508
	18.1	1266		18.1	650		11.55	508
	18.12	1156		18.12	604		11.56	501
	18.14	1070		18.14	518		11.57	484
	18.16	874		18.16	456		11.58	469
	18.18	718		18.18	372		11.59	509
	18.2	634		18.2	272		11.6	525
	18.22	548		18.22	248		11.61	512
	18.24	426		18.24	204		11.62	513
	18.26	362		18.26	158		11.63	492
	18.28	330		18.28	170		11.64	456
	18.3	278		18.3	140		11.65	501
	18.32	236		18.32	150		11.66	508
	18.34	220		18.34	106		11.67	492
	18.36	236		18.36	114		11.68	490
	18.38	162		18.38	110		11.69	508
	18.4	190		18.4	126		11.7	594
	18.42	160		18.42	146		11.71	522
	18.44	128		18.44	130		11.72	488
	18.46	120		18.46	122		11.73	515
	18.48	126		18.48	92		11.74	488
	18.5	120		18.5	102		11.75	540
	18.52	100		18.52	102		11.76	535
	18.54	136		18.54	108		11.77	514
	18.56	134		18.56	104		11.78	559
	18.58	112		18.58	102		11.79	571
	18.6	122		18.6	98		11.8	581
	18.62	84		18.62	90		11.81	566
	18.64	92		18.64	70		11.82	559
	18.66	96		18.66	112		11.83	583
	18.68	106		18.68	90		11.84	602
	18.7	98		18.7	100		11.85	606
	18.72	92		18.72	102		11.86	631
	18.74	100		18.74	80		11.87	599
	18.76	66		18.76	90		11.88	685
	18.78	84		18.78	100		11.89	601
	18.8	78		18.8	94		11.9	694
	18.82	88		18.82	92		11.91	684
	18.84	78		18.84	88		11.92	728
	18.86	84		18.86	94		11.93	763
	18.88	84		18.88	90		11.94	774
	18.9	78		18.9	86		11.95	818
	18.92	86		18.92	98		11.96	861
	18.94	78		18.94	80		11.97	884
	18.96	68		18.96	116		11.98	999
	18.98	84		18.98	78		11.99	1027
	19	80		19	100		12	1263
	19.02	92		19.02	88		12.01	1289
	19.04	78		19.04	86		12.02	1417
	19.06	74		19.06	92		12.03	1496
	19.08	84		19.08	98		12.04	1739
	19.1	90		19.1	94		12.05	2013
	19.12	92		19.12	98		12.06	2274
	19.14	96		19.14	82		12.07	2630
	19.16	84		19.16	116		12.08	2968
	19.18	90		19.18	104		12.09	3441
	19.2	80		19.2	110		12.1	3787
	19.22	100		19.22	124		12.11	4288
	19.24	100		19.24	92		12.12	4559
	19.26	100		19.26	116		12.13	4952
	19.28	112		19.28	120		12.14	5104
	19.3	122		19.3	122		12.15	4817
	19.32	132		19.32	118		12.16	4635
	19.34	130		19.34	114		12.17	4150
	19.36	136		19.36	138		12.18	3447
	19.38	152		19.38	128		12.19	2945
	19.4	174		19.4	142		12.2	2374
	19.42	168		19.42	154		12.21	1968
	19.44	158		19.44	154		12.22	1600
	19.46	188		19.46	156		12.23	1388
	19.48	186		19.48	172		12.24	1206
	19.5	178		19.5	176		12.25	1107
	19.52	182		19.52	174		12.26	1016
	19.54	166		19.54	168		12.27	948
	19.56	182		19.56	142		12.28	927
	19.58	156		19.58	158		12.29	893
	19.6	140		19.6	130		12.3	916
	19.62	138		19.62	130		12.31	888
	19.64	122		19.64	98		12.32	868
	19.66	112		19.66	94		12.33	852
	19.68	94		19.68	94		12.34	883
	19.7	90		19.7	92		12.35	859
	19.72	76		19.72	94		12.36	846
	19.74	76		19.74	98		12.37	848
	19.76	74		19.76	88		12.38	827
	19.78	66		19.78	108		12.39	861
	19.8	72		19.8	112		12.4	865
	19.82	70		19.82	86		12.41	912
	19.84	54		19.84	94		12.42	862
	19.86	66		19.86	78		12.43	905
	19.88	60		19.88	84		12.44	997
	19.9	82		19.9	72		12.45	1018
	19.92	72		19.92	92		12.46	997
	19.94	78		19.94	98		12.47	1056
	19.96	50		19.96	96		12.48	1029
	19.98	70		19.98	100		12.49	1186
	20	76		20	90		12.5	1307
	20.02	80		20.02	86		12.51	1378
	20.04	70		20.04	76		12.52	1467
	20.06	60		20.06	106		12.53	1508
	20.08	66		20.08	90		12.54	1610
	20.1	48		20.1	102		12.55	1790
	20.12	68		20.12	76		12.56	1860
	20.14	56		20.14	76		12.57	2078
	20.16	60		20.16	100		12.58	2344
	20.18	52		20.18	104		12.59	2505
	20.2	74		20.2	80		12.6	2773
	20.22	64		20.22	78		12.61	3019
	20.24	82		20.24	100		12.62	3318
	20.26	60		20.26	106		12.63	3794
	20.28	76		20.28	90		12.64	4321
	20.3	50		20.3	104		12.65	4755
	20.32	58		20.32	82		12.66	5171
	20.34	54		20.34	94		12.67	5631
	20.36	56		20.36	96		12.68	6328
	20.38	58		20.38	86		12.69	6776
	20.4	40		20.4	78		12.7	7363
	20.42	54		20.42	82		12.71	7576
	20.44	52		20.44	78		12.72	7864
	20.46	66		20.46	104		12.73	7915
	20.48	66		20.48	96		12.74	8026
	20.5	50		20.5	82		12.75	7627
	20.52	58		20.52	78		12.76	7097
	20.54	52		20.54	94		12.77	6715
	20.56	86		20.56	90		12.78	5964
	20.58	68		20.58	106		12.79	5286
	20.6	76		20.6	94		12.8	4593
	20.62	60		20.62	92		12.81	3982
	20.64	52		20.64	96		12.82	3506
	20.66	64		20.66	100		12.83	2860
	20.68	64		20.68	96		12.84	2545
	20.7	54		20.7	84		12.85	2196
	20.72	58		20.72	92		12.86	1979
	20.74	78		20.74	78		12.87	1768
	20.76	76		20.76	96		12.88	1641
	20.78	62		20.78	96		12.89	1497
	20.8	86		20.8	82		12.9	1359
	20.82	72		20.82	102		12.91	1359
	20.84	50		20.84	108		12.92	1192
	20.86	80		20.86	96		12.93	1145
	20.88	92		20.88	90		12.94	1114
	20.9	82		20.9	86		12.95	1090
	20.92	70		20.92	94		12.96	1049
	20.94	74		20.94	90		12.97	1007
	20.96	70		20.96	92		12.98	986
	20.98	70		20.98	94		12.99	921
	21	74		21	88		13	917
	21.02	72		21.02	92		13.01	934
	21.04	70		21.04	94		13.02	984
	21.06	72		21.06	94		13.03	981
	21.08	68		21.08	98		13.04	946
	21.1	74		21.1	94		13.05	883
	21.12	56		21.12	84		13.06	870
	21.14	72		21.14	92		13.07	903
	21.16	58		21.16	92		13.08	866
	21.18	76		21.18	98		13.09	777
	21.2	66		21.2	98		13.1	774
	21.22	74		21.22	116		13.11	770
	21.24	68		21.24	94		13.12	714
	21.26	72		21.26	88		13.13	739
	21.28	76		21.28	86		13.14	699
	21.3	62		21.3	78		13.15	677
	21.32	68		21.32	90		13.16	635
	21.34	82		21.34	102		13.17	628
	21.36	70		21.36	110		13.18	632
	21.38	64		21.38	88		13.19	663
	21.4	90		21.4	102		13.2	643
	21.42	72		21.42	88		13.21	618
	21.44	60		21.44	96		13.22	613
	21.46	78		21.46	98		13.23	622
	21.48	84		21.48	94		13.24	627
	21.5	90		21.5	112		13.25	581
	21.52	86		21.52	86		13.26	598
	21.54	90		21.54	96		13.27	630
	21.56	82		21.56	86		13.28	553
	21.58	72		21.58	102		13.29	566
	21.6	86		21.6	82		13.3	576
	21.62	96		21.62	92		13.31	562
	21.64	80		21.64	96		13.32	577
	21.66	88		21.66	92		13.33	536
	21.68	84		21.68	112		13.34	534
	21.7	92		21.7	92		13.35	567
	21.72	90		21.72	112		13.36	587
	21.74	84		21.74	112		13.37	532
	21.76	96		21.76	102		13.38	599
	21.78	114		21.78	106		13.39	536
	21.8	122		21.8	132		13.4	575
	21.82	130		21.82	114		13.41	541
	21.84	130		21.84	110		13.42	539
	21.86	132		21.86	128		13.43	587
	21.88	144		21.88	144		13.44	565
	21.9	138		21.9	148		13.45	568
	21.92	172		21.92	184		13.46	567
	21.94	192		21.94	158		13.47	538
	21.96	188		21.96	186		13.48	572
	21.98	236		21.98	206		13.49	532
	22	214		22	202		13.5	566
	22.02	228		22.02	236		13.51	542
	22.04	250		22.04	260		13.52	530
	22.06	290		22.06	270		13.53	562
	22.08	260		22.08	274		13.54	530
	22.1	350		22.1	270		13.55	537
	22.12	360		22.12	270		13.56	535
	22.14	314		22.14	290		13.57	502
	22.16	358		22.16	278		13.58	558
	22.18	336		22.18	272		13.59	505
	22.2	296		22.2	214		13.6	532
	22.22	272		22.22	230		13.61	501
	22.24	254		22.24	188		13.62	500
	22.26	240		22.26	184		13.63	553
	22.28	190		22.28	158		13.64	559
	22.3	170		22.3	152		13.65	538
	22.32	188		22.32	136		13.66	549
	22.34	144		22.34	132		13.67	550
	22.36	114		22.36	126		13.68	518
	22.38	118		22.38	120		13.69	500
	22.4	112		22.4	134		13.7	529
	22.42	106		22.42	106		13.71	537
	22.44	104		22.44	100		13.72	502
	22.46	98		22.46	96		13.73	586
	22.48	90		22.48	124		13.74	522
	22.5	74		22.5	112		13.75	512
	22.52	80		22.52	108		13.76	512
	22.54	90		22.54	112		13.77	526
	22.56	80		22.56	110		13.78	572
	22.58	106		22.58	102		13.79	531
	22.6	80		22.6	98		13.8	556
	22.62	80		22.62	106		13.81	559
	22.64	86		22.64	114		13.82	583
	22.66	70		22.66	102		13.83	584
	22.68	68		22.68	110		13.84	550
	22.7	88		22.7	104		13.85	564
	22.72	86		22.72	94		13.86	594
	22.74	68		22.74	98		13.87	584
	22.76	84		22.76	92		13.88	580
	22.78	84		22.78	90		13.89	577
	22.8	80		22.8	114		13.9	598
	22.82	76		22.82	98		13.91	608
	22.84	80		22.84	86		13.92	685
	22.86	94		22.86	88		13.93	723
	22.88	58		22.88	98		13.94	682
	22.9	58		22.9	96		13.95	745
	22.92	74		22.92	84		13.96	770
	22.94	72		22.94	98		13.97	872
	22.96	72		22.96	120		13.98	923
	22.98	90		22.98	108		13.99	982
	23	82		23	98		14	1094
	23.02	68		23.02	118		14.01	1230
	23.04	74		23.04	100		14.02	1289
	23.06	82		23.06	110		14.03	1373
	23.08	72		23.08	102		14.04	1502
	23.1	86		23.1	114		14.05	1635
	23.12	84		23.12	86		14.06	1675
	23.14	86		23.14	108		14.07	1725
	23.16	94		23.16	122		14.08	1707
	23.18	70		23.18	112		14.09	1622
	23.2	90		23.2	114		14.1	1572
	23.22	106		23.22	116		14.11	1453
	23.24	96		23.24	128		14.12	1295
	23.26	112		23.26	132		14.13	1106
	23.28	98		23.28	140		14.14	1051
	23.3	110		23.3	128		14.15	905
	23.32	114		23.32	122		14.16	874
	23.34	126		23.34	142		14.17	768
	23.36	126		23.36	132		14.18	756
	23.38	108		23.38	134		14.19	699
	23.4	124		23.4	130		14.2	642
	23.42	102		23.42	94		14.21	663
	23.44	120		23.44	124		14.22	667
	23.46	112		23.46	138		14.23	633
	23.48	90		23.48	112		14.24	598
	23.5	114		23.5	96		14.25	575
	23.52	106		23.52	98		14.26	565
	23.54	110		23.54	112		14.27	575
	23.56	116		23.56	88		14.28	609
	23.58	100		23.58	108		14.29	611
	23.6	86		23.6	102		14.3	577
	23.62	94		23.62	116		14.31	586
	23.64	108		23.64	102		14.32	590
	23.66	72		23.66	100		14.33	565
	23.68	66		23.68	100		14.34	564
	23.7	86		23.7	102		14.35	598
	23.72	82		23.72	90		14.36	537
	23.74	98		23.74	100		14.37	587
	23.76	74		23.76	94		14.38	617
	23.78	72		23.78	88		14.39	618
	23.8	92		23.8	110		14.4	571
	23.82	100		23.82	110		14.41	601
	23.84	84		23.84	90		14.42	607
	23.86	76		23.86	94		14.43	639
	23.88	78		23.88	116		14.44	609
	23.9	96		23.9	100		14.45	617
	23.92	74		23.92	102		14.46	655
	23.94	94		23.94	102		14.47	659
	23.96	92		23.96	120		14.48	685
	23.98	84		23.98	110		14.49	677
	24	76		24	112		14.5	658
	24.02	78		24.02	114		14.51	694
	24.04	94		24.04	108		14.52	689
	24.06	102		24.06	116		14.53	710
	24.08	102		24.08	126		14.54	735
	24.1	116		24.1	126		14.55	781
	24.12	134		24.12	132		14.56	836
	24.14	130		24.14	112		14.57	859
	24.16	124		24.16	154		14.58	918
	24.18	128		24.18	148		14.59	1022
	24.2	152		24.2	160		14.6	1052
	24.22	168		24.22	192		14.61	1151
	24.24	156		24.24	194		14.62	1218
	24.26	210		24.26	196		14.63	1154
	24.28	210		24.28	246		14.64	1272
	24.3	274		24.3	274		14.65	1379
	24.32	268		24.32	288		14.66	1480
	24.34	276		24.34	354		14.67	1573
	24.36	318		24.36	330		14.68	1699
	24.38	340		24.38	422		14.69	1751
	24.4	392		24.4	424		14.7	1870
	24.42	418		24.42	490		14.71	1864
	24.44	458		24.44	476		14.72	1850
	24.46	476		24.46	512		14.73	1773
	24.48	516		24.48	506		14.74	1782
	24.5	496		24.5	518		14.75	1620
	24.52	502		24.52	570		14.76	1503
	24.54	540		24.54	532		14.77	1471
	24.56	548		24.56	484		14.78	1299
	24.58	512		24.58	404		14.79	1220
	24.6	472		24.6	340		14.8	1100
	24.62	402		24.62	316		14.81	944
	24.64	386		24.64	284		14.82	856
	24.66	354		24.66	232		14.83	794
	24.68	288		24.68	188		14.84	780
	24.7	262		24.7	200		14.85	807
	24.72	240		24.72	158		14.86	781
	24.74	208		24.74	162		14.87	707
	24.76	198		24.76	124		14.88	660
	24.78	192		24.78	136		14.89	663
	24.8	180		24.8	106		14.9	605
	24.82	158		24.82	114		14.91	597
	24.84	152		24.84	100		14.92	606
	24.86	148		24.86	122		14.93	603
	24.88	126		24.88	116		14.94	607
	24.9	114		24.9	114		14.95	557
	24.92	130		24.92	94		14.96	548
	24.94	118		24.94	116		14.97	542
	24.96	124		24.96	106		14.98	559
	24.98	106		24.98	108		14.99	547
	25	108		25	96		15	509
	25.02	122		25.02	114		15.01	546
	25.04	130		25.04	118		15.02	528
	25.06	100		25.06	96		15.03	533
	25.08	108		25.08	100		15.04	498
	25.1	118		25.1	98		15.05	557
	25.12	112		25.12	98		15.06	493
	25.14	110		25.14	94		15.07	476
	25.16	116		25.16	106		15.08	526
	25.18	102		25.18	116		15.09	518
	25.2	110		25.2	96		15.1	509
	25.22	110		25.22	88		15.11	514
	25.24	108		25.24	102		15.12	482
	25.26	104		25.26	110		15.13	530
	25.28	108		25.28	122		15.14	556
	25.3	108		25.3	108		15.15	509
	25.32	134		25.32	126		15.16	512
	25.34	144		25.34	124		15.17	490
	25.36	142		25.36	118		15.18	525
	25.38	162		25.38	136		15.19	547
	25.4	166		25.4	138		15.2	526
	25.42	168		25.42	150		15.21	489
	25.44	216		25.44	152		15.22	512
	25.46	186		25.46	160		15.23	508
	25.48	254		25.48	182		15.24	527
	25.5	240		25.5	192		15.25	553
	25.52	252		25.52	164		15.26	574
	25.54	240		25.54	200		15.27	570
	25.56	298		25.56	236		15.28	571
	25.58	304		25.58	208		15.29	606
	25.6	292		25.6	218		15.3	631
	25.62	302		25.62	236		15.31	622
	25.64	286		25.64	208		15.32	628
	25.66	318		25.66	190		15.33	664
	25.68	312		25.68	174		15.34	676
	25.7	268		25.7	172		15.35	693
	25.72	274		25.72	156		15.36	703
	25.74	232		25.74	150		15.37	699
	25.76	248		25.76	128		15.38	711
	25.78	202		25.78	114		15.39	685
	25.8	160		25.8	132		15.4	666
	25.82	164		25.82	90		15.41	680
	25.84	164		25.84	96		15.42	666
	25.86	166		25.86	98		15.43	633
	25.88	140		25.88	114		15.44	607
	25.9	148		25.9	104		15.45	559
	25.92	106		25.92	94		15.46	558
	25.94	122		25.94	72		15.47	534
	25.96	114		25.96	98		15.48	551
	25.98	136		25.98	102		15.49	508
	26	142		26	106		15.5	500
	26.02	134		26.02	86		15.51	499
	26.04	132		26.04	88		15.52	514
	26.06	136		26.06	100		15.53	477
	26.08	126		26.08	88		15.54	472
	26.1	122		26.1	84		15.55	488
	26.12	122		26.12	106		15.56	473
	26.14	118		26.14	102		15.57	475
	26.16	124		26.16	88		15.58	512
	26.18	124		26.18	104		15.59	469
	26.2	128		26.2	90		15.6	473
	26.22	148		26.22	94		15.61	447
	26.24	144		26.24	98		15.62	445
	26.26	158		26.26	108		15.63	459
	26.28	180		26.28	104		15.64	473
	26.3	154		26.3	118		15.65	448
	26.32	166		26.32	138		15.66	476
	26.34	184		26.34	142		15.67	459
	26.36	188		26.36	126		15.68	438
	26.38	226		26.38	152		15.69	480
	26.4	252		26.4	176		15.7	447
	26.42	276		26.42	198		15.71	438
	26.44	282		26.44	192		15.72	485
	26.46	330		26.46	206		15.73	431
	26.48	356		26.48	252		15.74	488
	26.5	402		26.5	258		15.75	471
	26.52	450		26.52	316		15.76	482
	26.54	516		26.54	302		15.77	482
	26.56	508		26.56	332		15.78	460
	26.58	628		26.58	338		15.79	462
	26.6	626		26.6	414		15.8	497
	26.62	750		26.62	392		15.81	507
	26.64	750		26.64	442		15.82	448
	26.66	742		26.66	444		15.83	460
	26.68	780		26.68	422		15.84	494
	26.7	792		26.7	388		15.85	474
	26.72	706		26.72	362		15.86	495
	26.74	752		26.74	376		15.87	476
	26.76	656		26.76	310		15.88	490
	26.78	640		26.78	248		15.89	496
	26.8	532		26.8	214		15.9	508
	26.82	482		26.82	202		15.91	488
	26.84	466		26.84	188		15.92	539
	26.86	400		26.86	150		15.93	520
	26.88	334		26.88	150		15.94	509
	26.9	278		26.9	118		15.95	525
	26.92	242		26.92	120		15.96	556
	26.94	214		26.94	110		15.97	552
	26.96	202		26.96	102		15.98	585
	26.98	162		26.98	96		15.99	564
	27	172		27	86		16	524
	27.02	162		27.02	124		16.01	515
	27.04	136		27.04	92		16.02	521
	27.06	146		27.06	90		16.03	599
	27.08	140		27.08	92		16.04	557
	27.1	132		27.1	74		16.05	554
	27.12	122		27.12	82		16.06	570
	27.14	130		27.14	84		16.07	521
	27.16	122		27.16	86		16.08	601
	27.18	120		27.18	86		16.09	617
	27.2	120		27.2	72		16.1	570
	27.22	112		27.22	80		16.11	618
	27.24	120		27.24	58		16.12	611
	27.26	110		27.26	78		16.13	627
	27.28	110		27.28	72		16.14	612
	27.3	112		27.3	66		16.15	614
	27.32	106		27.32	78		16.16	678
	27.34	100		27.34	82		16.17	688
	27.36	102		27.36	66		16.18	742
	27.38	94		27.38	76		16.19	754
	27.4	80		27.4	66		16.2	803
	27.42	102		27.42	88		16.21	801
	27.44	88		27.44	80		16.22	815
	27.46	108		27.46	78		16.23	827
	27.48	102		27.48	64		16.24	913
	27.5	102		27.5	92		16.25	987
	27.52	92		27.52	66		16.26	990
	27.54	90		27.54	84		16.27	1149
	27.56	102		27.56	76		16.28	1158
	27.58	110		27.58	66		16.29	1267
	27.6	106		27.6	60		16.3	1376
	27.62	98		27.62	68		16.31	1465
	27.64	112		27.64	70		16.32	1510
	27.66	116		27.66	64		16.33	1662
	27.68	112		27.68	54		16.34	1831
	27.7	106		27.7	84		16.35	1829
	27.72	98		27.72	78		16.36	1874
	27.74	100		27.74	76		16.37	2051
	27.76	118		27.76	88		16.38	2207
	27.78	118		27.78	86		16.39	2312
	27.8	106		27.8	88		16.4	2508
	27.82	116		27.82	64		16.41	2556
	27.84	102		27.84	62		16.42	2835
	27.86	98		27.86	78		16.43	2782
	27.88	134		27.88	66		16.44	2946
	27.9	110		27.9	72		16.45	3001
	27.92	100		27.92	84		16.46	2923
	27.94	110		27.94	76		16.47	2898
	27.96	120		27.96	72		16.48	2801
	27.98	88		27.98	72		16.49	2736
	28	82		28	78		16.5	2484
	28.02	112		28.02	72		16.51	2259
	28.04	86		28.04	72		16.52	2140
	28.06	94		28.06	76		16.53	1955
	28.08	90		28.08	62		16.54	1636
	28.1	94		28.1	72		16.55	1554
	28.12	102		28.12	58		16.56	1433
	28.14	90		28.14	68		16.57	1314
	28.16	92		28.16	70		16.58	1193
	28.18	92		28.18	88		16.59	1078
	28.2	96		28.2	70		16.6	999
	28.22	104		28.22	84		16.61	892
	28.24	96		28.24	76		16.62	884
	28.26	78		28.26	92		16.63	889
	28.28	100		28.28	72		16.64	822
	28.3	92		28.3	84		16.65	821
	28.32	92		28.32	76		16.66	778
	28.34	102		28.34	96		16.67	763
	28.36	94		28.36	80		16.68	693
	28.38	106		28.38	78		16.69	664
	28.4	94		28.4	86		16.7	637
	28.42	108		28.42	88		16.71	611
	28.44	102		28.44	72		16.72	653
	28.46	96		28.46	94		16.73	631
	28.48	116		28.48	90		16.74	606
	28.5	104		28.5	92		16.75	599
	28.52	120		28.52	114		16.76	598
	28.54	114		28.54	126		16.77	587
	28.56	132		28.56	136		16.78	565
	28.58	122		28.58	152		16.79	533
	28.6	148		28.6	144		16.8	565
	28.62	156		28.62	120		16.81	529
	28.64	144		28.64	138		16.82	523
	28.66	180		28.66	134		16.83	562
	28.68	156		28.68	164		16.84	541
	28.7	130		28.7	142		16.85	542
	28.72	182		28.72	142		16.86	560
	28.74	164		28.74	144		16.87	528
	28.76	172		28.76	142		16.88	521
	28.78	182		28.78	110		16.89	531
	28.8	166		28.8	108		16.9	490
	28.82	162		28.82	112		16.91	514
	28.84	134		28.84	100		16.92	497
	28.86	142		28.86	104		16.93	489
	28.88	120		28.88	58		16.94	503
	28.9	134		28.9	82		16.95	500
	28.92	140		28.92	78		16.96	507
	28.94	122		28.94	84		16.97	506
	28.96	136		28.96	86		16.98	535
	28.98	174		28.98	70		16.99	499
	29	152		29	78		17	520
	29.02	160		29.02	70		17.01	501
	29.04	148		29.04	72		17.02	556
	29.06	152		29.06	70		17.03	547
	29.08	148		29.08	96		17.04	576
	29.1	162		29.1	80		17.05	537
	29.12	146		29.12	82		17.06	553
	29.14	164		29.14	104		17.07	589
	29.16	150		29.16	74		17.08	592
	29.18	146		29.18	102		17.09	614
	29.2	164		29.2	100		17.1	605
	29.22	170		29.22	90		17.11	669
	29.24	166		29.24	92		17.12	714
	29.26	186		29.26	94		17.13	785
	29.28	162		29.28	110		17.14	853
	29.3	172		29.3	120		17.15	940
	29.32	170		29.32	106		17.16	918
	29.34	174		29.34	114		17.17	933
	29.36	224		29.36	158		17.18	1010
	29.38	196		29.38	130		17.19	1073
	29.4	242		29.4	140		17.2	1151
	29.42	240		29.42	178		17.21	1185
	29.44	260		29.44	190		17.22	1236
	29.46	282		29.46	202		17.23	1219
	29.48	306		29.48	244		17.24	1177
	29.5	354		29.5	256		17.25	1197
	29.52	368		29.52	282		17.26	1141
	29.54	424		29.54	294		17.27	1122
	29.56	448		29.56	296		17.28	1019
	29.58	486		29.58	316		17.29	988
	29.6	478		29.6	294		17.3	889
	29.62	476		29.62	384		17.31	811
	29.64	516		29.64	318		17.32	748
	29.66	514		29.66	354		17.33	722
	29.68	514		29.68	336		17.34	596
	29.7	536		29.7	292		17.35	598
	29.72	480		29.72	298		17.36	605
	29.74	474		29.74	270		17.37	608
	29.76	384		29.76	220		17.38	574
	29.78	362		29.78	194		17.39	577
	29.8	384		29.8	188		17.4	542
	29.82	328		29.82	156		17.41	538
	29.84	288		29.84	144		17.42	558
	29.86	252		29.86	114		17.43	528
	29.88	252		29.88	110		17.44	548
	29.9	216		29.9	94		17.45	530
	29.92	190		29.92	92		17.46	504
	29.94	162		29.94	84		17.47	501
	29.96	128		29.96	96		17.48	542
	29.98	150		29.98	90		17.49	502
	30	128		30	108		17.5	533
	30.02	148		30.02	100		17.51	531
	30.04	122		30.04	86		17.52	557
	30.06	124		30.06	86		17.53	534
	30.08	142		30.08	78		17.54	530
	30.1	124		30.1	86		17.55	507
	30.12	122		30.12	76		17.56	538
	30.14	124		30.14	86		17.57	545
	30.16	122		30.16	80		17.58	558
	30.18	118		30.18	82		17.59	533
	30.2	132		30.2	98		17.6	546
	30.22	142		30.22	116		17.61	549
	30.24	142		30.24	86		17.62	622
	30.26	148		30.26	114		17.63	568
	30.28	160		30.28	100		17.64	611
	30.3	174		30.3	104		17.65	587
	30.32	172		30.32	132		17.66	608
	30.34	184		30.34	118		17.67	615
	30.36	164		30.36	138		17.68	632
	30.38	194		30.38	166		17.69	627
	30.4	220		30.4	174		17.7	675
	30.42	244		30.42	180		17.71	733
	30.44	258		30.44	188		17.72	681
	30.46	274		30.46	188		17.73	759
	30.48	300		30.48	238		17.74	743
	30.5	322		30.5	252		17.75	768
	30.52	358		30.52	262		17.76	824
	30.54	350		30.54	242		17.77	878
	30.56	358		30.56	266		17.78	939
	30.58	402		30.58	258		17.79	995
	30.6	426		30.6	242		17.8	1059
	30.62	416		30.62	268		17.81	1138
	30.64	392		30.64	228		17.82	1227
	30.66	374		30.66	210		17.83	1264
	30.68	350		30.68	182		17.84	1408
	30.7	306		30.7	182		17.85	1491
	30.72	308		30.72	150		17.86	1587
	30.74	256		30.74	146		17.87	1632
	30.76	258		30.76	126		17.88	1732
	30.78	252		30.78	116		17.89	1833
	30.8	198		30.8	120		17.9	1883
	30.82	210		30.82	102		17.91	2071
	30.84	192		30.84	82		17.92	2210
	30.86	168		30.86	80		17.93	2356
	30.88	154		30.88	78		17.94	2594
	30.9	148		30.9	90		17.95	2746
	30.92	132		30.92	86		17.96	2900
	30.94	148		30.94	98		17.97	3129
	30.96	128		30.96	80		17.98	3419
	30.98	126		30.98	70		17.99	3668
	31	158		31	74		18	3797
	31.02	138		31.02	72		18.01	4010
	31.04	134		31.04	78		18.02	4373
	31.06	130		31.06	80		18.03	4473
	31.08	128		31.08	98		18.04	4536
	31.1	114		31.1	88		18.05	4471
	31.12	134		31.12	76		18.06	4252
	31.14	130		31.14	88		18.07	4195
	31.16	134		31.16	98		18.08	3991
	31.18	130		31.18	104		18.09	3740
	31.2	148		31.2	108		18.1	3397
	31.22	156		31.22	128		18.11	2984
	31.24	150		31.24	118		18.12	2701
	31.26	170		31.26	130		18.13	2383
	31.28	180		31.28	138		18.14	2141
	31.3	182		31.3	122		18.15	2017
	31.32	202		31.32	142		18.16	1773
	31.34	222		31.34	140		18.17	1634
	31.36	250		31.36	172		18.18	1438
	31.38	266		31.38	188		18.19	1386
	31.4	274		31.4	198		18.2	1289
	31.42	270		31.42	190		18.21	1236
	31.44	274		31.44	194		18.22	1176
	31.46	322		31.46	188		18.23	1129
	31.48	322		31.48	216		18.24	1155
	31.5	314		31.5	234		18.25	1112
	31.52	332		31.52	206		18.26	1201
	31.54	316		31.54	176		18.27	1179
	31.56	318		31.56	190		18.28	1162
	31.58	294		31.58	166		18.29	1271
	31.6	286		31.6	154		18.3	1330
	31.62	254		31.62	142		18.31	1359
	31.64	270		31.64	154		18.32	1585
	31.66	234		31.66	144		18.33	1688
	31.68	208		31.68	92		18.34	1800
	31.7	208		31.7	96		18.35	1847
	31.72	180		31.72	76		18.36	2053
	31.74	168		31.74	82		18.37	2296
	31.76	166		31.76	86		18.38	2431
	31.78	150		31.78	84		18.39	2598
	31.8	156		31.8	74		18.4	2659
	31.82	164		31.82	70		18.41	2807
	31.84	130		31.84	96		18.42	2723
	31.86	118		31.86	74		18.43	2690
	31.88	152		31.88	82		18.44	2428
	31.9	134		31.9	92		18.45	2239
	31.92	128		31.92	78		18.46	2052
	31.94	120		31.94	72		18.47	1846
	31.96	116		31.96	92		18.48	1638
	31.98	126		31.98	84		18.49	1486
	32	140		32	72		18.5	1269
	32.02	132		32.02	110		18.51	1069
	32.04	152		32.04	92		18.52	1071
	32.06	148		32.06	86		18.53	948
	32.08	146		32.08	98		18.54	859
	32.1	142		32.1	120		18.55	867
	32.12	172		32.12	132		18.56	790
	32.14	146		32.14	120		18.57	740
	32.16	206		32.16	132		18.58	697
	32.18	192		32.18	170		18.59	684
	32.2	212		32.2	166		18.6	672
	32.22	242		32.22	184		18.61	702
	32.24	226		32.24	202		18.62	690
	32.26	240		32.26	208		18.63	626
	32.28	278		32.28	222		18.64	638
	32.3	292		32.3	216		18.65	649
	32.32	290		32.32	268		18.66	620
	32.34	348		32.34	242		18.67	594
	32.36	356		32.36	246		18.68	658
	32.38	332		32.38	258		18.69	670
	32.4	370		32.4	234		18.7	677
	32.42	372		32.42	238		18.71	630
	32.44	328		32.44	222		18.72	694
	32.46	340		32.46	208		18.73	699
	32.48	354		32.48	184		18.74	694
	32.5	296		32.5	168		18.75	689
	32.52	264		32.52	148		18.76	676
	32.54	258		32.54	144		18.77	706
	32.56	222		32.56	102		18.78	677
	32.58	222		32.58	102		18.79	642
	32.6	188		32.6	114		18.8	601
	32.62	172		32.62	100		18.81	600
	32.64	150		32.64	86		18.82	561
	32.66	142		32.66	90		18.83	495
	32.68	138		32.68	70		18.84	537
	32.7	154		32.7	102		18.85	499
	32.72	144		32.72	62		18.86	473
	32.74	126		32.74	82		18.87	452
	32.76	144		32.76	72		18.88	443
	32.78	124		32.78	82		18.89	458
	32.8	128		32.8	70		18.9	456
	32.82	122		32.82	68		18.91	470
	32.84	116		32.84	80		18.92	433
	32.86	106		32.86	74		18.93	450
	32.88	122		32.88	68		18.94	485
	32.9	90		32.9	78		18.95	453
	32.92	110		32.92	64		18.96	466
	32.94	108		32.94	78		18.97	471
	32.96	96		32.96	72		18.98	483
	32.98	118		32.98	56		18.99	476
	33	100		33	76		19	498
	33.02	94		33.02	76		19.01	448
	33.04	98		33.04	70		19.02	479
	33.06	108		33.06	78		19.03	462
	33.08	92		33.08	82		19.04	431
	33.1	114		33.1	80		19.05	462
	33.12	110		33.12	84		19.06	467
	33.14	108		33.14	80		19.07	458
	33.16	112		33.16	90		19.08	468
	33.18	128		33.18	94		19.09	480
	33.2	106		33.2	82		19.1	435
	33.22	134		33.22	84		19.11	462
	33.24	114		33.24	100		19.12	459
	33.26	116		33.26	84		19.13	427
	33.28	122		33.28	80		19.14	432
	33.3	146		33.3	86		19.15	429
	33.32	140		33.32	78		19.16	467
	33.34	138		33.34	86		19.17	466
	33.36	128		33.36	72		19.18	438
	33.38	120		33.38	78		19.19	415
	33.4	122		33.4	72		19.2	403
	33.42	110		33.42	56		19.21	411
	33.44	98		33.44	62		19.22	439
	33.46	104		33.46	78		19.23	408
	33.48	96		33.48	80		19.24	418
	33.5	102		33.5	52		19.25	418
	33.52	98		33.52	72		19.26	393
	33.54	70		33.54	60		19.27	413
	33.56	98		33.56	46		19.28	426
	33.58	98		33.58	60		19.29	417
	33.6	110		33.6	58		19.3	415
	33.62	106		33.62	78		19.31	454
	33.64	96		33.64	72		19.32	418
	33.66	90		33.66	68		19.33	391
	33.68	112		33.68	66		19.34	452
	33.7	78		33.7	60		19.35	481
	33.72	108		33.72	64		19.36	451
	33.74	100		33.74	80		19.37	460
	33.76	104		33.76	72		19.38	490
	33.78	106		33.78	76		19.39	483
	33.8	98		33.8	60		19.4	506
	33.82	90		33.82	84		19.41	546
	33.84	100		33.84	68		19.42	538
	33.86	114		33.86	84		19.43	587
	33.88	112		33.88	100		19.44	580
	33.9	124		33.9	94		19.45	577
	33.92	130		33.92	100		19.46	559
	33.94	154		33.94	98		19.47	560
	33.96	138		33.96	118		19.48	592
	33.98	166		33.98	110		19.49	677
	34	148		34	128		19.5	596
	34.02	164		34.02	116		19.51	588
	34.04	160		34.04	126		19.52	654
	34.06	208		34.06	128		19.53	593
	34.08	192		34.08	130		19.54	597
	34.1	164		34.1	130		19.55	583
	34.12	184		34.12	110		19.56	544
	34.14	168		34.14	120		19.57	520
	34.16	158		34.16	92		19.58	516
	34.18	180		34.18	90		19.59	494
	34.2	184		34.2	88		19.6	452
	34.22	158		34.22	96		19.61	434
	34.24	142		34.24	96		19.62	444
	34.26	134		34.26	100		19.63	427
	34.28	136		34.28	82		19.64	420
	34.3	152		34.3	70		19.65	431
	34.32	144		34.32	78		19.66	386
	34.34	148		34.34	78		19.67	404
	34.36	130		34.36	78		19.68	394
	34.38	128		34.38	68		19.69	387
	34.4	104		34.4	64		19.7	364
	34.42	126		34.42	62		19.71	357
	34.44	116		34.44	56		19.72	375
	34.46	130		34.46	80		19.73	364
	34.48	120		34.48	76		19.74	356
	34.5	118		34.5	92		19.75	367
	34.52	132		34.52	94		19.76	339
	34.54	140		34.54	96		19.77	332
	34.56	140		34.56	86		19.78	364
	34.58	134		34.58	108		19.79	376
	34.6	142		34.6	96		19.8	335
	34.62	142		34.62	116		19.81	338
	34.64	154		34.64	132		19.82	347
	34.66	170		34.66	118		19.83	326
	34.68	164		34.68	138		19.84	349
	34.7	174		34.7	176		19.85	352
	34.72	206		34.72	172		19.86	351
	34.74	210		34.74	188		19.87	320
	34.76	224		34.76	204		19.88	318
	34.78	296		34.78	202		19.89	311
	34.8	256		34.8	218		19.9	329
	34.82	312		34.82	232		19.91	346
	34.84	338		34.84	286		19.92	329
	34.86	306		34.86	258		19.93	342
	34.88	376		34.88	272		19.94	314
	34.9	324		34.9	304		19.95	356
	34.92	358		34.92	290		19.96	316
	34.94	360		34.94	266		19.97	355
	34.96	344		34.96	264		19.98	332
	34.98	340		34.98	218		19.99	364
	35	322		35	210		20	326
	35.02	338		35.02	202		20.01	346
	35.04	330		35.04	172		20.02	342
	35.06	290		35.06	162		20.03	345
	35.08	270		35.08	154		20.04	333
	35.1	236		35.1	98		20.05	354
	35.12	226		35.12	112		20.06	350
	35.14	210		35.14	98		20.07	317
	35.16	200		35.16	98		20.08	314
	35.18	170		35.18	96		20.09	315
	35.2	186		35.2	86		20.1	347
	35.22	150		35.22	82		20.11	334
	35.24	138		35.24	76		20.12	323
	35.26	116		35.26	86		20.13	355
	35.28	126		35.28	60		20.14	335
	35.3	120		35.3	76		20.15	307
	35.32	136		35.32	82		20.16	311
	35.34	118		35.34	72		20.17	320
	35.36	112		35.36	72		20.18	352
	35.38	106		35.38	64		20.19	311
	35.4	80		35.4	60		20.2	347
	35.42	104		35.42	82		20.21	334
	35.44	90		35.44	74		20.22	318
	35.46	94		35.46	68		20.23	316
	35.48	98		35.48	78		20.24	311
	35.5	84		35.5	62		20.25	320
	35.52	104		35.52	72		20.26	338
	35.54	104		35.54	82		20.27	328
	35.56	78		35.56	72		20.28	315
	35.58	104		35.58	84		20.29	311
	35.6	106		35.6	74		20.3	335
	35.62	118		35.62	76		20.31	319
	35.64	106		35.64	78		20.32	317
	35.66	102		35.66	86		20.33	321
	35.68	90		35.68	66		20.34	341
	35.7	106		35.7	86		20.35	321
	35.72	100		35.72	86		20.36	296
	35.74	120		35.74	66		20.37	319
	35.76	118		35.76	80		20.38	315
	35.78	112		35.78	74		20.39	328
	35.8	88		35.8	82		20.4	337
	35.82	90		35.82	66		20.41	335
	35.84	104		35.84	74		20.42	338
	35.86	112		35.86	76		20.43	360
	35.88	126		35.88	80		20.44	349
	35.9	102		35.9	76		20.45	343
	35.92	98		35.92	80		20.46	355
	35.94	102		35.94	62		20.47	319
	35.96	94		35.96	56		20.48	345
	35.98	92		35.98	68		20.49	347
	36	116		36	64		20.5	353
	36.02	88		36.02	68		20.51	405
	36.04	88		36.04	66		20.52	377
	36.06	86		36.06	66		20.53	395
	36.08	112		36.08	70		20.54	342
	36.1	94		36.1	70		20.55	365
	36.12	96		36.12	76		20.56	405
	36.14	102		36.14	58		20.57	418
	36.16	120		36.16	74		20.58	369
	36.18	120		36.18	70		20.59	344
	36.2	106		36.2	96		20.6	345
	36.22	122		36.22	80		20.61	368
	36.24	122		36.24	84		20.62	371
	36.26	142		36.26	114		20.63	367
	36.28	140		36.28	106		20.64	375
	36.3	150		36.3	110		20.65	350
	36.32	166		36.32	126		20.66	379
	36.34	166		36.34	142		20.67	423
	36.36	178		36.36	154		20.68	404
	36.38	200		36.38	146		20.69	399
	36.4	190		36.4	174		20.7	379
	36.42	212		36.42	182		20.71	396
	36.44	218		36.44	180		20.72	402
	36.46	230		36.46	182		20.73	433
	36.48	226		36.48	186		20.74	439
	36.5	286		36.5	218		20.75	455
	36.52	258		36.52	220		20.76	439
	36.54	280		36.54	208		20.77	453
	36.56	304		36.56	176		20.78	445
	36.58	256		36.58	178		20.79	438
	36.6	246		36.6	176		20.8	433
	36.62	280		36.62	130		20.81	438
	36.64	238		36.64	144		20.82	389
	36.66	218		36.66	126		20.83	359
	36.68	212		36.68	102		20.84	371
	36.7	180		36.7	100		20.85	343
	36.72	196		36.72	98		20.86	332
	36.74	148		36.74	120		20.87	330
	36.76	166		36.76	86		20.88	324
	36.78	158		36.78	82		20.89	345
	36.8	172		36.8	92		20.9	314
	36.82	144		36.82	72		20.91	314
	36.84	158		36.84	70		20.92	325
	36.86	124		36.86	64		20.93	346
	36.88	122		36.88	68		20.94	361
	36.9	116		36.9	64		20.95	325
	36.92	108		36.92	76		20.96	325
	36.94	104		36.94	68		20.97	307
	36.96	120		36.96	62		20.98	318
	36.98	118		36.98	84		20.99	326
	37	130		37	72		21	311
	37.02	124		37.02	96		21.01	358
	37.04	136		37.04	102		21.02	340
	37.06	104		37.06	86		21.03	333
	37.08	142		37.08	88		21.04	297
	37.1	130		37.1	96		21.05	321
	37.12	128		37.12	100		21.06	322
	37.14	122		37.14	116		21.07	346
	37.16	128		37.16	96		21.08	330
	37.18	162		37.18	120		21.09	326
	37.2	170		37.2	110		21.1	341
	37.22	148		37.22	124		21.11	355
	37.24	144		37.24	136		21.12	348
	37.26	180		37.26	128		21.13	360
	37.28	160		37.28	132		21.14	347
	37.3	190		37.3	112		21.15	363
	37.32	180		37.32	162		21.16	361
	37.34	178		37.34	148		21.17	371
	37.36	138		37.36	126		21.18	383
	37.38	180		37.38	98		21.19	407
	37.4	182		37.4	88		21.2	370
	37.42	154		37.42	96		21.21	391
	37.44	184		37.44	84		21.22	420
	37.46	146		37.46	72		21.23	419
	37.48	134		37.48	74		21.24	391
	37.5	134		37.5	72		21.25	410
	37.52	112		37.52	64		21.26	403
	37.54	118		37.54	64		21.27	407
	37.56	122		37.56	50		21.28	438
	37.58	96		37.58	68		21.29	403
	37.6	102		37.6	64		21.3	376
	37.62	114		37.62	74		21.31	337
	37.64	92		37.64	56		21.32	365
	37.66	84		37.66	64		21.33	368
	37.68	76		37.68	70		21.34	359
	37.7	86		37.7	58		21.35	357
	37.72	100		37.72	54		21.36	367
	37.74	90		37.74	64		21.37	367
	37.76	96		37.76	56		21.38	347
	37.78	74		37.78	60		21.39	330
	37.8	74		37.8	38		21.4	302
	37.82	72		37.82	42		21.41	317
	37.84	88		37.84	58		21.42	331
	37.86	68		37.86	46		21.43	315
	37.88	82		37.88	52		21.44	365
	37.9	84		37.9	66		21.45	333
	37.92	80		37.92	60		21.46	302
	37.94	76		37.94	62		21.47	282
	37.96	72		37.96	60		21.48	307
	37.98	72		37.98	58		21.49	317
	38	88		38	50		21.5	302
	38.02	90		38.02	70		21.51	295
	38.04	86		38.04	54		21.52	327
	38.06	96		38.06	72		21.53	324
	38.08	92		38.08	62		21.54	287
	38.1	82		38.1	70		21.55	347
	38.12	102		38.12	44		21.56	363
	38.14	76		38.14	58		21.57	338
	38.16	92		38.16	50		21.58	325
	38.18	68		38.18	66		21.59	304
	38.2	94		38.2	66		21.6	322
	38.22	88		38.22	56		21.61	334
	38.24	86		38.24	50		21.62	333
	38.26	80		38.26	52		21.63	304
	38.28	80		38.28	50		21.64	345
	38.3	96		38.3	60		21.65	359
	38.32	84		38.32	58		21.66	337
	38.34	84		38.34	62		21.67	298
	38.36	94		38.36	48		21.68	339
	38.38	78		38.38	58		21.69	320
	38.4	100		38.4	52		21.7	356
	38.42	70		38.42	52		21.71	358
	38.44	74		38.44	68		21.72	353
	38.46	82		38.46	52		21.73	345
	38.48	80		38.48	52		21.74	317
	38.5	94		38.5	70		21.75	369
	38.52	88		38.52	58		21.76	331
	38.54	82		38.54	70		21.77	356
	38.56	88		38.56	68		21.78	382
	38.58	70		38.58	68		21.79	398
	38.6	108		38.6	76		21.8	373
	38.62	108		38.62	84		21.81	369
	38.64	106		38.64	90		21.82	394
	38.66	126		38.66	100		21.83	380
	38.68	110		38.68	76		21.84	379
	38.7	118		38.7	110		21.85	406
	38.72	112		38.72	104		21.86	391
	38.74	160		38.74	94		21.87	431
	38.76	122		38.76	116		21.88	373
	38.78	142		38.78	114		21.89	439
	38.8	144		38.8	120		21.9	436
	38.82	126		38.82	118		21.91	481
	38.84	168		38.84	112		21.92	441
	38.86	180		38.86	96		21.93	484
	38.88	142		38.88	102		21.94	493
	38.9	148		38.9	96		21.95	523
	38.92	142		38.92	100		21.96	535
	38.94	134		38.94	66		21.97	555
	38.96	116		38.96	76		21.98	537
	38.98	132		38.98	74		21.99	549
	39	106		39	68		22	590
	39.02	112		39.02	58		22.01	634
	39.04	114		39.04	56		22.02	651
	39.06	106		39.06	64		22.03	605
	39.08	100		39.08	58		22.04	654
	39.1	82		39.1	54		22.05	700
	39.12	84		39.12	62		22.06	728
	39.14	88		39.14	62		22.07	785
	39.16	64		39.16	54		22.08	752
	39.18	84		39.18	56		22.09	813
	39.2	70		39.2	66		22.1	893
	39.22	78		39.22	60		22.11	902
	39.24	78		39.24	58		22.12	939
	39.26	90		39.26	58		22.13	952
	39.28	62		39.28	52		22.14	1026
	39.3	92		39.3	66		22.15	1020
	39.32	94		39.32	60		22.16	1011
	39.34	76		39.34	62		22.17	960
	39.36	64		39.36	68		22.18	958
	39.38	84		39.38	76		22.19	907
	39.4	88		39.4	76		22.2	853
	39.42	78		39.42	68		22.21	825
	39.44	106		39.44	66		22.22	766
	39.46	98		39.46	84		22.23	734
	39.48	108		39.48	70		22.24	714
	39.5	68		39.5	72		22.25	622
	39.52	110		39.52	84		22.26	577
	39.54	108		39.54	82		22.27	566
	39.56	118		39.56	84		22.28	518
	39.58	96		39.58	60		22.29	521
	39.6	116		39.6	84		22.3	487
	39.62	96		39.62	82		22.31	422
	39.64	116		39.64	78		22.32	441
	39.66	78		39.66	92		22.33	423
	39.68	90		39.68	74		22.34	382
	39.7	86		39.7	70		22.35	394
	39.72	92		39.72	58		22.36	403
	39.74	78		39.74	58		22.37	387
	39.76	94		39.76	60		22.38	359
	39.78	80		39.78	52		22.39	350
	39.8	72		39.8	52		22.4	382
	39.82	82		39.82	56		22.41	383
	39.84	68		39.84	48		22.42	359
	39.86	70		39.86	60		22.43	369
	39.88	72		39.88	48		22.44	327
	39.9	74		39.9	44		22.45	354
	39.92	52		39.92	46		22.46	350
	39.94	62		39.94	48		22.47	350
	39.96	56		39.96	42		22.48	371
	39.98	64		39.98	42		22.49	365
	40	60		40	44		22.5	344
	40.02	54		40.02	48		22.51	326
	40.04	68		40.04	62		22.52	351
	40.06	48		40.06	48		22.53	308
	40.08	66		40.08	56		22.54	344
	40.1	60		40.1	58		22.55	344
	40.12	60		40.12	64		22.56	328
	40.14	46		40.14	42		22.57	329
	40.16	48		40.16	44		22.58	338
	40.18	40		40.18	42		22.59	307
	40.2	74		40.2	40		22.6	331
	40.22	52		40.22	58		22.61	303
	40.24	62		40.24	56		22.62	311
	40.26	52		40.26	62		22.63	330
	40.28	70		40.28	52		22.64	352
	40.3	52		40.3	50		22.65	360
	40.32	76		40.32	42		22.66	349
	40.34	56		40.34	46		22.67	320
	40.36	68		40.36	40		22.68	348
	40.38	54		40.38	48		22.69	352
	40.4	54		40.4	60		22.7	344
	40.42	72		40.42	54		22.71	339
	40.44	58		40.44	44		22.72	366
	40.46	74		40.46	42		22.73	344
	40.48	52		40.48	44		22.74	386
	40.5	68		40.5	56		22.75	353
	40.52	56		40.52	56		22.76	353
	40.54	60		40.54	50		22.77	371
	40.56	48		40.56	40		22.78	368
	40.58	50		40.58	38		22.79	375
	40.6	40		40.6	42		22.8	389
	40.62	48		40.62	52		22.81	391
	40.64	50		40.64	38		22.82	411
	40.66	52		40.66	42		22.83	379
	40.68	50		40.68	50		22.84	379
	40.7	54		40.7	48		22.85	380
	40.72	60		40.72	44		22.86	308
	40.74	54		40.74	62		22.87	329
	40.76	52		40.76	32		22.88	351
	40.78	52		40.78	48		22.89	322
	40.8	60		40.8	40		22.9	352
	40.82	54		40.82	54		22.91	343
	40.84	54		40.84	46		22.92	327
	40.86	54		40.86	46		22.93	324
	40.88	52		40.88	48		22.94	313
	40.9	56		40.9	46		22.95	321
	40.92	52		40.92	46		22.96	318
	40.94	56		40.94	44		22.97	320
	40.96	64		40.96	44		22.98	332
	40.98	50		40.98	44		22.99	301
	41	58		41	44		23	313
	41.02	50		41.02	50		23.01	302
	41.04	56		41.04	42		23.02	326
	41.06	54		41.06	44		23.03	314
	41.08	66		41.08	44		23.04	280
	41.1	54		41.1	48		23.05	305
	41.12	62		41.12	60		23.06	327
	41.14	54		41.14	46		23.07	353
	41.16	56		41.16	48		23.08	328
	41.18	58		41.18	48		23.09	330
	41.2	66		41.2	48		23.1	319
	41.22	80		41.22	56		23.11	350
	41.24	52		41.24	46		23.12	343
	41.26	58		41.26	44		23.13	322
	41.28	74		41.28	52		23.14	306
	41.3	56		41.3	56		23.15	302
	41.32	72		41.32	52		23.16	340
	41.34	64		41.34	64		23.17	335
	41.36	72		41.36	44		23.18	351
	41.38	66		41.38	64		23.19	369
	41.4	74		41.4	48		23.2	333
	41.42	62		41.42	62		23.21	387
	41.44	80		41.44	62		23.22	338
	41.46	88		41.46	72		23.23	338
	41.48	86		41.48	80		23.24	349
	41.5	68		41.5	78		23.25	349
	41.52	120		41.52	80		23.26	337
	41.54	110		41.54	100		23.27	325
	41.56	144		41.56	90		23.28	374
	41.58	116		41.58	120		23.29	372
	41.6	138		41.6	114		23.3	373
	41.62	126		41.62	106		23.31	376
	41.64	136		41.64	100		23.32	365
	41.66	144		41.66	114		23.33	396
	41.68	158		41.68	116		23.34	374
	41.7	176		41.7	114		23.35	419
	41.72	178		41.72	116		23.36	434
	41.74	176		41.74	116		23.37	411
	41.76	170		41.76	122		23.38	386
	41.78	172		41.78	100		23.39	431
	41.8	184		41.8	110		23.4	435
	41.82	168		41.82	108		23.41	423
	41.84	132		41.84	80		23.42	390
	41.86	174		41.86	94		23.43	427
	41.88	128		41.88	86		23.44	408
	41.9	132		41.9	86		23.45	368
	41.92	138		41.92	76		23.46	348
	41.94	104		41.94	62		23.47	353
	41.96	130		41.96	66		23.48	367
	41.98	118		41.98	64		23.49	352
	42	90		42	68		23.5	355
	42.02	108		42.02	50		23.51	331
	42.04	90		42.04	64		23.52	345
	42.06	96		42.06	58		23.53	295
	42.08	94		42.08	54		23.54	351
	42.1	92		42.1	54		23.55	347
	42.12	98		42.12	48		23.56	374
	42.14	80		42.14	62		23.57	377
	42.16	74		42.16	62		23.58	357
	42.18	100		42.18	84		23.59	321
	42.2	110		42.2	70		23.6	318
	42.22	98		42.22	72		23.61	337
	42.24	108		42.24	64		23.62	360
	42.26	86		42.26	70		23.63	347
	42.28	88		42.28	80		23.64	342
	42.3	86		42.3	54		23.65	327
	42.32	94		42.32	62		23.66	361
	42.34	106		42.34	70		23.67	376
	42.36	116		42.36	74		23.68	358
	42.38	108		42.38	70		23.69	364
	42.4	116		42.4	76		23.7	338
	42.42	122		42.42	84		23.71	337
	42.44	100		42.44	68		23.72	374
	42.46	108		42.46	72		23.73	389
	42.48	132		42.48	70		23.74	360
	42.5	134		42.5	82		23.75	369
	42.52	128		42.52	84		23.76	365
	42.54	98		42.54	58		23.77	392
	42.56	108		42.56	58		23.78	406
	42.58	102		42.58	62		23.79	386
	42.6	96		42.6	56		23.8	356
	42.62	110		42.62	56		23.81	392
	42.64	76		42.64	70		23.82	417
	42.66	106		42.66	66		23.83	415
	42.68	86		42.68	60		23.84	408
	42.7	86		42.7	72		23.85	386
	42.72	94		42.72	54		23.86	396
	42.74	84		42.74	68		23.87	375
	42.76	84		42.76	66		23.88	403
	42.78	102		42.78	70		23.89	397
	42.8	84		42.8	74		23.9	397
	42.82	90		42.82	70		23.91	399
	42.84	96		42.84	62		23.92	422
	42.86	94		42.86	78		23.93	457
	42.88	90		42.88	78		23.94	435
	42.9	86		42.9	80		23.95	450
	42.92	92		42.92	80		23.96	458
	42.94	102		42.94	82		23.97	448
	42.96	124		42.96	106		23.98	463
	42.98	130		42.98	108		23.99	432
	43	130		43	88		24	435
	43.02	132		43.02	102		24.01	474
	43.04	122		43.04	110		24.02	471
	43.06	128		43.06	96		24.03	463
	43.08	126		43.08	98		24.04	470
	43.1	132		43.1	102		24.05	486
	43.12	150		43.12	124		24.06	452
	43.14	146		43.14	96		24.07	426
	43.16	134		43.16	106		24.08	442
	43.18	168		43.18	88		24.09	426
	43.2	148		43.2	88		24.1	494
	43.22	134		43.22	84		24.11	457
	43.24	150		43.24	76		24.12	455
	43.26	148		43.26	56		24.13	439
	43.28	134		43.28	86		24.14	476
	43.3	128		43.3	54		24.15	476
	43.32	120		43.32	72		24.16	453
	43.34	132		43.34	60		24.17	493
	43.36	102		43.36	48		24.18	496
	43.38	102		43.38	70		24.19	483
	43.4	100		43.4	74		24.2	501
	43.42	94		43.42	44		24.21	547
	43.44	98		43.44	50		24.22	526
	43.46	96		43.46	64		24.23	537
	43.48	86		43.48	52		24.24	574
	43.5	70		43.5	50		24.25	592
	43.52	86		43.52	56		24.26	614
	43.54	98		43.54	58		24.27	645
	43.56	98		43.56	58		24.28	665
	43.58	84		43.58	74		24.29	749
	43.6	72		43.6	72		24.3	749
	43.62	92		43.62	54		24.31	793
	43.64	74		43.64	70		24.32	759
	43.66	76		43.66	70		24.33	864
	43.68	72		43.68	62		24.34	943
	43.7	80		43.7	52		24.35	1062
	43.72	86		43.72	62		24.36	1069
	43.74	78		43.74	66		24.37	1195
	43.76	96		43.76	64		24.38	1203
	43.78	92		43.78	60		24.39	1331
	43.8	78		43.8	60		24.4	1340
	43.82	90		43.82	72		24.41	1395
	43.84	88		43.84	58		24.42	1502
	43.86	84		43.86	64		24.43	1572
	43.88	88		43.88	62		24.44	1640
	43.9	98		43.9	58		24.45	1690
	43.92	92		43.92	54		24.46	1765
	43.94	74		43.94	48		24.47	1783
	43.96	94		43.96	52		24.48	1789
	43.98	80		43.98	52		24.49	1933
	44	78		44	62		24.5	1994
	44.02	62		44.02	62		24.51	2008
	44.04	66		44.04	38		24.52	2145
	44.06	70		44.06	66		24.53	2175
	44.08	64		44.08	58		24.54	2137
	44.1	74		44.1	44		24.55	2194
	44.12	80		44.12	68		24.56	2230
	44.14	90		44.14	72		24.57	2236
	44.16	68		44.16	60		24.58	2350
	44.18	96		44.18	60		24.59	2342
	44.2	74		44.2	60		24.6	2328
	44.22	80		44.22	54		24.61	2395
	44.24	88		44.24	66		24.62	2522
	44.26	78		44.26	84		24.63	2509
	44.28	96		44.28	78		24.64	2447
	44.3	82		44.3	92		24.65	2334
	44.32	106		44.32	68		24.66	2285
	44.34	88		44.34	98		24.67	2161
	44.36	108		44.36	94		24.68	2029
	44.38	114		44.38	88		24.69	1948
	44.4	130		44.4	88		24.7	1843
	44.42	112		44.42	92		24.71	1637
	44.44	126		44.44	94		24.72	1499
	44.46	124		44.46	96		24.73	1429
	44.48	130		44.48	108		24.74	1257
	44.5	116		44.5	82		24.75	1125
	44.52	120		44.52	82		24.76	1027
	44.54	102		44.54	78		24.77	963
	44.56	118		44.56	78		24.78	845
	44.58	124		44.58	70		24.79	826
	44.6	108		44.6	68		24.8	774
	44.62	112		44.62	74		24.81	692
	44.64	120		44.64	84		24.82	701
	44.66	128		44.66	72		24.83	646
	44.68	102		44.68	58		24.84	620
	44.7	100		44.7	64		24.85	603
	44.72	82		44.72	66		24.86	600
	44.74	78		44.74	74		24.87	544
	44.76	86		44.76	52		24.88	573
	44.78	94		44.78	58		24.89	527
	44.8	80		44.8	50		24.9	546
	44.82	92		44.82	74		24.91	481
	44.84	96		44.84	66		24.92	492
	44.86	90		44.86	64		24.93	488
	44.88	82		44.88	56		24.94	467
	44.9	84		44.9	84		24.95	459
	44.92	98		44.92	64		24.96	485
[truncated: 5,004 more rows]

[truncated: 13 more sheets: Figure 2D, Figure 2E, Figure 2F, Figure 3E, Figure 4C, Figure 4D, Figure 4E, Figure 4H, Figure 4J, Figure 5B, Figure 5C, Figure 6, Figure 8E]
