# Supplementary material for: Injectable therapeutic system incorporating neurogenesis-programmed stem cells concomitantly promoting muscle regeneration treats stress urinary incontinence
Source: Nat Commun. 2025 Sep 25;16:8404. doi: 10.1038/s41467-025-63421-2 (PMC12462450; doi:10.1038/s41467-025-63421-2)
Supplement: Supplementary file 6 — Source Data [file 41467_2025_63421_MOESM6_ESM.zip › Source Data/Source Data (RNA-seq)/ADSCs.genecounts]

## Sheet: All_gene_counts
#ID	Symbol	Noraml1	Noraml2	Noraml3	ZIF8-PEG1	ZIF8-PEG2	ZIF8-PEG3	Mg1	Mg2	Mg3
ENSRNOG00000013271	Ireb2	991	673	808	974	1044	977	1062	1060	842
ENSRNOG00000013279	LOC681458	85	106	100	82	78	117	122	146	132
ENSRNOG00000053329	AABR07051671.1	0	0	0	0	0	0	0	0	0
ENSRNOG00000002229	Adcy5	1006	948	940	1246	1117	1082	1149	1286	1112
ENSRNOG00000002227	Kit	20	17	25	13	28	21	33	30	38
ENSRNOG00000002224	Yipf7	0	0	0	0	0	2	0	0	0
ENSRNOG00000002225	Scarb2	2827	2588	2792	3119	2870	3075	2940	3231	2828
ENSRNOG00000042918	RGD1304770	0	6	5	5	3	5	0	8	8
ENSRNOG00000053325	AABR07009105.1	17	4	10	12	11	12	11	13	17
ENSRNOG00000042912	Mycbpap	36	42	38	91	58	28	54	70	59
ENSRNOG00000042915	Mxra7	970	921	762	1101	994	1027	895	1127	1025
ENSRNOG00000042916	Rwdd1	1745	1570	1470	1749	1456	1511	1719	1655	1710
ENSRNOG00000005943	Sp8	0	0	0	4	0	0	0	0	0
ENSRNOG00000005947	Pde6h	0	0	0	0	0	0	0	2	0
ENSRNOG00000005944	Slurp1	0	4	0	0	0	0	0	0	0
ENSRNOG00000030012	Clec4a2	0	4	0	4	0	5	4	5	8
ENSRNOG00000030016	Robo3	0	0	0	0	0	0	0	2	0
ENSRNOG00000030017	Ercc6	386	336	291	439	390	408	407	429	375
ENSRNOG00000030018	Gzmc	0	0	0	0	1	0	3	0	2
ENSRNOG00000030019	Atp1a1	24372	21193	20129	25740	23174	22889	23786	25769	22314
ENSRNOG00000057803	LOC100909439	0	0	0	0	0	0	0	0	0
ENSRNOG00000057806	Trpm7	1506	1219	1347	1462	1427	1587	1624	1664	1369
ENSRNOG00000031760	Fmn1	83	41	46	89	49	62	97	86	67
ENSRNOG00000031763	Olr427	0	0	0	0	0	0	0	0	0
ENSRNOG00000031766	Mt-cyb	142507	155206	140091	179570	168407	174162	182638	161922	147538
ENSRNOG00000031769	Chchd7	177	171	178	185	176	188	140	168	188
ENSRNOG00000029814	Prtn3	0	2	3	0	5	6	0	5	2
ENSRNOG00000029813	AABR07035218.1	28	20	26	32	17	37	36	50	29
ENSRNOG00000029810	Tspan4	3747	4399	3173	3659	3189	4422	3652	3829	3923
ENSRNOG00000029811	Kcne2	21	18	21	26	11	8	23	20	23
ENSRNOG00000038574	Rassf9	47	36	28	35	51	48	56	42	35
ENSRNOG00000038572	Ncapg	127	106	135	236	188	208	218	213	164
ENSRNOG00000015541	Gnb3	72	45	39	44	38	32	47	30	17
ENSRNOG00000015540	Ppp6r3	1451	1377	1248	1513	1357	1409	1556	1608	1475
ENSRNOG00000015546	MGC116121	193	184	208	240	162	255	238	197	191
ENSRNOG00000015544	LOC100909441	7254	6612	6425	8252	7349	7536	7665	7513	7603
ENSRNOG00000011653	Washc2c	2983	2542	2574	3192	2826	2826	3122	3124	3146
ENSRNOG00000011652	Sppl2a	3937	3609	3515	3286	3265	3493	3719	3631	3497
ENSRNOG00000011657	Kbtbd6	1	1	3	0	3	1	1	1	0
ENSRNOG00000011655	Dcaf10	489	384	402	472	507	567	468	465	499
ENSRNOG00000011654	Plk4	358	336	317	441	477	491	343	401	377
ENSRNOG00000011659	Alpk3	0	0	0	6	4	0	2	2	2
ENSRNOG00000011658	Tex30	411	333	438	394	329	423	370	439	306
ENSRNOG00000039192	LOC103690888	0	0	0	0	0	0	0	0	0
ENSRNOG00000039191	Yjefn3	4	2	0	3	3	0	0	7	5
ENSRNOG00000039197	LOC108348074	4708	4728	5305	4203	3792	4481	3467	4978	2674
ENSRNOG00000037684	LOC100912937	0	0	0	0	0	0	0	0	0
ENSRNOG00000037687	Rspo2	0	0	0	0	0	0	0	0	4
ENSRNOG00000037680	Skint8	0	0	0	0	0	0	0	0	0
NewGene_158	NewGene_158	0	0	2	0	0	0	0	0	0
NewGene_156	NewGene_156	0	0	0	5	4	2	0	0	0
ENSRNOG00000037688	Ak9	0	0	0	0	0	2	0	0	0
NewGene_152	NewGene_152	3	0	0	0	0	2	0	0	4
ENSRNOG00000049600	Pate1	0	0	0	0	0	0	0	0	0
ENSRNOG00000018076	Fmo5	65	57	27	49	57	69	70	36	64
ENSRNOG00000049602	Olr1874	0	0	0	0	0	0	0	0	0
ENSRNOG00000049605	Zfp296	35	28	30	20	31	21	32	34	14
ENSRNOG00000049604	Mvk	772	628	615	842	763	707	726	844	821
ENSRNOG00000049607	Lrrc10	0	0	0	0	0	0	0	0	0
ENSRNOG00000018078	Olr36	0	0	0	0	0	0	0	0	0
ENSRNOG00000054572	AABR07026361.2	0	0	0	0	0	2	1	1	0
ENSRNOG00000054576	Gsdmc	4	0	4	4	4	3	1	0	2
ENSRNOG00000016381	Ust	84	76	70	92	55	61	81	60	80
ENSRNOG00000016383	Commd3	3527	3334	3436	3586	3451	3644	3849	3759	4024
ENSRNOG00000016384	Pik3cb	136	78	64	141	131	96	126	98	105
ENSRNOG00000016385	Gabrd	0	0	0	0	0	0	0	0	0
ENSRNOG00000016387	Rpl34	5943	6377	6864	6719	6506	6847	6015	6811	7237
ENSRNOG00000016388	Sphkap	0	0	0	0	0	0	0	2	0
ENSRNOG00000037352	RGD1562747	330	276	350	388	304	315	308	370	336
ENSRNOG00000000439	Ager	15	18	16	20	13	14	8	21	13
ENSRNOG00000047171	Rnf8	389	385	339	454	438	422	473	358	378
ENSRNOG00000047175	Cryaa	2	4	3	0	2	0	0	0	0
ENSRNOG00000047174	Pcdha4	120	52	74	74	111	93	116	104	114
ENSRNOG00000022899	Cdk15	0	0	0	0	0	0	0	0	0
ENSRNOG00000047176	RGD1564380	0	0	0	0	0	0	0	0	0
ENSRNOG00000047179	Aplp2	5596	5122	4787	5879	5347	5684	6070	6294	5267
ENSRNOG00000022896	Rrp7a	1369	1324	1319	1373	1283	1439	1407	1629	1456
ENSRNOG00000022894	Bivm	237	195	211	269	212	285	269	312	243
ENSRNOG00000022893	Rimbp2	0	0	0	0	0	0	0	0	0
ENSRNOG00000022890	RGD1562532	0	0	0	0	0	0	0	0	0
ENSRNOG00000048495	Rrp12	540	633	618	899	674	647	819	872	721
ENSRNOG00000046803	Arhgef16	0	0	0	0	0	0	0	0	2
ENSRNOG00000046800	Olr1385	0	0	0	0	0	0	0	0	0
ENSRNOG00000046801	Olr400	0	0	0	0	0	0	0	0	0
ENSRNOG00000046807	LOC100910863	0	0	0	0	0	0	0	0	0
ENSRNOG00000021272	Mcm8	132	107	118	133	142	133	120	142	132
ENSRNOG00000021273	Crls1	780	773	780	801	694	763	794	766	761
ENSRNOG00000021270	Trmt6	933	766	858	1018	884	989	916	967	982
ENSRNOG00000021276	Bmp2	638	448	528	466	387	476	551	512	457
ENSRNOG00000021274	Fermt1	0	0	8	0	2	0	0	0	0
ENSRNOG00000056320	AABR07070207.1	0	0	0	0	0	0	0	0	0
ENSRNOG00000053136	AABR07026557.1	1	5	0	6	0	0	2	0	2
ENSRNOG00000056325	Mocs2	2296	1994	2141	2152	2044	2185	2483	2689	2562
ENSRNOG00000017163	Pfkp	791	831	791	761	688	710	824	979	848
ENSRNOG00000017161	Lcn8	0	0	0	0	0	0	0	0	0
ENSRNOG00000017167	AABR07033851.1	1	0	5	0	0	3	0	1	2
ENSRNOG00000017166	Mycbp	1071	1019	1026	1242	1105	1159	1049	1095	1224
ENSRNOG00000017165	Akr1e2	118	80	94	101	98	73	102	115	102
ENSRNOG00000017164	Afap1l2	480	442	425	399	353	358	562	565	481
ENSRNOG00000050448	Olr1242	0	0	0	0	0	0	0	0	0
ENSRNOG00000057493	AABR07043249.1	0	0	0	0	0	0	0	0	0
ENSRNOG00000050443	Olr1746	0	0	0	0	0	0	0	0	0
ENSRNOG00000057497	AABR07042936.2	89	85	98	101	160	142	79	106	123
ENSRNOG00000050447	Olr242	0	0	0	0	0	0	0	0	0
ENSRNOG00000057494	AABR07014739.1	0	0	0	0	0	0	0	0	0
ENSRNOG00000057147	Praf2	1619	1366	1243	1538	1270	1292	1487	1535	1459
ENSRNOG00000057141	RGD1561730	0	0	0	0	0	0	0	0	0
NewGene_1344	NewGene_1344	0	0	0	1	2	0	4	0	5
ENSRNOG00000027944	Pnma8a	0	0	0	0	0	0	0	0	0
NewGene_1347	NewGene_1347	0	0	0	0	0	2	0	0	1
ENSRNOG00000027942	Eps8l1	9	0	7	2	3	0	10	0	2
ENSRNOG00000027940	Plppr3	35	22	33	80	56	93	52	49	59
NewGene_1343	NewGene_1343	0	0	0	0	0	0	2	0	0
ENSRNOG00000058676	AABR07050006.1	0	0	0	0	0	0	0	0	0
NewGene_1349	NewGene_1349	4	6	5	6	0	4	9	4	0
ENSRNOG00000027949	Rfx6	0	0	0	0	0	0	0	0	0
ENSRNOG00000021712	Rcbtb1	254	165	172	251	223	223	234	281	241
ENSRNOG00000053790	AABR07036007.1	325	406	384	379	328	0	386	370	393
ENSRNOG00000020638	Hmx2	0	0	0	0	2	0	0	0	0
ENSRNOG00000020635	Exosc5	1024	898	1044	1025	988	929	1020	1097	1063
ENSRNOG00000020634	Pih1d1	773	680	562	797	679	696	739	733	761
ENSRNOG00000020637	Hmx3	0	0	2	0	0	0	2	0	0
ENSRNOG00000020636	Spint2	350	310	301	322	234	284	261	239	294
ENSRNOG00000020630	Il9r	0	0	0	0	0	0	0	0	0
NewGene_2825	NewGene_2825	0	0	0	0	0	0	0	0	3
NewGene_3272	NewGene_3272	0	0	3	0	22	31	18	0	6
NewGene_3273	NewGene_3273	0	0	7	0	0	0	0	0	2
NewGene_3270	NewGene_3270	1	1	4	0	3	2	9	0	3
ENSRNOG00000023480	Nabp2	1729	1742	1682	1987	1758	1646	1771	1831	1783
NewGene_3274	NewGene_3274	0	0	0	0	0	0	0	0	2
ENSRNOG00000051799	Olfr390	0	0	0	0	0	0	0	0	0
NewGene_3279	NewGene_3279	0	5	0	6	2	0	0	0	2
ENSRNOG00000051792	LOC689959	1778	1676	1667	1616	1511	1624	1822	1757	1828
ENSRNOG00000026474	Cad	1286	1178	1149	1687	1355	1166	1189	1262	1173
ENSRNOG00000021719	Slfn5	1178	1025	1104	954	184	950	1134	1243	1051
NewGene_5512	NewGene_5512	0	0	0	0	3	4	0	0	0
ENSRNOG00000061324	AABR07065740.1	0	0	0	0	0	0	0	0	0
NewGene_1693	NewGene_1693	82	73	71	174	116	111	225	206	166
NewGene_1690	NewGene_1690	13	12	15	6	11	6	6	9	2
ENSRNOG00000042492	Cop1	4351	4024	4089	4140	3776	4087	4431	4644	4420
NewGene_1697	NewGene_1697	4	0	0	0	0	0	2	0	0
ENSRNOG00000042497	Mymx	0	0	0	0	0	0	0	0	0
ENSRNOG00000042496	Cyp4f5	89	127	90	100	122	95	101	116	72
ENSRNOG00000042499	LOC100364435	33413	38394	34620	38129	36564	36465	36382	35277	39312
NewGene_1698	NewGene_1698	322	347	237	218	185	203	291	299	338
ENSRNOG00000033755	Vom1r35	0	0	0	0	0	0	0	0	0
ENSRNOG00000053869	Ppp1r3d	192	190	157	189	167	196	165	230	171
ENSRNOG00000053860	Olr1742	0	0	0	0	0	0	0	0	0
ENSRNOG00000010248	Serpini1	32	32	20	54	45	57	39	31	40
ENSRNOG00000010241	Hspb11	153	131	139	157	156	125	138	129	132
ENSRNOG00000010240	Tent5a	1047	813	1098	1289	1304	1343	1131	1096	1054
ENSRNOG00000010244	Sarm1	78	49	38	75	52	83	46	86	68
ENSRNOG00000051420	Cables2	267	279	312	342	321	336	342	302	319
ENSRNOG00000051423	AABR07024790.1	0	0	0	0	0	0	0	0	0
ENSRNOG00000059237	AABR07068851.1	0	0	4	0	0	0	0	0	0
ENSRNOG00000012683	Abhd17c	2899	2506	2395	3057	2820	2808	2669	2810	2702
ENSRNOG00000027360	Srsf7	1983	1757	1831	1803	1833	1882	1978	1990	1884
ENSRNOG00000027365	Hoxa4	18	20	9	28	20	24	27	29	22
ENSRNOG00000029360	Serinc1	6459	5480	5731	6877	6753	6641	6927	7222	6188
ENSRNOG00000027368	LOC100910875	610	638	617	662	609	619	612	711	728
NewGene_2583	NewGene_2583	0	0	0	0	2	0	0	0	0
NewGene_2582	NewGene_2582	0	3	0	1	0	0	4	0	0
ENSRNOG00000033134	Mef2c	325	114	222	321	127	284	372	335	310
NewGene_2587	NewGene_2587	32	33	26	26	26	19	24	23	29
ENSRNOG00000033133	Nae1	739	609	768	750	771	760	769	690	773
NewGene_2585	NewGene_2585	0	0	0	0	0	0	2	6	0
NewGene_2584	NewGene_2584	441	341	369	438	322	352	384	351	286
NewGene_2588	NewGene_2588	100	129	106	104	94	125	115	74	86
NewGene_3189	NewGene_3189	0	0	0	0	0	0	0	0	4
ENSRNOG00000060914	Nudcd2	1799	1615	1673	1835	1656	1755	1734	1648	1771
ENSRNOG00000060915	Olr270	0	0	0	0	0	0	0	0	0
NewGene_3182	NewGene_3182	17	25	6	9	14	14	19	16	22
ENSRNOG00000060917	AABR07050298.1	0	0	0	0	0	0	2	0	0
NewGene_3184	NewGene_3184	0	0	0	0	0	2	0	0	0
ENSRNOG00000060912	Qars	4905	4544	4327	4838	4728	4292	4695	5166	4895
NewGene_2638	NewGene_2638	0	0	0	0	0	1	0	1	2
NewGene_2631	NewGene_2631	0	0	0	1	0	2	0	0	0
NewGene_2630	NewGene_2630	0	0	0	0	0	0	2	4	0
NewGene_2633	NewGene_2633	2	0	0	0	0	0	0	0	0
NewGene_2634	NewGene_2634	0	0	0	6	0	0	0	0	0
NewGene_2636	NewGene_2636	2	0	0	0	0	0	0	0	2
ENSRNOG00000033688	Cep170b	1468	1310	1212	1627	1284	1254	1365	1729	1378
ENSRNOG00000026702	Jaml	21	35	30	50	36	18	36	27	19
ENSRNOG00000061359	AABR07028009.1	12	18	18	25	6	25	10	18	6
ENSRNOG00000026705	Dgki	11	4	0	2	6	4	18	0	7
ENSRNOG00000026704	Drp2	12	2	9	4	8	6	4	4	5
ENSRNOG00000033680	LOC108348266	0	0	0	0	0	0	0	0	0
ENSRNOG00000033682	Tbpl2	0	0	0	0	0	0	0	0	0
ENSRNOG00000033685	Elane	0	0	0	0	0	0	0	0	0
ENSRNOG00000033686	LOC685963	2	6	2	8	4	5	3	7	5
ENSRNOG00000022466	LOC100361898	336	420	352	369	389	432	413	409	398
ENSRNOG00000022462	AABR07018437.1	0	0	1	1	1	0	0	0	0
ENSRNOG00000022283	Lhfpl5	0	0	0	0	0	0	0	0	2
ENSRNOG00000022288	Pafah2	104	118	109	129	136	116	139	163	133
ENSRNOG00000022289	Aip	1349	1245	1299	1462	1301	1313	1413	1482	1439
ENSRNOG00000060002	AC115670.1	0	1	0	0	0	0	1	0	0
ENSRNOG00000060005	Surf4	2681	11068	10551	13435	12363	11705	10953	12661	12086
ENSRNOG00000060008	Cog7	924	755	806	858	900	866	880	968	990
ENSRNOG00000024705	Rarres2	11329	11051	10720	12649	11763	12176	10663	12377	12155
ENSRNOG00000024707	Tp73	0	0	4	2	4	0	0	4	0
ENSRNOG00000024700	AABR07052443.1	0	0	0	0	0	0	0	0	0
ENSRNOG00000024703	Dock5	156	148	211	270	218	216	233	255	201
ENSRNOG00000024709	Vwde	0	0	0	0	0	0	0	0	0
NewGene_6639	NewGene_6639	282	85	256	208	34	328	342	322	260
NewGene_6638	NewGene_6638	28	42	40	46	43	20	42	41	52
NewGene_6637	NewGene_6637	15	12	13	11	14	14	10	13	18
NewGene_6636	NewGene_6636	10	13	13	13	12	13	11	14	6
NewGene_6631	NewGene_6631	118	155	94	143	104	142	72	158	122
NewGene_6630	NewGene_6630	0	0	3	0	9	2	7	2	3
NewGene_6633	NewGene_6633	3	0	0	0	2	5	0	4	0
NewGene_6632	NewGene_6632	0	0	0	0	0	0	63	0	0
ENSRNOG00000006652	Ddx1	5184	4943	5062	5912	5760	5711	5660	6154	5657
ENSRNOG00000030568	Rgs12	419	364	290	432	395	389	466	399	411
ENSRNOG00000030569	Olr1163	0	0	0	0	0	0	0	0	0
ENSRNOG00000030563	AABR07013798.1	0	0	0	0	0	2	0	0	0
ENSRNOG00000058317	Pnck	0	0	0	0	0	0	0	0	0
ENSRNOG00000031211	Acsm5	0	0	0	0	0	0	0	0	0
ENSRNOG00000031210	Vmn1r83	0	0	0	0	0	0	0	0	0
ENSRNOG00000031213	Slc39a11	940	776	849	972	881	1000	912	941	830
ENSRNOG00000031216	AABR07055776.1	1625	1404	1285	1319	1193	1287	1541	1477	1272
ENSRNOG00000001452	Fzd9	10	10	4	3	0	6	8	6	8
ENSRNOG00000001453	Baz1b	3029	2507	2513	3481	2874	3073	3012	3234	3051
ENSRNOG00000004563	Sec24a	909	756	738	974	906	928	935	904	985
ENSRNOG00000004560	Cacna1b	33	32	24	27	30	9	13	32	14
ENSRNOG00000004566	Arhgef15	0	0	2	4	2	4	2	2	4
ENSRNOG00000004564	Lrriq1	0	0	0	0	0	0	0	0	0
ENSRNOG00000018279	Sfxn1	5375	4171	4674	5902	5380	5247	5224	5138	4676
ENSRNOG00000018272	Zfp511	301	243	243	202	175	205	258	238	217
ENSRNOG00000018273	Ncl	11933	10264	11404	12595	12631	12665	13019	13767	13013
ENSRNOG00000018271	Scamp4	3355	3056	2983	3636	3213	3178	3382	3519	3275
ENSRNOG00000018276	Mgat4a	93	75	69	127	93	147	95	109	113
ENSRNOG00000048539	Olr832	0	0	0	0	0	0	0	0	0
NewGene_4097	NewGene_4097	2	3	0	4	3	0	4	2	1
NewGene_4095	NewGene_4095	0	0	0	0	0	0	3	0	0
NewGene_4093	NewGene_4093	8	6	0	9	11	5	7	0	13
NewGene_4092	NewGene_4092	0	0	0	7	0	0	0	0	2
NewGene_4091	NewGene_4091	0	0	0	0	0	0	0	4	0
NewGene_426	NewGene_426	0	5	0	0	0	0	2	0	0
NewGene_421	NewGene_421	261	319	265	237	290	298	292	320	353
NewGene_420	NewGene_420	51	36	0	35	65	36	45	67	57
NewGene_423	NewGene_423	0	4	0	0	0	0	0	0	0
ENSRNOG00000037115	Chi3l3	0	0	0	0	0	0	0	0	0
ENSRNOG00000040095	LOC680955	0	0	0	0	0	0	0	0	0
NewGene_428	NewGene_428	3	7	15	4	14	5	10	7	14
ENSRNOG00000037113	Slfn2	3467	3226	3380	3580	3434	3499	3834	3877	3655
ENSRNOG00000057212	AABR07043271.1	0	0	0	0	0	0	0	0	0
ENSRNOG00000048394	Zfp560	144	123	116	145	141	149	133	149	130
ENSRNOG00000048395	Olr1515	0	0	0	0	0	0	0	0	0
ENSRNOG00000048396	LOC108348138	0	0	0	0	0	0	0	0	0
ENSRNOG00000048390	AABR07006536.1	0	0	0	0	0	0	0	0	0
ENSRNOG00000007247	A2ml1	0	0	0	0	0	2	0	2	2
ENSRNOG00000052220	Ccdc83	0	0	0	0	0	0	0	0	0
ENSRNOG00000052227	Olr1327	0	0	0	0	0	0	0	0	0
ENSRNOG00000052226	LOC108348144	353	142	334	131	135	130	440	443	414
ENSRNOG00000052224	Celf6	0	0	0	0	0	0	0	0	0
ENSRNOG00000052228	AC115371.2	0	0	0	0	0	0	0	0	0
ENSRNOG00000017194	Prdx1	16278	15409	15196	16129	15383	15757	16464	17123	17116
ENSRNOG00000012343	Pdp2	134	124	97	196	164	164	123	154	122
ENSRNOG00000046239	LOC100909612	0	0	0	3	0	0	0	0	0
ENSRNOG00000019639	Pgpep1	225	196	186	224	200	210	222	250	260
ENSRNOG00000019638	Lmna	13108	11725	10921	12314	10370	10246	11848	12943	11930
ENSRNOG00000019635	Cops8	2177	2099	1915	2123	1945	1997	2079	2152	2334
ENSRNOG00000019634	Eif4e2	2533	2527	2453	2780	2630	2608	2676	2754	2602
ENSRNOG00000012347	Gata2	8	8	0	5	8	18	6	4	11
ENSRNOG00000019630	Hacl1	408	311	379	407	404	405	427	518	462
ENSRNOG00000046235	Olfr1442	0	0	0	0	0	0	0	0	0
ENSRNOG00000046234	LOC103692018	0	0	0	0	0	0	0	0	0
ENSRNOG00000013844	Fam172a	151	107	187	141	164	168	215	210	255
ENSRNOG00000013845	Mrpl21	507	510	470	468	482	532	521	580	546
ENSRNOG00000013847	Nova2	0	0	0	0	0	0	0	0	0
ENSRNOG00000013840	Ankrd2	7	0	0	8	4	4	5	1	9
ENSRNOG00000013841	Dcaf1	668	558	638	674	616	622	734	687	701
ENSRNOG00000007141	Preb	1154	1116	973	1305	1069	1158	1248	1333	1282
ENSRNOG00000007142	B3gat1	0	0	0	0	0	0	0	0	0
ENSRNOG00000007147	Cyp46a1	73	69	42	50	73	82	74	77	47
ENSRNOG00000038355	Crygs	0	0	0	0	0	0	0	0	0
ENSRNOG00000006238	Traf2	438	398	436	480	381	469	420	571	508
ENSRNOG00000006231	Ptpro	6	7	8	3	6	7	5	6	6
ENSRNOG00000006235	Nell2	21	5	4	37	19	28	21	6	15
ENSRNOG00000006237	Gpr37l1	0	0	0	0	2	0	0	0	0
ENSRNOG00000006236	Dsn1	426	460	476	595	504	511	549	542	446
ENSRNOG00000018075	Spcs1	3632	3827	3633	3727	3598	3726	3821	3751	4091
ENSRNOG00000000699	Selplg	11	15	12	14	11	19	12	10	18
NewGene_3607	NewGene_3607	0	0	0	0	0	0	0	2	0
ENSRNOG00000018077	Gpat4	3198	2763	2900	3540	3098	3244	3166	3355	2855
ENSRNOG00000029238	Hgh1	952	911	776	945	792	761	861	976	819
ENSRNOG00000000691	Foxn4	0	0	0	0	0	0	0	0	0
ENSRNOG00000018070	Rnf182	0	0	0	0	0	0	0	0	0
ENSRNOG00000000693	Svop	0	0	0	2	6	0	4	0	0
ENSRNOG00000029235	Sfmbt2	3	3	4	13	8	16	6	12	6
ENSRNOG00000000695	Ssh1	40	39	26	42	40	52	52	68	52
ENSRNOG00000029233	Olr30	0	0	0	0	0	0	0	0	0
ENSRNOG00000000697	Coro1c	4357	3629	3670	4496	3776	3871	4462	4739	4440
ENSRNOG00000013596	Dimt1	390	432	392	447	380	340	428	395	328
ENSRNOG00000013594	Acp2	3124	2699	2672	3097	2736	2905	3087	3253	2815
ENSRNOG00000013593	Upk3a	0	0	0	0	0	0	0	0	0
ENSRNOG00000013591	Tmem9b	1801	1813	1684	1759	1592	1748	1766	1814	1800
ENSRNOG00000013598	Melk	217	224	172	320	356	344	305	248	249
ENSRNOG00000012469	Ints14	806	644	668	925	782	844	797	795	776
ENSRNOG00000012467	Il17a	0	0	0	0	0	0	0	0	0
ENSRNOG00000012460	Cntf	80	55	65	68	63	80	70	42	50
ENSRNOG00000015857	Ctsa	36433	32743	30128	32697	28925	30215	31656	33847	32321
ENSRNOG00000015851	Nat8b	39	74	46	49	51	51	39	53	50
ENSRNOG00000015850	Rbp7	0	0	0	2	0	0	0	0	0
ENSRNOG00000015852	Arhgap35	2561	2300	2297	3098	2776	2746	2788	2989	2623
ENSRNOG00000015859	Chdh	24	30	18	17	35	34	13	15	23
ENSRNOG00000015858	Hyal1	16	29	14	22	22	16	25	43	23
ENSRNOG00000003348	Rasd1	2074	1879	1776	2776	2264	2358	1951	2359	2300
ENSRNOG00000003349	LOC103693323	77	87	96	91	79	72	106	126	118
ENSRNOG00000003346	Fancb	99	115	99	133	120	146	113	121	110
ENSRNOG00000003347	Olr1016	0	0	0	0	0	0	0	0	0
ENSRNOG00000003342	AABR07037798.1	0	0	0	0	0	0	0	0	0
ENSRNOG00000003343	Canx	27479	24735	25267	27969	26212	26916	28187	29312	26104
ENSRNOG00000039404	AABR07017662.1	0	0	0	0	0	0	0	0	0
ENSRNOG00000039405	Prss29	5	0	0	0	0	0	0	0	0
ENSRNOG00000001270	Hvcn1	32	26	24	47	20	49	36	35	26
ENSRNOG00000001271	Card6	102	96	87	116	86	100	120	145	115
ENSRNOG00000001272	Mcm3ap	1278	1193	1146	1442	1380	1311	1466	1533	1260
ENSRNOG00000001273	Psmg3	1053	1067	988	1097	999	1096	972	1115	1135
ENSRNOG00000001274	Vps29	2928	2684	2670	2805	2705	2902	2947	2878	2636
ENSRNOG00000001275	Tmem184a	0	0	0	0	0	0	0	0	0
ENSRNOG00000001276	Pcnt	243	204	212	308	277	282	249	281	257
ENSRNOG00000001277	Mafk	2127	2007	1922	2515	1903	2068	2118	2247	2273
ENSRNOG00000001278	Gpn3	550	505	563	511	475	555	550	554	574
ENSRNOG00000061431	AABR07061134.1	0	0	0	0	0	0	0	0	0
ENSRNOG00000037967	Thap7	743	649	669	729	637	596	654	747	742
ENSRNOG00000037960	Stum	0	0	0	0	0	0	0	0	0
ENSRNOG00000013330	Cdhr1	0	0	2	0	2	0	0	2	4
ENSRNOG00000013331	Sdha	3649	3173	3333	3605	3229	3151	3539	3929	3699
ENSRNOG00000013336	Wdr70	617	485	587	690	610	623	717	676	675
ENSRNOG00000013334	Clca5	0	0	0	0	0	2	0	5	0
ENSRNOG00000013338	Olr1643	0	0	0	0	0	0	0	0	0
ENSRNOG00000013339	Gmeb2	113	100	106	97	108	157	141	137	137
ENSRNOG00000030601	AABR07053884.1	0	0	0	0	0	0	0	0	0
ENSRNOG00000061438	LOC100360491	1404	1006	481	860	1096	995	1081	1014	927
ENSRNOG00000014021	Matn4	295	248	266	286	279	226	249	394	350
ENSRNOG00000014027	RGD1304728	92	84	82	73	104	88	113	114	121
ENSRNOG00000014025	Rasgrf1	15	10	27	38	31	18	17	32	38
ENSRNOG00000014029	Klhl13	1090	827	923	923	854	886	1157	1108	1009
ENSRNOG00000010733	Vps11	2093	1754	1771	2097	1688	1819	2011	2068	2065
ENSRNOG00000010732	Sap18	2519	2585	2408	2337	2411	2485	2314	2687	2851
ENSRNOG00000010731	Gpm6a	6	4	0	6	5	0	0	4	6
ENSRNOG00000010730	Efcab10	3	0	0	0	0	0	0	0	0
ENSRNOG00000010737	Mbnl2	6803	5586	6122	6049	5928	6202	6370	6230	6169
ENSRNOG00000010736	Pbx4	8	5	9	0	14	0	2	9	17
ENSRNOG00000010735	Nfyc	1160	1124	1001	1184	1116	1173	1291	1090	1274
ENSRNOG00000038432	Sh2d1b2	0	0	0	0	0	0	0	0	0
ENSRNOG00000038436	RGD1307100	1323	1009	1136	1290	1222	1195	1287	1404	1179
ENSRNOG00000038437	LOC108350839	0	0	0	0	0	1	0	0	0
ENSRNOG00000037356	Dph6	52	47	46	49	40	63	32	59	57
NewGene_2039	NewGene_2039	0	3	4	5	0	6	4	0	6
ENSRNOG00000036760	Tmc5	0	0	0	0	0	0	0	0	0
NewGene_2033	NewGene_2033	2	0	0	0	0	0	0	0	0
NewGene_2032	NewGene_2032	0	0	0	0	2	0	0	0	0
NewGene_2030	NewGene_2030	2	0	0	3	4	2	2	4	0
NewGene_2034	NewGene_2034	240	185	167	201	150	174	177	196	162
ENSRNOG00000045960	AC103179.1	4	10	0	11	20	0	10	10	3
ENSRNOG00000045961	Lyrm7	265	264	310	300	264	288	281	360	296
ENSRNOG00000016777	AABR07018321.1	1333	1227	1255	1451	1370	1406	1608	1674	1612
ENSRNOG00000045963	AABR07027718.1	0	0	0	0	1	0	0	0	0
ENSRNOG00000045964	AABR07026892.1	0	0	0	0	0	0	0	0	0
ENSRNOG00000045965	N4bp3	28	15	19	17	22	13	20	17	11
ENSRNOG00000045966	AABR07051548.1	0	0	0	0	0	0	0	0	0
ENSRNOG00000045968	AABR07027545.1	6	13	13	9	14	12	4	14	10
ENSRNOG00000045969	Olr1135	0	0	0	0	0	0	0	0	0
ENSRNOG00000016779	Fam120a	1539	1368	1591	2028	1670	1709	2097	2109	1833
ENSRNOG00000016778	Cops7a	4286	3749	3702	3956	3465	3433	3684	3918	4000
ENSRNOG00000043498	Sik2	946	822	667	904	754	822	981	946	865
ENSRNOG00000043492	Olr556	0	0	0	0	0	0	0	0	0
ENSRNOG00000043494	LOC681385	0	0	0	0	0	0	0	0	0
ENSRNOG00000017828	Egr3	42	26	56	22	12	9	6	7	6
ENSRNOG00000017829	Ssu72	2561	2462	2373	2590	2395	2572	2718	2811	2576
ENSRNOG00000012850	Kat6b	200	154	175	201	143	168	189	170	146
ENSRNOG00000012851	Dnajc5b	0	0	0	0	0	0	0	0	0
ENSRNOG00000012852	Bin1	2391	2055	2093	2343	2075	1868	2308	2183	2261
ENSRNOG00000012853	Tk2	521	414	348	392	403	419	461	478	489
ENSRNOG00000017822	Oga	1551	1462	1495	1651	1510	1577	1659	1742	1519
ENSRNOG00000017820	Nqo2	199	185	200	205	220	199	180	181	174
ENSRNOG00000017821	Agxt2	0	0	0	0	0	0	0	0	0
ENSRNOG00000012858	Odf3	0	0	2	0	0	0	0	0	0
ENSRNOG00000017824	Ncoa5	968	760	821	1017	856	945	958	1021	917
ENSRNOG00000015088	Prune2	5	0	4	6	0	0	0	8	0
ENSRNOG00000015089	Mcoln2	16	10	16	26	24	5	11	20	15
ENSRNOG00000015082	Nlrp10	2	0	0	0	0	0	0	0	0
ENSRNOG00000015080	Wdfy1	204	124	159	207	164	154	220	202	189
ENSRNOG00000015086	Plin1	348	246	229	186	118	168	165	121	87
ENSRNOG00000015084	Necab2	0	1	3	0	0	0	0	0	4
ENSRNOG00000015085	Dmpk	3353	3035	2654	2353	1909	1911	3238	3390	3132
ENSRNOG00000014427	Chrnb4	4	15	0	0	14	9	15	7	6
ENSRNOG00000022919	Chst8	0	8	0	0	0	0	2	0	0
ENSRNOG00000022910	Emcn	0	0	0	4	4	0	0	0	0
ENSRNOG00000022911	Hjurp	107	58	94	120	160	129	98	82	88
ENSRNOG00000013433	Gnrh1	4	0	1	0	0	0	2	3	1
NewGene_3849	NewGene_3849	10	0	2	3	1	0	0	0	6
NewGene_3848	NewGene_3848	0	0	6	0	0	0	0	13	7
NewGene_3845	NewGene_3845	4	0	0	6	0	2	9	2	0
NewGene_3844	NewGene_3844	4	0	2	0	0	0	0	0	0
NewGene_3847	NewGene_3847	11	17	21	0	22	24	0	20	16
NewGene_3846	NewGene_3846	0	0	0	0	0	0	3	0	5
NewGene_3841	NewGene_3841	70	99	53	58	88	94	69	64	94
NewGene_3840	NewGene_3840	109	109	106	114	96	90	87	77	69
NewGene_3843	NewGene_3843	33	24	21	53	22	29	49	21	16
NewGene_3842	NewGene_3842	94	35	52	83	83	60	68	85	77
ENSRNOG00000013436	Pde7b	379	257	296	314	358	354	420	447	405
ENSRNOG00000016190	Coq9	1674	1378	1443	1425	1393	1456	1570	1609	1584
ENSRNOG00000016193	RGD1562114	1181	1270	1242	1334	1271	1190	1093	1390	1309
ENSRNOG00000016196	Dlgap1	10	9	18	12	11	13	29	6	10
ENSRNOG00000016199	Hoxc9	359	332	260	273	278	242	307	283	303
ENSRNOG00000053703	AABR07058918.1	0	0	0	0	0	0	0	0	0
ENSRNOG00000046619	Pla2g12b	0	0	0	0	0	0	0	0	0
ENSRNOG00000046611	Dzip1-ps1	0	0	0	0	0	0	0	0	0
ENSRNOG00000046617	LOC103690149	75	65	20	69	66	77	38	96	86
ENSRNOG00000049700	Cda	0	0	0	0	2	0	0	0	0
ENSRNOG00000042729	Efhc1	565	608	536	560	495	545	670	617	605
ENSRNOG00000042728	Fbrs	496	434	367	461	355	392	477	486	380
ENSRNOG00000042721	Gimd1	0	0	0	0	0	0	0	0	0
ENSRNOG00000042720	Mrpl28	1064	1072	989	1136	1104	1023	901	1036	1050
ENSRNOG00000042727	RGD1563159	19	8	17	7	6	12	14	19	3
ENSRNOG00000042726	RGD1560775	2	0	2	0	0	0	5	3	0
ENSRNOG00000014845	Strc	0	0	0	0	0	0	0	0	0
ENSRNOG00000014844	Kif21a	52	36	31	46	42	64	49	78	59
ENSRNOG00000014847	Rassf10	0	0	0	1	2	0	3	0	4
ENSRNOG00000014846	Anp32a	1729	1529	1570	1748	1672	1668	2016	1783	1983
ENSRNOG00000014840	Gna14	914	817	770	999	858	902	897	999	876
ENSRNOG00000005018	Scn2a	44	40	18	27	33	62	42	41	39
ENSRNOG00000056179	AABR07061072.1	0	0	0	0	0	0	0	0	0
ENSRNOG00000005012	Utp14a	816	886	842	1045	898	889	958	1176	1120
ENSRNOG00000056177	AABR07010085.2	0	0	0	0	0	0	0	0	0
ENSRNOG00000005015	Rabep1	1462	1358	1352	1381	1337	1398	1535	1483	1720
ENSRNOG00000056175	Olr1470	0	0	0	0	0	0	0	0	0
ENSRNOG00000005017	AABR07028839.1	65	41	56	97	54	47	58	70	65
ENSRNOG00000015035	Myo7b	56	53	50	62	72	48	57	73	80
NewGene_5876	NewGene_5876	591	586	421	364	317	395	653	651	623
NewGene_5877	NewGene_5877	6	3	3	7	0	8	2	0	2
NewGene_5872	NewGene_5872	67	62	66	70	81	57	56	76	90
NewGene_5873	NewGene_5873	0	4	0	0	0	0	0	0	0
NewGene_5870	NewGene_5870	72	59	48	53	67	59	49	32	28
NewGene_5871	NewGene_5871	1323	1479	1372	1537	1382	1499	1649	2094	2087
NewGene_5879	NewGene_5879	0	0	0	0	0	4	0	0	0
ENSRNOG00000021758	Tnpo3	1499	1212	1339	1483	1350	1325	1444	1629	1489
ENSRNOG00000021751	AABR07065265.1	0	0	0	0	0	0	0	0	0
ENSRNOG00000021750	Id1	2282	2233	1968	1809	1622	1682	2048	2164	2252
ENSRNOG00000004768	Myf5	0	0	0	0	0	0	2	0	0
ENSRNOG00000047177	AABR07014021.1	0	0	0	0	0	0	0	0	0
ENSRNOG00000050636	Arhgef10l	1190	1019	960	1299	949	1066	1159	1344	1254
ENSRNOG00000050637	Tas2r110	0	0	0	0	0	0	0	0	0
ENSRNOG00000004763	Sirpa	3997	3573	3057	3861	3337	3398	3496	3778	3494
ENSRNOG00000050632	Olr1253	0	0	0	0	0	0	0	0	0
ENSRNOG00000050630	AABR07070043.1	19723	20060	19011	19372	18131	19328	20440	23868	21023
ENSRNOG00000004766	Glis2	1466	1355	1178	1380	1180	1314	1260	1493	1453
ENSRNOG00000027756	Usf3	145	173	108	288	149	146	177	244	194
ENSRNOG00000013712	Tex261	3436	3502	3280	4296	4146	4135	3786	3906	3943
ENSRNOG00000009222	Epha2	380	366	352	460	381	365	359	458	347
ENSRNOG00000009221	Cdcp2	0	0	0	0	0	0	0	0	0
ENSRNOG00000009220	Tmem17	258	292	274	322	219	171	278	279	284
ENSRNOG00000009227	Aplnr	0	0	0	3	0	0	0	2	0
ENSRNOG00000009226	Crygn	0	2	0	0	0	0	0	0	0
ENSRNOG00000009225	Copz2	2615	2326	2266	2525	2308	2264	2417	2379	2566
ENSRNOG00000009224	E4f1	368	313	228	373	260	259	322	387	321
ENSRNOG00000059919	Mtg2	510	479	403	506	451	434	455	487	571
ENSRNOG00000028250	Lax1	0	0	0	0	0	0	0	0	0
ENSRNOG00000059910	AABR07051689.1	0	0	0	0	0	0	0	0	0
ENSRNOG00000059911	AABR07026294.1	1085	961	843	869	862	851	903	922	907
NewGene_2488	NewGene_2488	0	3	0	0	0	0	2	2	0
ENSRNOG00000058359	Fkbp8	4812	4490	4112	5318	4475	4269	4878	5158	4988
ENSRNOG00000058358	AC112534.2	0	0	0	0	0	0	0	0	0
ENSRNOG00000049939	AABR07066677.1	0	0	0	0	0	0	0	0	0
ENSRNOG00000049938	Olr32	0	0	0	0	0	0	0	0	0
ENSRNOG00000049937	Pdxk	332	365	399	506	442	387	523	572	503
ENSRNOG00000049936	Olr1615	0	0	0	0	0	0	0	0	0
ENSRNOG00000049935	AABR07062535.1	0	0	0	0	0	0	0	0	0
ENSRNOG00000049931	LOC288913	1923	1772	1613	1872	1602	1639	1655	1890	1934
ENSRNOG00000058352	AABR07065699.4	0	0	0	0	0	0	0	0	0
ENSRNOG00000002903	Specc1	1912	1573	1752	2159	1896	1897	1971	2454	2134
ENSRNOG00000008641	Gnpnat1	1462	1356	1422	1350	1499	1407	1430	1465	1387
NewGene_1555	NewGene_1555	0	0	0	4	1	2	0	2	0
NewGene_1554	NewGene_1554	0	0	0	0	0	0	0	0	2
ENSRNOG00000020400	Mef2b	0	0	0	5	0	4	0	0	3
ENSRNOG00000020401	Adcy4	177	225	206	255	177	153	166	245	155
ENSRNOG00000020406	Tmed6	0	0	0	0	0	0	0	0	0
NewGene_1550	NewGene_1550	65	64	51	89	66	31	46	104	91
NewGene_1553	NewGene_1553	0	2	0	0	0	0	0	0	0
ENSRNOG00000020405	Ins2	0	0	0	0	0	0	0	0	0
NewGene_1558	NewGene_1558	0	0	0	0	0	0	0	2	0
NewGene_6019	NewGene_6019	17	40	16	13	20	7	15	12	14
NewGene_6018	NewGene_6018	0	5	0	0	3	0	0	0	0
NewGene_6015	NewGene_6015	10	23	7	11	11	11	8	7	9
NewGene_6014	NewGene_6014	4	3	1	4	2	2	4	0	3
NewGene_6017	NewGene_6017	263	176	214	228	203	150	255	223	240
NewGene_6016	NewGene_6016	0	0	0	0	2	0	0	0	0
NewGene_6010	NewGene_6010	0	0	7	0	0	0	0	5	0
NewGene_6013	NewGene_6013	127	126	92	85	84	121	135	146	110
NewGene_6012	NewGene_6012	3	8	6	4	0	2	8	8	6
NewGene_3023	NewGene_3023	246	215	247	278	285	308	269	311	305
NewGene_3022	NewGene_3022	0	0	0	0	0	0	2	0	0
NewGene_3021	NewGene_3021	1050	1070	908	971	994	942	949	859	1290
NewGene_3026	NewGene_3026	0	4	0	2	4	4	0	0	0
NewGene_3025	NewGene_3025	0	5	0	0	0	0	0	0	0
NewGene_3024	NewGene_3024	0	0	0	0	0	0	0	0	2
NewGene_3029	NewGene_3029	13	0	0	1	0	3	2	3	0
ENSRNOG00000002908	Slc35a4	3099	2475	2504	3096	2844	2628	2807	3108	3026
ENSRNOG00000023278	Sec61a2	608	663	562	677	672	659	606	685	604
ENSRNOG00000023274	Lrrc28	336	234	275	270	281	218	263	301	304
ENSRNOG00000023271	Parl	891	778	807	965	783	895	857	949	931
ENSRNOG00000059001	AABR07017737.1	0	0	0	0	0	0	0	0	0
ENSRNOG00000059006	AABR07042557.1	0	0	0	0	0	0	0	0	0
ENSRNOG00000059007	AABR07061005.2	0	0	0	0	0	0	0	0	0
ENSRNOG00000059005	Kcnj1	0	0	0	0	0	0	0	0	0
ENSRNOG00000059008	Socs7	18	16	0	23	23	7	35	12	15
ENSRNOG00000022586	Cdk9	3114	2739	2638	3118	2683	3020	3009	3224	3018
ENSRNOG00000022582	Ccnq	342	301	284	344	330	288	278	346	372
ENSRNOG00000023187	RGD1565685	198	141	136	171	125	153	163	150	166
ENSRNOG00000023182	AABR07030085.1	0	1	0	2	1	1	2	0	1
ENSRNOG00000023181	RGD1565767	0	0	1	0	0	0	0	0	0
NewGene_2779	NewGene_2779	9	3	8	8	3	0	6	0	4
NewGene_2771	NewGene_2771	3	8	15	4	10	9	5	4	4
ENSRNOG00000060709	AABR07046866.1	0	2	1	0	1	0	0	0	0
ENSRNOG00000060708	AABR07037545.1	0	0	0	0	0	0	0	0	0
ENSRNOG00000060707	Atg2a	989	913	817	975	955	923	1088	961	962
ENSRNOG00000060701	AC130232.2	122	109	127	137	114	136	118	120	140
ENSRNOG00000060703	Troap	163	131	74	250	159	180	148	138	132
ENSRNOG00000033498	Cib1	1606	1497	1572	1770	1521	1375	1712	1685	1771
ENSRNOG00000026936	Mpig6b	2	2	2	0	0	0	0	3	0
ENSRNOG00000026937	Arsk	656	645	698	734	676	725	729	734	723
ENSRNOG00000033490	Vsig2	0	0	0	0	0	0	2	0	0
ENSRNOG00000033492	Olr1452	0	0	0	0	0	0	0	0	0
ENSRNOG00000033494	Vom2r52	0	0	0	0	0	0	0	0	0
ENSRNOG00000033496	Igdcc4	78	65	77	74	57	55	76	83	69
NewGene_5090	NewGene_5090	0	0	2	0	0	0	0	0	0
ENSRNOG00000022637	AABR07052585.1	0	0	0	0	0	0	0	0	0
ENSRNOG00000022636	Alpk1	622	541	538	624	601	560	633	682	533
ENSRNOG00000022635	Dlg2	43	11	21	25	33	25	26	25	24
ENSRNOG00000022632	4933416C03Rik	0	0	0	0	0	0	0	0	0
ENSRNOG00000022631	Fgf5	0	0	0	0	0	3	0	0	0
ENSRNOG00000023861	Snap91	22	20	22	23	25	17	15	25	22
NewGene_2307	NewGene_2307	0	0	0	0	0	0	0	0	6
ENSRNOG00000001074	Mphosph9	266	260	286	298	282	320	351	332	329
ENSRNOG00000001072	Cers4	144	180	162	211	189	184	192	185	204
ENSRNOG00000001073	RGD1563482	98	115	92	93	110	110	120	112	150
ENSRNOG00000001070	Cdk2ap1	5261	4921	4696	5147	4617	4884	5127	5021	4972
ENSRNOG00000001071	AABR07035091.1	0	1	1	0	2	0	1	0	6
ENSRNOG00000001079	Daglb	560	546	486	580	514	485	536	640	565
NewGene_4325	NewGene_4325	61	58	38	16	90	19	23	45	76
NewGene_4324	NewGene_4324	353	180	373	288	125	118	202	155	133
NewGene_4327	NewGene_4327	5	2	12	0	3	5	11	12	16
NewGene_4326	NewGene_4326	7	9	19	11	12	8	7	17	5
NewGene_4321	NewGene_4321	6	1	8	6	12	5	12	11	8
NewGene_4323	NewGene_4323	73	272	28	143	279	314	295	323	278
NewGene_4322	NewGene_4322	73	63	59	101	42	70	63	71	82
NewGene_4329	NewGene_4329	880	905	712	827	697	726	753	801	851
NewGene_4328	NewGene_4328	180	203	158	191	158	170	191	171	235
ENSRNOG00000039725	Ces1a	255	163	203	214	165	185	188	205	204
ENSRNOG00000039726	LOC307727	0	0	0	0	0	0	0	0	0
NewGene_6840	NewGene_6840	0	5	7	0	4	4	3	0	2
NewGene_6841	NewGene_6841	2	6	3	9	4	2	4	0	7
ENSRNOG00000031532	AABR07018167.1	10	3	4	5	4	3	8	6	6
ENSRNOG00000031533	Dcaf12l2	0	2	3	8	0	3	10	0	0
ENSRNOG00000031534	Rhox8	0	0	0	0	0	0	0	0	0
ENSRNOG00000031535	Ptgdrl	0	0	0	0	0	0	0	0	0
ENSRNOG00000031536	Syndig1	324	408	323	284	284	324	324	336	332
ENSRNOG00000028576	AABR07028446.1	0	0	0	0	0	0	0	0	0
ENSRNOG00000028578	AABR07044065.1	0	0	0	0	0	0	0	0	0
ENSRNOG00000033451	AABR07042892.1	0	0	0	0	0	0	0	0	0
ENSRNOG00000031394	Olr299	0	0	0	0	0	0	0	0	0
ENSRNOG00000031397	Stk32b	0	0	0	0	0	0	0	0	0
ENSRNOG00000031391	Ceacam16	0	0	0	0	0	0	0	0	0
ENSRNOG00000031398	Mab21l2	0	0	0	0	2	0	0	2	0
NewGene_326	NewGene_326	481	476	520	493	461	504	539	512	504
NewGene_325	NewGene_325	0	0	8	2	0	0	4	3	7
NewGene_320	NewGene_320	1	0	0	4	1	3	0	2	0
ENSRNOG00000032840	Sumo4	590	556	517	571	575	608	592	590	633
ENSRNOG00000032845	Prl3d2	0	0	0	0	0	0	0	0	0
ENSRNOG00000032844	RT1-Da	0	6	0	0	8	3	3	4	2
ENSRNOG00000032847	AABR07060145.1	5	5	2	4	1	5	4	5	6
ENSRNOG00000032846	Cdpf1	167	143	138	157	153	173	186	180	135
ENSRNOG00000049098	Olr937	0	0	0	0	0	0	0	0	0
ENSRNOG00000049099	AABR07017250.1	470	364	375	428	430	343	517	593	350
ENSRNOG00000006868	Ube2z	4096	3582	3896	4143	3898	4055	4116	4522	4077
ENSRNOG00000006864	Scaper	143	120	171	153	170	139	165	134	200
ENSRNOG00000006865	Laptm4a	39453	35848	36254	40325	38032	39313	38951	40007	39291
ENSRNOG00000049092	Vom2r18	0	0	0	0	0	0	0	0	0
ENSRNOG00000006867	Etv1	193	542	171	701	155	608	201	214	700
ENSRNOG00000006860	Itk	0	0	0	0	0	0	0	0	0
ENSRNOG00000049096	Mcpt8l2	11	2	4	22	6	38	20	4	13
ENSRNOG00000049097	Rpl7a	8310	8056	7360	7638	8268	7442	7636	8899	7646
ENSRNOG00000055051	Olr1249	0	0	0	0	0	0	0	0	0
ENSRNOG00000055055	Olr1486	0	0	0	0	0	0	0	0	0
ENSRNOG00000055583	Ttyh3	2100	1702	1912	2180	1747	1957	1825	2050	2022
ENSRNOG00000055581	Tarm1	0	0	0	0	0	0	0	0	0
NewGene_581	NewGene_581	15	17	34	34	21	37	29	23	26
NewGene_586	NewGene_586	4	0	8	2	0	3	0	6	0
ENSRNOG00000055586	LOC100910650	0	0	0	0	0	0	0	0	0
NewGene_585	NewGene_585	0	0	6	0	0	0	8	0	0
ENSRNOG00000047728	Olr546	0	0	0	0	0	0	0	0	0
ENSRNOG00000003569	Gabra6	0	0	0	0	0	0	0	0	0
ENSRNOG00000047720	LOC100910235	0	0	0	0	0	0	0	0	0
ENSRNOG00000047721	LOC103690041	0	0	0	0	0	0	0	0	0
ENSRNOG00000040110	Foxn2	1444	1058	1132	1348	1150	1219	1221	1258	1143
ENSRNOG00000047723	LOC100912245	0	0	0	0	0	0	0	0	1
ENSRNOG00000003562	Susd4	0	0	0	0	4	0	0	0	4
ENSRNOG00000003563	Blmh	1197	946	932	1266	1118	1086	1138	1114	1159
ENSRNOG00000003560	Olr1601	0	0	0	0	0	0	0	0	0
ENSRNOG00000047727	Olr1375	0	0	0	0	0	0	0	0	0
ENSRNOG00000018759	Slc45a2	0	2	0	0	0	0	3	0	0
ENSRNOG00000018755	Acss2	895	673	684	886	765	813	846	821	832
ENSRNOG00000018757	Insl3	0	0	0	4	0	4	0	0	0
ENSRNOG00000018752	Clcf1	2036	1759	1851	1790	1459	1635	1904	2181	1898
ENSRNOG00000012052	Ins1	0	0	0	0	0	0	0	0	0
ENSRNOG00000033823	Ifna4	0	0	0	0	0	0	0	0	0
ENSRNOG00000033824	Gpd2	373	306	322	460	391	421	371	473	297
ENSRNOG00000001847	Ccdc91	827	720	780	925	830	724	903	1029	949
ENSRNOG00000001845	Top3b	809	700	607	878	777	662	758	828	711
ENSRNOG00000001844	Klhl42	76	65	95	92	109	84	121	132	83
ENSRNOG00000001843	Bcl6	1324	1063	1102	1295	1300	1257	1506	1540	1353
ENSRNOG00000001842	Mrps35	724	522	483	717	589	528	680	640	707
ENSRNOG00000001840	Rep15	3	10	3	10	4	9	5	7	3
ENSRNOG00000052582	AABR07070060.1	0	0	0	0	0	0	0	0	0
ENSRNOG00000052583	Zfp106	711	556	602	837	810	709	850	919	819
ENSRNOG00000001849	Mapk1	2015	1670	1712	1903	1824	1937	2006	2289	1985
ENSRNOG00000052581	LOC102552805	0	0	1	0	0	2	2	0	0
ENSRNOG00000052050	AABR07065651.7	0	0	0	0	0	0	0	0	0
ENSRNOG00000052051	Slc24a1	0	0	4	9	2	9	0	13	8
ENSRNOG00000008529	Foxs1	44	51	41	46	36	43	83	54	51
ENSRNOG00000008523	Faf1	1247	1060	1064	1395	1214	1122	1187	1179	1243
ENSRNOG00000008526	Pdzd3	4	9	0	2	5	3	1	0	6
ENSRNOG00000008525	Csf3	55	16	15	476	395	398	2	10	18
ENSRNOG00000008524	Glcci1	243	176	195	236	223	206	155	209	195
ENSRNOG00000046458	Pdx1	0	0	0	0	0	0	0	0	0
ENSRNOG00000046450	AABR07032904.1	8	3	9	8	11	10	9	5	9
ENSRNOG00000046453	Defa9	0	0	0	0	0	0	0	0	0
ENSRNOG00000046452	Fcgr2b	138	162	186	209	208	176	194	192	210
ENSRNOG00000046455	Zik1	27	16	36	62	68	65	28	52	30
ENSRNOG00000046456	Olr237	0	0	0	0	0	0	0	0	0
ENSRNOG00000019403	Afap1l1	24	25	24	45	27	25	24	33	28
ENSRNOG00000019400	Dag1	14358	12633	12877	14943	13411	13752	14392	15563	13965
ENSRNOG00000019407	Dmap1	395	401	408	468	463	408	441	534	468
ENSRNOG00000019404	Hhatl	0	0	0	0	0	0	0	0	0
ENSRNOG00000019409	Lipk	0	0	0	0	0	0	0	0	0
ENSRNOG00000056772	Col4a6	0	0	0	0	0	0	3	0	0
ENSRNOG00000000715	Pou1f1	0	0	0	2	0	0	0	0	0
ENSRNOG00000000716	Htr1f	0	0	0	0	0	0	0	0	0
ENSRNOG00000015229	Zc3h4	936	935	850	1180	1125	1001	942	1055	965
ENSRNOG00000000718	Cggbp1	2851	2401	2655	2925	2691	2832	2880	2937	2620
ENSRNOG00000046182	Olr1395	0	0	0	0	0	0	0	0	0
ENSRNOG00000046181	Anks4b	22	23	36	17	27	27	11	17	19
ENSRNOG00000038251	AABR07002623.1	0	0	0	0	0	0	0	0	0
ENSRNOG00000046187	AABR07017824.1	0	0	0	0	0	0	0	0	0
ENSRNOG00000046185	LOC686677	0	0	0	0	0	0	0	0	0
ENSRNOG00000046184	RGD1561143	13	25	34	59	55	44	21	32	25
ENSRNOG00000038258	Upb1	0	0	0	0	2	0	2	3	0
ENSRNOG00000046188	Olr115	0	0	0	0	0	0	0	0	0
ENSRNOG00000042609	Spag16	0	0	0	0	0	0	0	0	0
ENSRNOG00000015225	Gramd2b	1177	887	1015	1254	1197	1245	1108	1138	1046
ENSRNOG00000042601	Zglp1	8	9	0	2	0	4	3	4	6
ENSRNOG00000042602	AABR07009224.1	0	0	0	0	0	0	0	0	0
ENSRNOG00000042603	Ttc39b	899	777	961	819	707	714	987	912	800
ENSRNOG00000006002	Stk35	170	161	136	157	153	195	138	177	159
ENSRNOG00000042605	Fpr2	2	1	0	0	0	0	0	0	0
ENSRNOG00000006000	Cdk12	525	432	500	652	633	484	654	679	550
ENSRNOG00000006001	Luc7l2	2178	1743	1741	2095	1989	1822	2159	2263	1839
ENSRNOG00000036959	RGD1561551	0	0	0	2	0	0	0	2	0
ENSRNOG00000036958	LOC102556447	0	0	0	0	0	0	0	0	0
ENSRNOG00000036952	LOC296235	0	0	0	0	0	0	0	0	0
ENSRNOG00000036951	Slc2a7	0	0	0	0	0	0	0	0	0
ENSRNOG00000001037	Gpalpp1	535	443	455	435	531	469	499	548	491
ENSRNOG00000027514	Ube2m	4551	4510	4295	4515	4226	4214	4863	4956	4718
ENSRNOG00000027516	Ly6g5b	0	0	0	0	1	0	1	3	0
ENSRNOG00000027510	Tas2r134	0	0	0	0	0	0	0	0	0
ENSRNOG00000027513	Rtel1	1005	919	827	1106	922	937	1027	1057	991
ENSRNOG00000050347	Ptges3l	696	643	586	574	475	539	560	721	706
ENSRNOG00000050343	Jmy	59	39	47	71	77	67	83	81	51
ENSRNOG00000050348	LOC684270	530	531	505	593	507	488	414	516	606
ENSRNOG00000050349	Mylk4	0	0	0	0	0	0	0	0	0
ENSRNOG00000050445	Gde1	874	884	928	903	979	870	972	1040	918
ENSRNOG00000017259	Tacc3	508	373	407	651	633	521	580	542	528
ENSRNOG00000017258	Ica1l	0	0	0	0	0	0	2	0	0
ENSRNOG00000017251	Wdr55	4191	3780	4021	4838	4195	4243	4507	5057	4722
ENSRNOG00000017250	Gmpr	55	64	44	72	72	70	85	81	86
ENSRNOG00000017253	Ccdc107	450	440	536	556	463	421	502	614	595
ENSRNOG00000017252	Olfr656	0	0	0	0	0	0	0	0	0
ENSRNOG00000017254	Nsun2	3070	2812	3160	3369	3032	3042	2999	3171	3111
ENSRNOG00000017256	Csprs	5	10	0	3	3	9	2	2	0
ENSRNOG00000017783	Sfrp1	94003	82795	83231	86556	77846	79969	100419	102423	94294
ENSRNOG00000017781	Dnajc7	2463	2133	2305	2548	2352	2531	2547	2668	2610
ENSRNOG00000017780	Akr7a2	3441	3269	3001	3416	2972	2950	2966	3509	3479
ENSRNOG00000017787	Ripk1	869	749	802	907	938	895	865	961	934
ENSRNOG00000017786	Acta1	19	9	15	6	0	2	0	12	14
ENSRNOG00000017784	Lrif1	496	458	449	479	434	476	458	461	490
ENSRNOG00000017788	Katnal2	0	0	3	0	0	2	0	6	0
ENSRNOG00000054049	Prelid2	117	134	128	87	100	77	150	104	98
NewGene_3552	NewGene_3552	21	15	5	12	14	11	29	8	7
NewGene_3551	NewGene_3551	25	44	27	29	69	45	71	48	37
NewGene_3550	NewGene_3550	185	114	170	124	150	111	171	153	145
NewGene_3557	NewGene_3557	0	0	0	0	0	2	0	0	0
NewGene_3555	NewGene_3555	0	0	0	0	2	0	0	0	0
ENSRNOG00000011363	Napepld	23	23	18	19	35	24	19	27	21
ENSRNOG00000011361	Slc37a4	1259	1280	1043	1464	1293	1344	1088	1408	1109
ENSRNOG00000011360	Dkk2	0	0	0	0	0	3	3	0	0
ENSRNOG00000011367	Cyp2r1	32	30	19	23	28	32	32	27	24
ENSRNOG00000011366	Pigs	3005	2655	2567	3206	2800	2872	3075	3221	2783
ENSRNOG00000014786	Ccne1	634	642	703	1050	1008	958	742	814	743
ENSRNOG00000014787	Cabp5	0	0	0	0	0	0	0	0	0
ENSRNOG00000011369	Kcns2	0	0	0	0	0	0	0	0	0
NewGene_534	NewGene_534	5	5	0	5	5	0	7	8	0
ENSRNOG00000014783	Pgghg	501	400	449	470	509	442	480	485	468
ENSRNOG00000010940	Acad11	1165	915	979	1078	954	864	1009	1048	935
ENSRNOG00000010941	Tifa	724	599	684	835	792	779	592	752	666
ENSRNOG00000010942	Gk5	9	7	0	10	13	9	11	10	9
ENSRNOG00000010944	Hyou1	6260	5794	5533	5939	5362	5402	5886	6437	5571
ENSRNOG00000010945	Ywhab	11781	10112	9903	10933	10333	10458	11602	11318	10687
ENSRNOG00000010947	Mmp14	15744	13108	13397	20039	17153	17364	16616	18688	15613
ENSRNOG00000011094	Efcab6	0	2	0	0	2	0	3	0	0
ENSRNOG00000011096	Hmgb3	240	321	324	220	356	478	110	286	315
ENSRNOG00000011091	Ferd3l	0	0	0	0	0	0	3	0	0
ENSRNOG00000011093	Ssna1	1375	1159	1185	1128	1028	1156	1103	1188	1176
ENSRNOG00000011092	Iqca1l	0	0	2	0	0	0	0	0	0
ENSRNOG00000014251	Capn5	293	286	245	245	196	224	234	337	77
ENSRNOG00000014252	Irf2bp1	851	707	661	776	658	686	704	762	738
ENSRNOG00000014253	Pax2	0	0	0	0	0	0	0	0	0
ENSRNOG00000014254	Cpt1a	1840	1586	1735	1734	1767	1861	2033	2021	1776
ENSRNOG00000014256	Foxa3	7	3	5	5	0	5	0	0	0
ENSRNOG00000014257	Ces4a	0	0	0	0	2	0	0	0	0
ENSRNOG00000014258	Rab32	2493	2404	2369	2862	2582	2846	2207	2322	2051
ENSRNOG00000014259	Mycl	53	27	11	56	48	47	37	24	28
NewGene_2205	NewGene_2205	20	16	21	28	16	18	18	18	12
NewGene_2207	NewGene_2207	11	6	19	14	5	11	12	15	9
NewGene_2202	NewGene_2202	0	0	0	0	0	5	0	0	0
ENSRNOG00000018413	Per3	142	99	94	110	112	108	136	141	89
NewGene_2208	NewGene_2208	14	27	30	9	18	22	24	14	17
ENSRNOG00000022030	Aunip	50	24	26	44	72	46	43	34	52
ENSRNOG00000022039	Zbtb40	21	13	19	36	28	23	38	27	29
NewGene_1951	NewGene_1951	0	0	4	0	0	0	0	0	6
NewGene_1953	NewGene_1953	144	97	74	128	143	115	110	102	110
NewGene_1952	NewGene_1952	0	0	0	2	0	0	0	0	0
NewGene_1955	NewGene_1955	74	33	43	25	30	29	54	48	42
NewGene_1954	NewGene_1954	38	29	12	24	16	13	26	31	19
NewGene_1957	NewGene_1957	338	315	278	332	276	310	339	313	276
NewGene_1956	NewGene_1956	0	4	0	0	0	0	0	0	0
NewGene_1958	NewGene_1958	84	89	88	115	87	85	136	147	111
ENSRNOG00000015121	N4bp1	944	828	938	1198	1135	1127	1070	1157	1008
ENSRNOG00000047443	AABR07010840.1	0	0	0	0	0	0	0	0	0
ENSRNOG00000015122	Tpd52l2	1562	1261	1223	1501	1348	1445	1398	1580	1507
ENSRNOG00000015125	LOC100911548	270	302	260	292	264	257	292	331	314
ENSRNOG00000015124	Gpam	489	360	307	614	715	588	541	718	494
ENSRNOG00000047447	AC115420.2	232	176	197	241	181	200	192	275	240
ENSRNOG00000047446	Foxc2	8	9	25	11	14	28	20	22	18
ENSRNOG00000047449	Olr770	0	0	0	0	0	0	0	0	0
ENSRNOG00000015128	Sae1	2737	2356	2310	2699	2552	2606	2604	2712	2796
ENSRNOG00000043350	Cap2	44	48	48	69	37	56	37	32	63
ENSRNOG00000043357	Zfp407	396	297	291	330	330	262	311	384	338
ENSRNOG00000043358	LOC685699	0	0	0	0	0	0	0	0	0
ENSRNOG00000025672	Tex11	0	0	0	2	0	0	0	0	0
ENSRNOG00000003281	Mcm9	228	167	198	270	190	235	210	247	222
ENSRNOG00000025676	Fam198a	5	0	2	2	0	5	6	6	0
ENSRNOG00000061052	Olr801	0	0	0	0	0	0	0	0	0
ENSRNOG00000003288	Cacng5	0	0	0	2	0	0	0	0	0
NewGene_2530	NewGene_2530	11	0	6	21	1	14	0	8	0
NewGene_2531	NewGene_2531	23	17	10	18	14	9	20	33	26
ENSRNOG00000009284	Foxa1	0	0	0	5	0	0	0	0	0
NewGene_1340	NewGene_1340	126	88	58	123	101	76	81	52	76
NewGene_1342	NewGene_1342	0	4	0	8	4	0	0	0	0
NewGene_2538	NewGene_2538	0	3	0	4	1	3	10	3	0
NewGene_2539	NewGene_2539	25	31	29	16	28	27	17	33	21
ENSRNOG00000053084	Fuz	428	391	332	422	366	370	386	440	419
ENSRNOG00000053086	Selenop	1158	816	990	1199	1298	1240	1192	1199	1169
ENSRNOG00000020309	Gfra3	0	10	0	10	0	3	6	7	16
ENSRNOG00000020308	Ech1	1525	1368	1378	1593	1356	1288	1551	1621	1591
ENSRNOG00000020305	Scgb2a1	0	0	0	0	0	0	0	0	0
ENSRNOG00000020304	Pdcd11	2260	1962	1863	2228	2028	2022	2191	2280	2102
ENSRNOG00000020307	RGD1309139	0	0	0	0	0	0	0	0	0
ENSRNOG00000020301	Scgb1d4	0	0	0	0	0	0	0	0	0
ENSRNOG00000020300	Lsp1	1965	1796	1583	1999	1719	1702	1974	2091	2045
ENSRNOG00000020302	Klhl17	161	128	130	184	153	175	181	149	183
NewGene_4207	NewGene_4207	0	0	0	0	2	0	0	0	0
NewGene_4204	NewGene_4204	67	55	56	34	93	72	81	94	63
NewGene_4205	NewGene_4205	80	49	56	81	59	70	63	81	56
NewGene_4202	NewGene_4202	79	69	66	117	70	60	77	102	73
NewGene_4203	NewGene_4203	23	18	20	29	26	31	21	18	25
ENSRNOG00000030938	AABR07049499.1	0	0	0	0	0	0	0	0	0
ENSRNOG00000030934	AABR07006688.1	0	0	0	0	0	0	0	0	0
ENSRNOG00000030932	Zfp82	44	56	40	49	55	53	57	57	38
ENSRNOG00000030930	Samsn1	4	8	8	18	9	0	0	3	10
ENSRNOG00000051823	Zkscan4	55	82	49	70	54	52	54	71	78
ENSRNOG00000051828	Olr461	0	0	0	0	0	0	0	0	0
ENSRNOG00000058962	AABR07046713.2	0	0	0	0	0	0	0	0	0
ENSRNOG00000058960	AC141334.4	0	0	0	0	0	0	0	0	0
ENSRNOG00000053791	AABR07017693.3	0	0	0	0	0	0	0	0	0
ENSRNOG00000005609	Neurod1	0	0	0	0	0	0	0	0	0
ENSRNOG00000005608	Tead4	86	107	109	95	94	109	111	176	118
ENSRNOG00000009588	Snph	77	52	24	39	51	51	56	67	44
ENSRNOG00000053559	Olr357	0	0	0	0	0	0	0	0	0
ENSRNOG00000009586	Olr455	0	0	0	0	0	0	0	0	0
ENSRNOG00000053557	LOC102553386	1294	1185	1201	1325	1218	1364	1380	1367	1467
ENSRNOG00000009585	Tcf20	561	449	563	680	615	669	828	653	602
ENSRNOG00000009582	Rpe65	0	0	0	0	2	0	0	0	0
ENSRNOG00000053553	AABR07059168.1	0	0	0	0	0	0	0	0	2
ENSRNOG00000009580	Lca5	10	9	24	8	22	9	22	18	15
ENSRNOG00000009581	Lce1m	21	16	40	10	11	14	13	33	21
ENSRNOG00000039761	AC129054.1	0	0	0	0	0	0	0	0	0
ENSRNOG00000039760	Olr1373	0	0	0	0	0	0	0	0	0
NewGene_6801	NewGene_6801	8	9	19	5	14	4	34	17	0
NewGene_2989	NewGene_2989	2	5	0	3	6	0	5	0	5
NewGene_2988	NewGene_2988	0	0	0	0	0	8	0	0	0
NewGene_2987	NewGene_2987	264	0	252	251	210	188	0	249	41
NewGene_2985	NewGene_2985	13	5	3	11	12	9	4	10	10
NewGene_2982	NewGene_2982	0	1	4	0	0	0	0	0	0
NewGene_2981	NewGene_2981	58	69	54	46	61	65	57	93	86
ENSRNOG00000027656	AABR07034329.1	0	0	0	0	0	0	0	0	0
ENSRNOG00000027654	Appbp2	2118	1989	1786	2178	2105	2096	2112	2183	2008
ENSRNOG00000027655	Clec4b2	0	6	0	10	5	6	3	0	13
ENSRNOG00000027658	Gpr101	0	0	0	0	0	0	0	0	0
ENSRNOG00000009050	Amn	0	2	0	0	0	0	0	2	0
ENSRNOG00000009052	Igf2bp3	53	25	17	49	41	46	50	71	50
ENSRNOG00000009054	Elmod1	0	0	0	2	2	0	0	0	0
ENSRNOG00000009057	Sec62	1909	1821	1702	1847	1875	1941	2066	2206	1851
ENSRNOG00000009058	Spata21	0	13	8	17	8	13	12	0	15
ENSRNOG00000042252	AC106648.1	0	0	0	0	0	0	0	0	0
ENSRNOG00000049878	Sytl2	182	227	257	226	351	208	397	267	239
NewGene_4973	NewGene_4973	0	0	0	0	0	0	2	0	0
NewGene_4974	NewGene_4974	0	0	0	0	2	0	0	0	0
NewGene_4975	NewGene_4975	9	6	0	0	0	0	4	0	2
NewGene_4976	NewGene_4976	12	18	20	25	22	27	12	22	17
NewGene_4978	NewGene_4978	2	0	3	16	6	3	4	4	4
ENSRNOG00000049873	Ap1s3	501	453	475	440	464	433	534	526	520
ENSRNOG00000049870	AABR07065812.2	0	0	0	0	0	0	0	0	0
ENSRNOG00000049876	Prkar1a	6136	5548	5710	6431	5974	5929	6318	7168	6707
ENSRNOG00000049877	Olr1218	0	0	0	0	0	0	0	0	0
ENSRNOG00000049874	1700042G07Rik	0	0	0	0	0	0	0	0	0
ENSRNOG00000059705	Elmo1	192	158	193	211	180	151	185	242	190
ENSRNOG00000059702	Tex9	180	172	112	151	105	150	188	149	168
NewGene_878	NewGene_878	0	0	0	8	0	0	0	2	3
ENSRNOG00000004263	Ints7	285	258	262	331	363	352	399	344	323
ENSRNOG00000004265	RGD1559731	0	0	0	0	0	0	0	0	0
ENSRNOG00000004268	Zfp386	1293	1112	1070	1276	1115	1322	1326	1301	1059
ENSRNOG00000004269	Myt1l	0	0	0	0	0	0	0	0	0
NewGene_877	NewGene_877	16	11	22	18	13	8	9	15	27
NewGene_874	NewGene_874	14	14	20	24	16	15	16	16	14
NewGene_875	NewGene_875	0	0	0	3	0	0	0	0	0
ENSRNOG00000023026	Fbxo48	2	5	13	0	0	7	4	6	2
ENSRNOG00000023021	Msl2	350	237	358	304	382	371	296	381	350
ENSRNOG00000023020	Fdx2	944	1035	881	859	763	852	823	1021	891
ENSRNOG00000023023	Trpt1	236	224	218	239	213	243	213	244	252
NewGene_6192	NewGene_6192	287	190	182	218	249	232	239	214	180
NewGene_6197	NewGene_6197	0	0	2	0	5	4	0	0	3
NewGene_6199	NewGene_6199	8	5	9	17	14	7	8	17	4
ENSRNOG00000032398	RGD1562136	423	367	457	460	406	421	469	470	499
ENSRNOG00000032395	Tfcp2	321	316	356	437	341	348	331	353	327
ENSRNOG00000032394	Tymp	1075	1118	1032	1134	926	1013	978	1217	1009
ENSRNOG00000032396	RGD1559575	5	6	8	12	4	15	0	5	7
ENSRNOG00000032391	Esyt2	905	654	803	924	867	808	1005	1134	990
ENSRNOG00000032647	LOC100363333	0	0	0	0	0	0	0	0	0
ENSRNOG00000032642	Actl11	0	0	0	0	0	0	0	0	0
ENSRNOG00000003603	Arhgap44	15	6	35	23	34	36	33	32	32
ENSRNOG00000003601	RGD1564463	0	0	0	0	0	0	0	0	0
ENSRNOG00000003600	Pnpt1	890	790	859	913	852	911	1001	1119	847
ENSRNOG00000008728	Unc79	0	5	10	8	6	0	3	0	7
NewGene_3618	NewGene_3618	5	3	5	3	13	0	6	0	5
NewGene_3619	NewGene_3619	0	16	11	18	14	16	14	20	10
NewGene_6228	NewGene_6228	0	3	0	0	0	0	0	0	0
ENSRNOG00000007518	Nckap1	8554	7049	7709	7577	7576	7523	8282	8690	7996
ENSRNOG00000008721	Crnn	0	0	0	0	0	0	0	0	0
ENSRNOG00000008720	LOC103692173	490	468	427	491	453	524	471	417	442
ENSRNOG00000007515	Kif3a	215	179	229	189	262	224	241	313	225
NewGene_6225	NewGene_6225	9	3	10	15	7	21	20	12	14
ENSRNOG00000008725	Slc37a3	3867	3479	3211	4202	3618	3912	3792	4167	3681
ENSRNOG00000007512	Srp14	1590	1731	1789	1906	1535	1854	1916	2156	2151
NewGene_3612	NewGene_3612	6	4	0	1	12	6	0	2	4
ENSRNOG00000007510	Bbs12	91	49	85	85	69	104	111	102	112
ENSRNOG00000022772	Prickle1	4965	4242	4532	4260	3594	3787	4632	4806	4521
ENSRNOG00000022771	Arhgap23	670	537	532	754	600	724	713	848	675
ENSRNOG00000022777	Six1	675	586	577	616	481	497	616	647	587
ENSRNOG00000028310	S100vp	0	0	0	0	0	0	0	0	0
ENSRNOG00000028311	AABR07058998.1	0	0	0	0	0	0	0	0	0
ENSRNOG00000022778	Pphln1	1868	1614	1770	2025	1698	253	1885	1888	1909
ENSRNOG00000028319	Cryz	206	248	221	270	239	288	221	243	204
ENSRNOG00000048838	Gjc1	701	554	549	662	636	622	597	640	544
ENSRNOG00000048835	RGD1561226	0	0	0	0	0	0	0	0	0
ENSRNOG00000048834	Plin3	2137	1880	1970	2281	1954	2049	2272	2601	2275
ENSRNOG00000048837	AABR07068437.1	0	0	0	0	0	0	0	0	0
ENSRNOG00000048831	Sowahc	929	719	816	902	889	811	847	854	802
ENSRNOG00000048832	Asb17	0	0	0	0	0	0	0	0	0
ENSRNOG00000006649	Thrb	255	217	229	232	220	212	266	280	261
ENSRNOG00000006644	Kdm4c	313	261	295	353	327	278	345	455	292
ENSRNOG00000006645	Ryr3	6	0	0	6	0	3	13	0	1
ENSRNOG00000006646	Vopp1	2243	2022	2277	2647	2347	2471	2350	2406	2313
ENSRNOG00000006641	Dbh	0	0	0	0	0	0	0	0	0
ENSRNOG00000006642	Yipf6	1712	1437	1616	1739	1697	1748	1824	1885	1717
ENSRNOG00000013147	Cacna1d	39	41	26	39	39	51	44	45	36
ENSRNOG00000013141	LOC100911625	4009	3625	3532	2634	3376	3850	5512	4213	3854
ENSRNOG00000013140	Pdzd2	6	6	8	22	35	36	13	10	4
ENSRNOG00000013149	Vps33b	535	443	441	469	377	399	569	498	524
ENSRNOG00000013148	Rad54l	165	78	94	173	154	162	115	155	119
ENSRNOG00000025094	Gpr183	0	0	0	0	0	0	2	0	2
ENSRNOG00000008892	Parp2	579	515	587	557	632	643	589	636	568
ENSRNOG00000008891	Ift20	1015	984	1083	1233	1167	1146	1180	1197	1157
ENSRNOG00000008890	Slc18a2	365	363	330	378	328	336	354	410	269
ENSRNOG00000008897	Gga1	1382	1311	1217	1552	1232	1300	1449	1518	1524
ENSRNOG00000008895	Hnf4a	0	0	0	0	0	0	0	0	0
NewGene_5758	NewGene_5758	0	0	0	0	0	2	2	0	2
NewGene_5755	NewGene_5755	0	0	0	0	0	0	0	0	2
NewGene_5754	NewGene_5754	8	2	6	2	14	0	5	8	14
NewGene_5753	NewGene_5753	6	13	25	12	15	19	26	15	10
ENSRNOG00000033515	LOC100366054	0	1	0	0	1	5	4	2	0
ENSRNOG00000028534	Zfp518b	95	51	62	83	86	67	122	108	103
ENSRNOG00000033512	Olr234	0	0	0	0	0	0	0	0	0
ENSRNOG00000002555	Serpinb7	8	0	0	2	6	2	13	7	2
ENSRNOG00000002556	NEWGENE_1562416	803	761	763	1005	825	798	873	793	822
ENSRNOG00000002553	Smim14	12291	11036	10714	12787	11895	12191	12458	13020	13062
ENSRNOG00000038644	Vom1r38	0	0	0	0	0	0	0	0	0
ENSRNOG00000038647	Vom1r37	0	0	0	0	0	0	0	0	0
ENSRNOG00000024322	Shroom2	58	53	46	42	35	21	39	32	32
ENSRNOG00000000299	Foxo3	219	213	207	233	214	207	175	250	179
ENSRNOG00000030098	Trim71	0	0	0	0	0	0	2	0	2
ENSRNOG00000029549	Eci3	3023	2631	2721	3001	2830	2944	3164	3109	3110
ENSRNOG00000030091	Dusp14	510	476	457	503	369	348	536	489	529
ENSRNOG00000030093	Defa5	0	0	0	0	0	0	0	0	0
ENSRNOG00000029543	Cish	143	113	71	168	135	131	93	88	96
ENSRNOG00000029897	AABR07000156.1	0	8	2	2	6	5	2	6	4
ENSRNOG00000029895	Olr752	0	0	0	0	0	0	0	0	0
ENSRNOG00000029893	Rwdd3	89	98	135	115	109	133	77	125	120
ENSRNOG00000057889	Olr292	0	0	0	0	0	0	0	0	0
ENSRNOG00000057880	Myh11	117	100	90	105	88	88	91	112	85
ENSRNOG00000057881	Sppl2b	825	857	786	1030	888	857	814	952	896
ENSRNOG00000054286	Rrm2	832	734	953	1430	1370	1186	1277	1167	1232
ENSRNOG00000054284	AABR07072639.2	31	13	20	20	21	22	18	37	13
ENSRNOG00000054282	AABR07072203.1	0	0	0	0	0	0	0	0	0
NewGene_369	NewGene_369	3	0	0	0	0	0	0	0	0
ENSRNOG00000046421	LOC108350036	0	0	0	0	0	0	0	0	0
ENSRNOG00000002662	Pbdc1	1792	1850	1699	1931	1748	1866	1902	2039	2016
ENSRNOG00000004978	Prkacb	235	182	253	261	260	241	299	331	283
ENSRNOG00000005105	Sun3	0	0	0	0	0	0	0	0	0
ENSRNOG00000002660	Magee1	185	131	120	150	110	166	129	144	180
ENSRNOG00000039113	Nipsnap3a	0	0	0	0	0	0	0	0	0
ENSRNOG00000039110	Lsmem1	0	0	0	0	7	3	0	3	0
ENSRNOG00000009482	Emx2	379	309	338	419	378	396	373	484	475
ENSRNOG00000052895	LOC100910719	0	0	0	0	0	0	0	0	0
ENSRNOG00000005100	Tmco5a	0	0	0	0	0	0	0	0	1
ENSRNOG00000053230	Fopnl	1329	1050	1092	1231	1121	1230	1160	1210	1158
ENSRNOG00000037604	Ascc3	922	802	806	929	859	870	915	1095	983
ENSRNOG00000037607	LOC100911575	6360	5358	6801	5360	4795	6382	4728	5853	5556
ENSRNOG00000037600	Sim1	5	7	0	3	0	4	0	0	3
ENSRNOG00000000175	Mier2	638	570	526	610	513	512	514	601	576
ENSRNOG00000000177	Plpp2	1321	1342	1110	1231	1158	1110	1134	1275	1317
ENSRNOG00000000170	Slc30a4	2565	2192	2205	2493	2183	2456	2605	2501	2337
ENSRNOG00000053239	Clmp	26723	23792	23829	31508	28500	29617	29232	30171	28288
ENSRNOG00000000172	Sqor	2199	1986	1992	2072	1917	1936	2130	2333	2188
ENSRNOG00000009488	Cyp7a1	0	0	0	0	0	0	0	0	0
ENSRNOG00000016308	Il10ra	5	0	0	0	12	0	0	0	0
ENSRNOG00000016309	Rgp1	94	55	92	73	81	106	98	112	101
ENSRNOG00000048486	AABR07037510.2	0	0	0	0	0	0	0	0	0
ENSRNOG00000048487	Slc12a9	334	318	223	279	241	242	197	287	218
ENSRNOG00000048481	Olr845	0	0	0	0	0	0	0	0	0
ENSRNOG00000048482	Vom2r58	0	0	0	0	0	0	0	0	0
ENSRNOG00000016301	Dmrt2	962	869	837	905	817	821	929	1056	977
ENSRNOG00000016302	Cnnm1	70	71	36	97	56	61	62	46	45
ENSRNOG00000016303	Zfp236	81	58	76	89	131	74	115	113	108
ENSRNOG00000048489	AABR07002775.1	2	16	12	1	11	0	6	8	4
ENSRNOG00000016306	Adgrv1	37	29	29	37	46	44	29	39	23
ENSRNOG00000016307	Prl5a1	13	0	4	0	2	2	2	0	0
ENSRNOG00000049689	Smim18	0	0	0	0	0	0	0	0	0
ENSRNOG00000049681	AABR07031491.2	1633	1437	1550	2022	1689	1657	1723	1656	1482
ENSRNOG00000047578	Ccdc28b	15	5	15	11	12	17	9	6	23
ENSRNOG00000049683	Sh3gl1	5227	4876	4233	5337	4332	4708	4884	5306	4839
ENSRNOG00000049686	Mrpl40	525	514	436	576	410	485	523	561	621
ENSRNOG00000019308	Arrb2	78	40	45	58	57	62	36	66	63
ENSRNOG00000048159	AABR07065778.3	0	0	0	0	0	0	0	0	0
ENSRNOG00000019305	Sh3tc2	48	77	60	79	95	80	73	37	81
ENSRNOG00000019306	Syt12	2	6	6	8	10	8	6	7	13
ENSRNOG00000019301	Lipm	0	0	0	0	0	0	0	0	0
ENSRNOG00000019302	Stx4	1457	1364	1232	1377	1359	1274	1410	1454	1403
ENSRNOG00000047687	Olr1264	0	0	1	0	0	0	2	1	1
ENSRNOG00000047683	LOC108348098	44	367	169	238	118	130	328	208	422
ENSRNOG00000052934	Nol11	705	618	752	885	701	796	905	821	696
ENSRNOG00000055627	AC114070.1	0	0	0	0	0	0	0	0	0
ENSRNOG00000055620	AABR07065768.3	0	0	0	0	0	0	0	0	0
ENSRNOG00000033278	AABR07051996.1	0	0	0	0	0	0	0	0	0
ENSRNOG00000053339	AABR07062512.1	130	90	60	110	90	101	114	117	107
ENSRNOG00000033136	RT1-M5	0	0	0	0	0	5	0	0	0
ENSRNOG00000040303	Cebpzos	44	58	73	76	43	55	52	56	63
ENSRNOG00000040301	Galntl5	0	0	0	0	0	0	0	5	4
ENSRNOG00000040300	Raet1e	9	10	21	36	27	37	28	27	44
NewGene_2581	NewGene_2581	6	2	6	9	0	5	3	6	3
NewGene_2586	NewGene_2586	439	424	372	413	341	432	389	462	372
ENSRNOG00000011936	Abhd14a	140	84	121	97	109	80	142	144	91
ENSRNOG00000007255	Zpbp2	20	31	21	22	16	34	9	34	29
ENSRNOG00000007256	Necab1	0	0	5	0	2	5	0	0	0
ENSRNOG00000007250	Six4	246	197	156	298	230	270	190	203	170
ENSRNOG00000033130	Mup4	0	0	0	0	0	0	0	0	0
ENSRNOG00000011931	Smarca2	566	514	565	652	604	601	691	796	715
ENSRNOG00000012375	Inpp1	243	212	210	214	224	243	210	195	244
ENSRNOG00000007258	Sbspon	10	10	0	0	0	0	4	7	4
ENSRNOG00000046228	Olr402	0	0	0	0	0	0	0	0	0
ENSRNOG00000046229	AC130940.1	0	0	0	0	0	0	0	0	0
ENSRNOG00000046227	Tprg1l	4225	3833	3409	4290	3834	3825	4115	4164	4053
ENSRNOG00000046224	LOC100909683	0	0	0	0	0	0	0	0	0
ENSRNOG00000046225	Olr1273	0	0	0	0	0	0	0	0	0
ENSRNOG00000046222	Ceacam4	0	2	0	4	0	0	2	5	2
ENSRNOG00000046223	Olr862	0	0	0	0	0	0	0	0	0
ENSRNOG00000000747	Olr1694	0	0	0	0	0	0	0	0	0
ENSRNOG00000029185	Rasa1	1870	1457	1664	1499	1485	1340	1951	1732	1686
ENSRNOG00000039931	AABR07069371.1	0	0	0	0	0	0	0	0	0
ENSRNOG00000039933	AABR07069371.2	0	0	0	0	0	0	0	0	0
ENSRNOG00000020142	Gdf1	122	99	77	0	110	98	81	140	126
ENSRNOG00000020140	Pigq	1355	1341	1250	1554	1450	1320	1466	1523	1399
ENSRNOG00000020144	RGD1310127	1175	955	916	1197	1130	1058	1026	1263	1037
ENSRNOG00000020148	Il4i1	93	115	55	65	75	67	73	91	82
ENSRNOG00000013422	Med23	1404	1234	1234	1290	1254	1280	1310	1361	1280
ENSRNOG00000013423	Nup50	1470	1358	1340	1505	1542	1484	1492	1585	1470
ENSRNOG00000014434	Chd1	792	690	745	859	800	920	865	961	806
ENSRNOG00000053719	AABR07065656.5	0	0	0	0	0	0	0	0	0
ENSRNOG00000014436	Mfap1a	874	925	914	1149	1054	1110	1269	1205	1240
ENSRNOG00000053715	Olr1536	0	0	0	0	0	0	0	0	0
ENSRNOG00000013428	Atp6v0a4	13	0	9	11	20	14	11	11	13
ENSRNOG00000013429	Tbl3	979	855	783	1128	948	1041	887	1224	1051
ENSRNOG00000053710	AABR07000159.2	0	0	0	0	0	0	0	0	0
ENSRNOG00000053711	Olr268	0	0	0	0	0	0	0	0	0
ENSRNOG00000057410	Klrb1	5	0	0	8	0	0	0	0	5
ENSRNOG00000057416	Zfp763	52	26	31	28	50	41	35	31	15
ENSRNOG00000057419	AC132028.2	0	0	0	0	0	0	0	0	0
ENSRNOG00000049868	Kcnk6	96	47	65	57	78	68	116	65	50
ENSRNOG00000027491	Vldlr	4642	4021	4051	3663	3387	3602	4292	4384	4167
ENSRNOG00000027498	Engase	284	319	333	379	332	311	338	354	351
NewGene_3183	NewGene_3183	0	0	0	2	4	0	0	0	0
ENSRNOG00000042419	Acyp2	229	248	285	271	205	201	196	245	248
ENSRNOG00000042411	Rps6ka1	170	123	125	205	160	169	181	187	169
ENSRNOG00000042414	Nat14	69	100	67	108	81	99	75	114	79
ENSRNOG00000051710	RGD1559808	0	0	0	0	0	0	0	0	0
ENSRNOG00000051711	Kpna1	1732	1460	1399	1525	1413	1505	1699	1676	1496
ENSRNOG00000051719	AABR07065498.1	0	0	1	1	0	5	0	0	11
ENSRNOG00000015741	Slc2a13	511	394	451	588	563	491	465	507	468
ENSRNOG00000015743	Rfpl4a	0	0	0	0	0	0	0	0	0
ENSRNOG00000059540	Gcnt3	0	0	0	8	2	5	0	4	2
ENSRNOG00000015744	Spata25	25	37	15	48	26	37	22	31	30
ENSRNOG00000059545	AC114446.1	27	25	27	12	13	10	20	21	28
ENSRNOG00000015746	Kcng4	52	37	32	33	26	72	52	61	39
ENSRNOG00000015749	Nme3	106	119	96	98	89	117	80	90	103
ENSRNOG00000017428	Map1b	2761	2595	2494	2610	2464	2388	2908	2682	2412
ENSRNOG00000017429	Lat	0	4	6	15	8	1	12	14	0
ENSRNOG00000017426	Rragc	4731	4359	4078	4686	4403	4609	4667	4639	4463
ENSRNOG00000017427	LOC100909840	281	271	222	339	266	273	341	314	316
ENSRNOG00000017424	Chrna2	0	0	0	0	0	0	0	0	0
ENSRNOG00000017422	Ambra1	517	415	412	572	538	512	552	597	621
ENSRNOG00000017420	Nudt6	169	163	198	123	147	173	173	200	151
ENSRNOG00000017421	Alpk2	9	3	15	15	8	17	16	7	7
ENSRNOG00000056701	Gtf2a2	1343	1262	1455	1349	1196	1311	1431	1355	1522
ENSRNOG00000011111	Cipc	419	333	306	498	396	438	471	396	417
ENSRNOG00000011112	Fam161b	5	4	4	5	0	8	6	0	5
ENSRNOG00000011113	Prame	0	0	0	0	0	0	0	0	0
ENSRNOG00000011114	Tbpl1	698	709	687	752	692	724	751	667	642
ENSRNOG00000011116	Snx25	545	517	509	554	541	598	647	649	578
ENSRNOG00000011119	Spin1	344	305	369	419	366	433	410	396	353
ENSRNOG00000061026	Npy4r	0	0	0	0	0	0	0	0	0
ENSRNOG00000019965	Tgfb1i1	2136	1792	1827	1886	1536	1570	2078	1990	1910
NewGene_2503	NewGene_2503	0	3	7	3	3	5	7	0	0
NewGene_2501	NewGene_2501	83	61	81	70	74	64	59	68	56
NewGene_2500	NewGene_2500	0	0	1	3	3	0	5	4	0
NewGene_2506	NewGene_2506	204	198	129	139	125	139	180	146	122
NewGene_2505	NewGene_2505	24	28	16	39	43	37	25	12	38
NewGene_2504	NewGene_2504	53	55	59	9	36	24	14	115	36
NewGene_1854	NewGene_1854	0	0	0	0	0	7	0	2	4
NewGene_1856	NewGene_1856	0	0	0	2	0	0	2	0	0
NewGene_1857	NewGene_1857	87	71	63	88	94	112	99	124	124
NewGene_1850	NewGene_1850	4	0	0	0	0	0	5	0	0
NewGene_1851	NewGene_1851	0	0	0	0	1	0	3	1	0
NewGene_1853	NewGene_1853	0	0	0	0	0	0	0	4	0
NewGene_1859	NewGene_1859	0	0	0	0	0	0	0	4	3
ENSRNOG00000023557	Mab21l4	0	0	0	0	0	0	0	0	0
ENSRNOG00000023551	Sp6	0	0	7	0	4	0	0	0	6
ENSRNOG00000016460	Clu	7126	6692	5763	6309	5890	6111	7844	7873	7437
ENSRNOG00000016463	Prl2a1	0	0	0	0	0	0	0	0	0
ENSRNOG00000016462	LOC102547287	250	120	177	142	168	165	209	262	221
ENSRNOG00000016465	Trmu	260	241	265	262	250	286	286	296	213
ENSRNOG00000016467	Kctd1	669	580	535	589	527	563	607	652	610
ENSRNOG00000016469	Fxyd2	33	20	19	43	37	32	32	35	51
ENSRNOG00000016468	Tpmt	466	434	445	534	505	413	502	471	473
ENSRNOG00000058178	AC113773.2	0	0	0	0	0	0	0	0	0
ENSRNOG00000022202	Trappc8	1101	1121	1105	1335	1252	1332	1217	1297	1261
ENSRNOG00000025251	H1foo	0	0	0	0	0	0	0	0	0
ENSRNOG00000025252	Yars2	280	302	269	286	277	257	328	333	260
ENSRNOG00000025254	Qrich2	0	4	0	0	6	0	0	4	0
ENSRNOG00000021954	Spg11	719	631	626	796	676	754	841	859	739
ENSRNOG00000021953	Meioc	6	0	0	2	0	0	0	0	2
ENSRNOG00000060089	AABR07072671.1	0	0	0	0	0	0	0	0	0
ENSRNOG00000057078	Ddit4	3216	2832	2865	3673	3271	3142	2772	3102	3094
ENSRNOG00000060087	Adra1b	0	0	2	0	0	0	0	0	0
ENSRNOG00000024128	Aco2	6452	5906	5645	6600	5850	6498	6796	7162	6546
ENSRNOG00000024120	Rxfp1	100	113	92	129	84	101	117	123	79
ENSRNOG00000024125	Slain1	0	0	0	0	2	4	0	0	0
ENSRNOG00000024127	Atp13a5	0	0	0	0	0	0	0	0	0
NewGene_5367	NewGene_5367	16	5	5	0	10	13	5	5	5
NewGene_5364	NewGene_5364	22	41	41	66	29	44	28	54	53
NewGene_5362	NewGene_5362	2	3	6	2	0	0	2	5	4
NewGene_5360	NewGene_5360	0	2	0	0	2	2	0	7	0
ENSRNOG00000015415	Rhoq	6908	6204	6441	7620	7026	7647	7325	7270	6887
ENSRNOG00000030879	Hbg1	0	0	0	0	0	0	0	0	0
ENSRNOG00000030870	LOC102550396	0	0	0	0	0	0	0	0	0
ENSRNOG00000030871	Calm2	9646	8585	9279	9064	9067	8964	10433	10488	10681
ENSRNOG00000030876	Krt72	0	0	0	0	0	0	0	0	0
ENSRNOG00000030877	Htr2c	0	0	0	0	0	0	0	0	0
ENSRNOG00000004878	Myf6	0	0	0	0	0	0	0	0	0
ENSRNOG00000004870	Dyrk3	15	20	10	27	27	22	11	29	23
ENSRNOG00000004873	Prkch	15	20	30	23	26	36	23	28	18
ENSRNOG00000004875	Ccer1	0	0	0	0	0	0	0	0	0
ENSRNOG00000004874	Flrt3	14	0	13	16	2	0	10	12	2
ENSRNOG00000047933	Phykpl	161	166	198	188	189	196	156	183	199
ENSRNOG00000009932	Mctp2	238	210	236	234	212	225	185	186	218
ENSRNOG00000009930	Pigo	176	146	204	197	191	175	170	167	144
ENSRNOG00000046493	Pnpo	295	336	335	291	315	301	309	348	371
ENSRNOG00000009935	Xpo1	4941	4382	4433	4815	4809	4823	4839	4878	4752
ENSRNOG00000032273	Olr436	0	0	0	0	0	0	0	0	0
ENSRNOG00000061845	Cttnbp2	34	40	65	34	42	38	42	46	43
ENSRNOG00000061844	AABR07005618.1	40	37	33	33	58	45	33	49	54
NewGene_5948	NewGene_5948	0	2	2	14	2	3	9	0	3
NewGene_5949	NewGene_5949	660	614	629	788	612	717	595	629	607
NewGene_5942	NewGene_5942	0	0	5	0	0	0	0	0	0
ENSRNOG00000015419	Spem1	6	7	4	0	4	7	0	0	5
NewGene_5946	NewGene_5946	0	3	6	2	8	0	2	0	15
NewGene_5947	NewGene_5947	27	25	27	41	41	40	45	58	34
ENSRNOG00000015418	Klhl14	0	2	0	0	0	0	0	0	0
NewGene_4017	NewGene_4017	0	0	0	0	6	0	0	0	0
NewGene_4014	NewGene_4014	4	8	13	2	4	7	7	4	7
NewGene_4011	NewGene_4011	15	21	8	14	17	8	6	13	11
ENSRNOG00000011567	Rpusd4	354	269	270	315	263	277	321	278	304
NewGene_4019	NewGene_4019	41	44	35	57	34	40	52	53	54
ENSRNOG00000028926	AC098959.1	0	0	0	0	0	0	0	0	0
ENSRNOG00000049065	AABR07017735.1	0	0	0	0	0	0	0	0	0
ENSRNOG00000049064	LOC103693022	0	0	0	0	0	0	0	0	0
ENSRNOG00000049067	Igip	73	76	90	77	68	62	77	61	77
ENSRNOG00000011562	Slitrk2	27	22	66	36	21	20	32	10	33
ENSRNOG00000049448	Olr445	0	0	0	0	0	0	0	0	0
ENSRNOG00000049446	LOC100366030	23	13	21	28	26	16	14	24	21
ENSRNOG00000049445	AABR07003230.1	0	0	0	0	0	0	0	0	0
ENSRNOG00000049443	Vom2r77	0	0	0	0	0	0	0	0	0
ENSRNOG00000017220	Tcirg1	1208	1121	1064	1300	1140	1035	1169	1161	1048
ENSRNOG00000005478	Fkbp9	16516	14778	14436	16305	15168	15498	15459	16569	14931
ENSRNOG00000005479	Slc1a2	0	0	0	0	0	0	2	0	2
ENSRNOG00000005472	Sp4	31	35	37	38	32	53	46	34	35
ENSRNOG00000005470	Atxn3	302	219	230	247	279	321	269	273	291
ENSRNOG00000002844	Usp27x	100	128	74	118	98	106	109	97	112
ENSRNOG00000002845	LOC691286	0	0	0	0	0	0	0	0	0
ENSRNOG00000048318	AABR07037161.1	0	0	0	0	0	0	0	0	0
ENSRNOG00000048319	AABR07071278.1	0	0	0	0	0	0	0	0	0
ENSRNOG00000002840	Atp5f1b	30813	26967	27311	31114	28064	28413	29260	32015	30966
ENSRNOG00000002841	Cdc42bpa	873	634	716	922	831	836	1066	1039	925
ENSRNOG00000048315	Eif2ak2	960	790	835	945	975	975	943	1123	900
ENSRNOG00000048316	AABR07047232.1	0	0	0	0	0	0	0	0	0
ENSRNOG00000017227	Ppme1	2431	2054	2047	2301	1994	2190	2459	2560	2278
ENSRNOG00000048310	AABR07053518.1	109	75	86	115	106	89	134	119	136
ENSRNOG00000002848	Maoa	5901	5413	5859	6789	6613	6299	6857	7532	7275
ENSRNOG00000062013	Adprhl1	0	0	0	0	0	0	0	0	0
ENSRNOG00000031834	Nkain4	7	6	4	0	0	0	0	7	2
ENSRNOG00000031836	Tas2r103	0	0	0	0	0	0	0	0	0
ENSRNOG00000031833	RGD1562392	0	0	0	1	0	0	1	2	0
ENSRNOG00000000569	Vsir	978	1068	1085	1046	976	1027	993	1123	1085
ENSRNOG00000000568	Slc29a3	2267	1992	2055	2788	2436	2489	2270	2505	2356
ENSRNOG00000000567	Unc5b	6234	5677	5241	5801	5128	4985	5813	6602	5716
ENSRNOG00000000566	Pcbd1	74	93	112	47	58	69	81	103	107
ENSRNOG00000000565	Sgpl1	3488	3004	2994	3144	3038	3053	2935	3311	2889
ENSRNOG00000000564	Tbata	36	62	37	16	33	23	40	38	29
ENSRNOG00000000563	Adamts14	75	104	63	75	72	94	70	95	82
ENSRNOG00000000562	Prf1	0	0	0	0	0	0	2	0	0
ENSRNOG00000000561	Pald1	85	66	52	60	94	81	91	99	95
ENSRNOG00000000560	Lrrc20	149	184	133	229	141	200	192	152	181
ENSRNOG00000019143	Galnt2	5347	4443	4371	5336	4606	4890	5056	5350	5112
ENSRNOG00000019142	Fas	449	439	426	407	350	307	411	437	436
ENSRNOG00000019141	Ch25h	3223	2854	2792	2563	2272	2227	2600	2626	2500
ENSRNOG00000019140	Banp	458	361	350	391	423	437	444	582	494
ENSRNOG00000019147	Stom	1723	1617	1696	2063	1789	1757	1842	1900	1741
ENSRNOG00000019145	Kdm2a	1739	1434	1506	1929	1777	1768	1771	1881	1674
ENSRNOG00000024975	Atp8b3	0	0	0	0	2	0	0	0	0
ENSRNOG00000024972	Cox10	253	277	236	280	239	294	282	324	318
ENSRNOG00000043512	AABR07005040.1	0	0	0	0	0	0	0	0	0
ENSRNOG00000023612	Doxl1	0	0	0	0	0	0	0	0	0
ENSRNOG00000012172	Spi1	27	29	32	52	39	35	27	31	32
ENSRNOG00000026225	Tas2r138	0	0	0	0	0	0	0	0	0
ENSRNOG00000012175	Nfatc2	0	0	0	0	0	0	0	0	0
ENSRNOG00000026227	AABR07041997.1	0	0	0	0	0	0	0	0	0
ENSRNOG00000012178	Lmbrd1	2315	2050	2258	2168	2080	2028	2157	2309	2158
ENSRNOG00000032560	LOC100910877	0	0	0	0	0	0	0	0	0
ENSRNOG00000032561	Slc52a2	619	625	558	663	500	601	542	589	508
ENSRNOG00000032569	Lingo3	0	0	0	0	0	7	0	0	0
ENSRNOG00000007728	Gsdmd	2284	2143	2179	2587	2320	2359	2353	2728	2562
ENSRNOG00000008919	Arpp21	0	0	0	0	0	0	0	0	0
ENSRNOG00000008917	Ehbp1	1156	897	955	943	912	904	1060	1184	1076
ENSRNOG00000007726	Mcam	48	29	26	30	24	30	39	85	37
ENSRNOG00000008915	Prima1	9	4	5	0	4	8	8	2	2
ENSRNOG00000008912	Aqr	1838	1449	1673	1781	1750	1731	1996	2188	1928
ENSRNOG00000007722	Fam57a	363	231	247	376	330	341	334	253	301
ENSRNOG00000008911	Draxin	36	22	28	28	33	44	45	18	30
ENSRNOG00000003038	Sft2d2	445	417	373	349	363	360	501	446	403
ENSRNOG00000003039	Wnt3a	0	0	0	0	0	0	0	0	0
ENSRNOG00000003030	Awat2	0	0	0	0	0	0	0	0	0
ENSRNOG00000003031	Atp2b4	22	24	14	18	20	18	18	19	14
ENSRNOG00000003033	Plcd3	224	217	123	187	121	164	163	167	136
ENSRNOG00000028105	Hars	2505	2482	2287	2847	2587	2730	2844	3014	2787
ENSRNOG00000028103	Psmd3	4253	3694	3622	4459	4028	3736	4395	4523	4229
ENSRNOG00000039489	Tmem253	0	1	0	0	0	0	0	0	0
ENSRNOG00000025757	Myh6	4	0	0	0	0	0	0	0	0
ENSRNOG00000028100	Pex11g	81	146	79	168	134	121	92	189	152
ENSRNOG00000039487	AABR07017576.1	0	0	2	2	0	0	0	0	0
ENSRNOG00000028108	Cytl1	0	0	0	0	0	0	0	0	0
ENSRNOG00000001766	Tfrc	3892	3271	3328	3116	3266	3305	3483	3541	3215
ENSRNOG00000001767	RGD1562339	25	13	22	35	38	37	40	33	50
ENSRNOG00000001764	Vps8	636	397	430	542	495	492	486	578	553
ENSRNOG00000001765	Slc51a	3	7	2	8	6	4	1	4	1
ENSRNOG00000001762	Pcyt1a	2346	2205	2038	2445	2316	2406	2429	2755	2530
ENSRNOG00000001769	Tnk2	1017	959	759	1053	848	948	1052	1224	1196
ENSRNOG00000013451	Drosha	1027	808	931	889	1050	921	1044	1064	1035
ENSRNOG00000005861	Hsd11b1	34635	30063	30990	34982	32600	33747	32941	34634	33961
ENSRNOG00000005863	Olr601	0	0	0	0	0	0	0	0	0
ENSRNOG00000005865	Itprid2	663	540	604	706	632	626	503	653	559
ENSRNOG00000005867	AABR07061152.1	0	0	0	0	0	0	0	0	0
ENSRNOG00000005868	Ttc21b	343	293	315	332	355	338	397	364	402
ENSRNOG00000002075	Cnot6l	665	543	617	615	598	601	671	629	725
ENSRNOG00000002074	Rest	237	168	273	335	273	283	317	338	316
ENSRNOG00000002073	Brdt	10	16	17	13	16	6	22	23	15
ENSRNOG00000002072	Eva1c	44	70	51	77	73	63	46	57	66
ENSRNOG00000002070	Mrpl1	98	161	169	130	115	157	163	160	142
ENSRNOG00000023320	Tspan1	0	0	0	0	0	0	0	0	0
ENSRNOG00000002079	Mapk10	4	2	0	7	0	0	2	4	11
ENSRNOG00000018958	Mt3	0	0	5	0	0	0	2	0	6
ENSRNOG00000018956	Olr287	0	0	0	0	0	0	0	0	0
ENSRNOG00000018955	Olr286	0	0	0	0	0	0	0	0	0
ENSRNOG00000018954	Tsnaxip1	0	0	3	0	0	0	0	0	0
ENSRNOG00000018953	Cblc	0	0	0	0	0	0	0	0	0
ENSRNOG00000018952	Sema3g	12	9	4	6	9	14	8	13	4
ENSRNOG00000018951	Col4a5	643	602	662	698	513	595	703	697	553
ENSRNOG00000018950	Fa2h	15	17	17	21	4	6	14	22	13
ENSRNOG00000031485	Dpp3	2551	2346	2364	2929	2475	2588	2782	3135	2812
ENSRNOG00000031486	AABR07059215.1	0	0	0	0	0	0	0	0	0
ENSRNOG00000031483	AABR07071482.1	8	10	0	0	0	5	0	0	6
ENSRNOG00000030689	Ms4a6bl	162	146	177	222	258	250	185	178	190
ENSRNOG00000030688	Lrrc2	0	0	0	4	0	0	2	0	0
ENSRNOG00000030680	Ddx5	16174	14011	15320	16921	16123	17061	15613	16794	15883
ENSRNOG00000030683	Vps26a	1271	1035	1149	1383	1137	1333	1360	1334	1294
ENSRNOG00000030682	Calhm1	0	0	0	0	0	0	0	0	0
ENSRNOG00000030687	Olr1620	0	0	0	0	0	0	0	0	0
ENSRNOG00000001182	Ndufv3	1510	1564	1485	1762	1598	1561	1770	1779	1888
ENSRNOG00000001183	Hnf1a	0	4	0	0	0	0	2	0	0
ENSRNOG00000001181	Wdr4	452	323	306	451	372	326	310	445	383
ENSRNOG00000001187	Oasl	8	5	2	4	10	0	9	7	0
ENSRNOG00000001184	Pknox1	923	785	790	861	785	816	845	1046	949
ENSRNOG00000001185	RGD1311899	1656	1554	1478	1633	1421	1488	1601	1763	1676
ENSRNOG00000001189	Sik1	298	211	262	304	284	298	307	348	260
NewGene_290	NewGene_290	0	0	0	7	2	0	0	0	2
NewGene_291	NewGene_291	4	4	2	0	2	8	9	11	2
NewGene_296	NewGene_296	2	0	0	0	0	0	10	0	0
NewGene_297	NewGene_297	3	1	7	5	2	0	9	3	10
ENSRNOG00000003858	Atp6ap2	3927	3631	3744	3963	3823	3931	3614	3957	3819
NewGene_295	NewGene_295	0	0	0	0	0	0	0	2	0
ENSRNOG00000015370	Slc35g2	3	15	0	0	4	3	4	0	0
ENSRNOG00000015371	Foxh1	0	0	0	0	0	0	0	0	4
ENSRNOG00000003855	Dnaja3	1177	966	1016	1218	1131	1119	1258	1294	1261
ENSRNOG00000003853	Scoc	4069	3391	3442	4056	3695	4119	3904	4014	3760
ENSRNOG00000015376	Npas1	4	2	4	11	4	9	9	4	5
ENSRNOG00000043149	AC132028.1	0	0	0	0	0	0	0	0	0
ENSRNOG00000049161	LOC100360690	0	0	0	0	0	0	0	0	0
ENSRNOG00000049162	Prr15l	0	0	0	0	0	0	0	0	0
ENSRNOG00000011460	Arfgef3	0	0	0	0	0	0	0	0	0
ENSRNOG00000043141	Ap3s2	1167	1272	1141	1326	1262	1287	1353	1310	1247
ENSRNOG00000043143	Eml1	363	247	306	456	371	314	376	490	374
ENSRNOG00000011467	Uck1	1541	1459	1369	1460	1417	1547	1562	1735	1578
ENSRNOG00000039300	Ahcyl2	679	483	506	589	542	517	602	604	613
ENSRNOG00000039305	AABR07037250.1	0	0	0	0	0	0	0	0	0
ENSRNOG00000016032	Cnnm3	652	662	596	683	712	722	600	692	621
ENSRNOG00000016033	Endog	206	167	160	166	137	157	163	169	162
NewGene_744	NewGene_744	6	1	0	9	7	4	7	5	4
NewGene_740	NewGene_740	40	40	28	43	58	36	34	44	43
ENSRNOG00000037418	Inca1	0	0	0	0	4	0	0	4	0
NewGene_742	NewGene_742	188	117	203	197	113	145	264	198	224
NewGene_743	NewGene_743	18	17	10	14	18	7	18	20	13
NewGene_748	NewGene_748	10	9	15	7	6	15	3	5	5
NewGene_749	NewGene_749	0	1	5	0	3	4	3	4	3
ENSRNOG00000052600	Mboat7l1	1923	1962	1654	2098	1947	1968	2211	2026	1883
ENSRNOG00000055293	Ptprb	6	11	4	2	2	12	6	8	11
ENSRNOG00000055292	LOC679087	186	119	171	153	197	122	165	164	142
ENSRNOG00000055297	AABR07005633.1	27	37	31	41	34	40	30	33	45
ENSRNOG00000055295	Pecr	441	358	334	317	344	344	335	383	409
ENSRNOG00000055298	Vom2r80	0	0	0	0	0	0	2	0	0
ENSRNOG00000016119	Fzd7	637	533	579	633	603	566	670	790	627
ENSRNOG00000016110	Kcnk12	93	144	99	175	141	137	163	120	142
ENSRNOG00000042233	Rpl41	15010	18210	17499	16568	16326	15802	14739	18168	20342
ENSRNOG00000042232	RGD1559600	0	0	0	0	0	0	0	0	0
ENSRNOG00000042235	AC130035.1	0	0	0	0	0	0	0	0	0
ENSRNOG00000016117	Myof	11849	10073	9865	11595	10675	10916	12533	12979	11535
ENSRNOG00000016116	Hoxc12	0	0	0	0	0	0	0	0	0
ENSRNOG00000052745	Met	30	29	28	21	35	27	51	60	41
ENSRNOG00000025443	Map1lc3a	3346	3561	3072	3603	2999	3115	3097	3618	3580
ENSRNOG00000046921	AABR07034986.2	0	0	0	0	0	0	0	0	0
ENSRNOG00000046920	Snip1	8	371	399	381	381	382	383	456	364
ENSRNOG00000046922	Phactr4	112	68	77	93	118	99	65	125	74
ENSRNOG00000046925	LOC100912233	0	0	0	0	0	0	0	0	0
ENSRNOG00000046924	AABR07057475.1	0	0	0	0	0	0	0	0	0
ENSRNOG00000046926	Tmem247	0	0	0	0	0	0	0	0	0
ENSRNOG00000038943	RGD1560034	0	0	0	0	2	0	2	0	0
ENSRNOG00000046696	LOC100910801	0	0	0	0	0	0	0	0	0
ENSRNOG00000038948	Stab2	0	0	1	0	0	0	0	0	0
ENSRNOG00000046698	Gps1	3285	2627	2757	3215	2752	2763	2989	3124	3098
ENSRNOG00000047349	AABR07006269.1	123	124	132	220	171	167	121	138	136
ENSRNOG00000047344	Olr1409	0	0	0	0	0	0	0	0	0
ENSRNOG00000047343	Olr372	0	0	0	0	0	0	0	0	0
ENSRNOG00000047341	AABR07048992.2	0	0	0	0	0	0	0	0	0
ENSRNOG00000021420	Tirap	13	19	0	28	9	20	20	24	17
ENSRNOG00000021425	Fam71b	0	0	0	0	0	0	0	0	0
ENSRNOG00000021424	Cd300lf	0	0	9	16	18	8	7	7	8
ENSRNOG00000056248	Marf1	1092	1010	1059	1210	1087	1114	1330	1287	1161
ENSRNOG00000056243	ST7	767	647	614	774	738	714	755	692	735
ENSRNOG00000056246	Gls	8060	6473	6440	7632	6399	7044	7451	7871	6728
NewGene_1267	NewGene_1267	110	77	76	107	102	119	105	138	107
ENSRNOG00000027864	Ppial4d	42326	39326	38325	41842	39685	40502	42571	44644	43935
ENSRNOG00000027867	Rexo4	1251	1173	1143	1472	1303	1283	1318	1450	1348
NewGene_1264	NewGene_1264	0	0	0	0	0	1	0	6	4
NewGene_1263	NewGene_1263	8	3	7	2	10	0	0	8	8
ENSRNOG00000027860	Ggnbp2	3100	2778	2586	3317	2797	3108	3232	3215	3022
NewGene_1261	NewGene_1261	0	0	4	3	0	0	2	0	2
NewGene_1260	NewGene_1260	390	371	350	373	294	323	343	356	274
ENSRNOG00000027869	Sox5	9	4	8	12	15	6	18	15	15
NewGene_1268	NewGene_1268	0	10	13	22	24	10	0	25	23
ENSRNOG00000020488	Luc7l	541	635	568	663	616	684	758	833	701
ENSRNOG00000020489	Tmem145	2	0	0	0	0	2	0	0	4
ENSRNOG00000020482	Nfatc4	4981	4920	4430	6349	5161	5138	4787	5059	5098
ENSRNOG00000020480	Fads1	3470	3103	2909	4102	3656	3725	3583	3596	3545
ENSRNOG00000020481	Pafah1b3	442	457	380	437	431	349	409	472	423
ENSRNOG00000020486	Bcl2l12	334	351	325	460	342	411	399	445	379
ENSRNOG00000020487	Coa3	1086	977	916	1071	973	914	1035	1033	1046
ENSRNOG00000020484	Trpm5	0	0	0	0	0	0	0	0	0
ENSRNOG00000020485	Vav3	264	178	228	215	215	242	245	219	215
ENSRNOG00000057620	Slc6a8	1612	1410	1217	1565	1367	1328	1380	1491	1431
ENSRNOG00000057622	Rbm41	377	334	365	390	391	382	378	407	334
ENSRNOG00000057623	Copb1	7848	6514	7023	7766	7299	7685	7697	7948	7518
ENSRNOG00000042592	Rgs10	488	596	494	492	510	475	556	592	542
ENSRNOG00000057628	Slc5a6	707	589	602	785	647	664	621	676	628
ENSRNOG00000042598	LOC100909977	0	0	0	0	0	0	0	0	0
ENSRNOG00000058020	AABR07030469.2	0	0	0	0	0	0	0	0	0
ENSRNOG00000058024	AABR07029470.2	0	0	0	0	0	0	0	0	0
ENSRNOG00000053903	AABR07014426.1	0	0	0	0	0	0	0	0	0
ENSRNOG00000014282	Cebpe	0	0	0	2	0	0	0	0	0
ENSRNOG00000051507	Azin2	131	117	87	91	138	104	102	143	133
ENSRNOG00000014287	Stk11	1559	1564	1448	1779	1550	1518	1808	1894	1690
ENSRNOG00000036674	Cd7	16	11	2	16	11	8	14	6	14
ENSRNOG00000016948	Nhlrc2	474	365	449	508	424	387	515	545	448
ENSRNOG00000016949	Slc25a33	299	244	247	287	249	235	243	246	210
ENSRNOG00000016946	Olr141	0	0	0	0	0	0	0	0	0
ENSRNOG00000016944	Rax	0	0	0	0	0	0	0	0	0
ENSRNOG00000016945	Pla2g2a	522	419	434	1135	923	896	391	378	425
ENSRNOG00000016942	Wdr48	1323	1147	1139	1276	1301	1244	1408	1323	1139
ENSRNOG00000016940	Ppp2r2d	1051	904	1019	1090	926	1108	1121	1127	1069
ENSRNOG00000027282	Cep68	504	536	517	526	478	472	520	631	565
ENSRNOG00000027286	Lrrc75a	225	180	222	209	224	206	266	239	230
ENSRNOG00000027288	Psgb1	0	0	0	0	0	0	0	0	0
ENSRNOG00000036678	Aspscr1	470	512	486	605	474	480	545	658	522
ENSRNOG00000010472	Ccdc32	775	766	743	793	779	784	761	825	950
ENSRNOG00000010473	Cand2	146	168	154	179	131	129	123	179	184
ENSRNOG00000010474	Hmces	7357	6199	6484	7739	7344	7054	7238	7987	7485
ENSRNOG00000010475	Casp3	1878	1965	1968	2776	2280	2383	2373	2498	2253
ENSRNOG00000010477	Pomt1	959	796	714	959	817	745	914	834	809
ENSRNOG00000010478	LOC299282	1583	1389	1436	2392	2244	2120	1330	1338	1410
ENSRNOG00000010479	Mycbp2	3944	3332	3426	3723	3439	3526	3719	3845	3346
ENSRNOG00000061782	Tspyl2	541	490	460	558	448	560	523	602	469
NewGene_5638	NewGene_5638	64	75	68	61	77	61	71	104	80
ENSRNOG00000027139	Krt20	0	0	0	0	0	0	0	0	0
ENSRNOG00000027136	Spast	1022	783	881	1026	1018	1056	1046	1051	921
NewGene_5546	NewGene_5546	12	2	2	2	5	4	0	6	2
NewGene_5547	NewGene_5547	22	28	15	20	35	30	20	29	23
NewGene_5545	NewGene_5545	0	0	5	6	7	2	6	2	2
NewGene_5542	NewGene_5542	7	0	0	0	4	4	5	1	0
NewGene_5543	NewGene_5543	4	2	0	0	0	6	5	2	2
NewGene_5540	NewGene_5540	0	0	0	0	0	0	2	0	0
ENSRNOG00000060782	Nkx3-2	0	0	0	2	0	4	0	0	0
ENSRNOG00000010994	Has1	180	102	96	47	39	45	78	77	84
NewGene_5548	NewGene_5548	11	2	6	4	18	7	0	7	4
ENSRNOG00000026425	Ppp6r2	703	680	683	879	608	700	815	975	880
ENSRNOG00000026420	Iqcg	0	0	0	0	0	0	2	0	0
ENSRNOG00000033765	Eif1	18281	17175	17442	17879	16519	17543	16081	17183	16997
ENSRNOG00000033763	RGD1307537	3	0	0	0	0	5	0	2	2
ENSRNOG00000033761	Lcn1	0	0	0	0	0	0	0	0	0
ENSRNOG00000059089	Olr358	0	0	0	0	0	0	0	0	0
ENSRNOG00000059084	AABR07073400.1	0	0	0	0	0	0	0	0	0
ENSRNOG00000022505	Slc17a4	0	0	0	0	0	0	0	0	0
ENSRNOG00000022507	Twf1	6956	5598	5734	6663	6441	6852	6945	7441	6437
ENSRNOG00000022500	Rwdd4	2465	2150	2254	2430	345	2424	2467	2481	2334
ENSRNOG00000022502	Nsrp1	603	506	576	709	688	583	734	674	662
ENSRNOG00000022509	AABR07066201.1	0	0	0	0	0	0	0	0	0
ENSRNOG00000011700	Ptprm	926	806	717	864	715	843	923	958	821
ENSRNOG00000011702	Foxp3	3	0	0	3	5	0	0	4	0
ENSRNOG00000011705	Stmn2	1048	1042	1070	981	894	850	1325	1446	1291
ENSRNOG00000011704	Fbxo34	551	488	427	620	634	559	489	521	508
ENSRNOG00000011706	Mbl1	0	0	0	0	0	0	0	0	18
ENSRNOG00000011709	Pum1	2088	1795	1712	2108	1745	1980	2207	2137	2021
ENSRNOG00000061251	RGD1559714	2	2	0	2	2	1	5	0	2
ENSRNOG00000061259	Olr1243	0	0	0	0	0	0	0	0	0
ENSRNOG00000034234	Mt-co1	696716	661214	602783	727642	683726	726142	753155	701896	627224
ENSRNOG00000034236	C2cd4a	12	9	11	2	2	4	12	14	19
ENSRNOG00000034237	LOC103694169	644	884	912	824	744	847	715	807	912
ENSRNOG00000034230	Fcrl1	0	0	0	0	0	0	0	0	0
ENSRNOG00000025198	Gas2l3	117	122	123	205	150	190	177	145	125
ENSRNOG00000060120	Selenoo	1010	942	828	1049	831	902	968	986	964
ENSRNOG00000060123	Kifc2	64	67	31	69	72	64	88	57	36
NewGene_4634	NewGene_4634	36	31	37	32	33	49	50	61	26
NewGene_4633	NewGene_4633	558	578	599	618	520	676	638	580	497
NewGene_4632	NewGene_4632	14	52	9	12	24	14	26	39	45
NewGene_4631	NewGene_4631	1452	1270	1093	1160	1397	1535	1479	668	1368
NewGene_4630	NewGene_4630	198	287	301	55	353	402	344	175	367
ENSRNOG00000060129	Zfp655	1140	946	962	1591	1129	1686	1525	1250	1130
NewGene_4639	NewGene_4639	0	0	0	0	0	0	1	0	4
NewGene_4638	NewGene_4638	0	0	0	0	0	0	0	0	3
ENSRNOG00000002369	Rgs8	20	6	7	9	5	15	10	9	18
ENSRNOG00000021851	Ccl1	0	8	5	11	11	14	5	15	4
ENSRNOG00000021856	Lat2	0	0	0	0	0	0	0	0	0
ENSRNOG00000021855	Kcp	12	5	8	12	7	7	7	8	17
ENSRNOG00000056660	AABR07025928.1	0	0	0	0	0	0	0	0	0
ENSRNOG00000002365	Itm2a	1855	1584	1600	1402	1314	1481	1581	1763	1637
ENSRNOG00000024795	AC123494.1	26	13	28	32	17	26	43	31	15
NewGene_6771	NewGene_6771	18	5	17	4	11	10	0	6	7
NewGene_6772	NewGene_6772	0	0	4	4	0	0	0	0	0
NewGene_6774	NewGene_6774	0	3	0	0	0	0	0	0	0
NewGene_6775	NewGene_6775	0	10	0	0	5	4	0	0	0
ENSRNOG00000058841	Bag5l1	704	659	732	758	700	767	765	813	666
ENSRNOG00000058842	Sptbn2	9	8	3	5	0	9	3	10	10
ENSRNOG00000020817	Cyp2a3	0	0	0	0	0	0	0	0	0
ENSRNOG00000020811	Il6r	183	180	210	218	146	153	150	186	131
ENSRNOG00000020813	Ltbp3	4757	3993	3459	4061	3283	3334	4275	4411	3847
ENSRNOG00000020812	Gys1	4485	3742	3878	4393	3789	3903	4209	4612	4252
ENSRNOG00000030449	Gsta4	53	44	39	37	62	45	99	44	68
ENSRNOG00000030447	AC105662.1	67	22	61	63	35	51	43	34	65
ENSRNOG00000030445	Ormdl3	876	759	661	944	817	786	859	980	889
ENSRNOG00000030443	Rab9a	2953	2600	2720	3012	3297	3184	2891	3082	2806
ENSRNOG00000030441	AABR07057264.1	0	0	0	0	0	0	0	0	0
ENSRNOG00000031315	LOC108348287	630	842	833	766	676	754	724	777	899
ENSRNOG00000031317	AABR07064224.1	0	0	0	0	0	0	0	0	0
ENSRNOG00000031312	Tnfrsf1a	7546	6335	6234	7741	6185	6679	7144	7604	7229
ENSRNOG00000031313	AC103024.1	7	11	5	7	6	12	7	8	15
ENSRNOG00000048301	LOC691368	0	0	0	0	0	0	0	0	0
ENSRNOG00000049768	Adcy9	69	35	17	34	42	37	72	53	43
ENSRNOG00000019132	Fv1	778	899	723	929	753	818	781	890	736
ENSRNOG00000049761	Htr6	0	6	0	0	0	0	0	2	0
ENSRNOG00000049766	Sctr	0	0	0	0	0	3	0	4	0
ENSRNOG00000009740	Slco1c1	0	0	0	0	0	2	0	0	0
ENSRNOG00000009741	Cyp4a3	0	0	0	0	6	0	0	3	5
ENSRNOG00000009742	Rad52	97	120	130	181	143	178	148	162	159
ENSRNOG00000009745	Ppp3cc	612	590	598	637	524	525	652	653	677
ENSRNOG00000009746	Akap17b	27	21	14	26	18	48	33	34	18
ENSRNOG00000009747	Olr485	0	0	0	0	0	0	0	0	0
ENSRNOG00000009748	Olr262	0	0	0	0	0	0	0	0	0
ENSRNOG00000009749	Wdr45	1145	913	846	1101	1062	1101	1060	1099	1120
NewGene_4198	NewGene_4198	0	0	6	8	0	0	2	2	0
NewGene_4192	NewGene_4192	0	3	5	0	0	1	0	2	0
NewGene_4190	NewGene_4190	250	201	291	328	261	310	285	304	307
NewGene_4197	NewGene_4197	232	242	184	103	99	141	128	155	157
NewGene_4194	NewGene_4194	0	0	0	1	0	2	0	4	0
ENSRNOG00000024960	Smco1	0	0	0	0	0	0	0	0	0
ENSRNOG00000037251	Zfp9	104	71	131	122	112	128	113	122	106
ENSRNOG00000025946	Igf2bp2	959	867	912	971	777	900	1103	1057	980
ENSRNOG00000025940	Mettl9	5257	4992	5050	5348	4994	5275	5245	5390	5339
ENSRNOG00000025948	Inava	16	14	15	19	10	19	13	22	10
ENSRNOG00000025949	Vom1r22	0	0	0	0	0	0	0	0	0
ENSRNOG00000052506	Ak3	1350	1011	1275	1492	1658	1569	1514	1610	1599
ENSRNOG00000032156	Prss1	0	0	0	0	0	0	0	0	0
ENSRNOG00000052502	LOC103690165	0	0	0	0	0	0	0	0	0
ENSRNOG00000032152	Rab11fip3	703	588	501	734	711	739	691	659	640
ENSRNOG00000032150	Adcy2	35	26	13	15	26	12	43	29	19
ENSRNOG00000052508	AABR07061333.1	0	0	0	0	0	0	0	0	0
ENSRNOG00000018421	Aen	1049	1031	930	1090	990	1001	1078	1087	1221
ENSRNOG00000018420	Slc22a7	0	0	0	0	0	0	0	0	0
ENSRNOG00000018427	Lhx3	21	28	32	4	15	9	16	14	7
ENSRNOG00000018426	NEWGENE_2134	5	10	6	10	4	2	0	0	6
ENSRNOG00000018425	Dym	1026	908	762	1052	914	926	987	1031	970
NewGene_509	NewGene_509	43	34	31	39	41	65	32	57	46
NewGene_501	NewGene_501	12	5	7	18	12	4	0	4	7
NewGene_504	NewGene_504	0	0	0	0	0	4	0	0	0
ENSRNOG00000002657	Pla2g4a	171	178	159	211	240	215	110	122	130
ENSRNOG00000002653	Kcnk2	3686	3244	3202	2515	2347	2362	3400	3574	3169
ENSRNOG00000002652	Rap1gap2	3	11	14	32	24	31	14	33	14
ENSRNOG00000017291	Sord	1847	1729	1794	1754	1697	1849	1817	1891	1896
ENSRNOG00000002659	Ciita	6	0	0	4	3	2	10	2	0
ENSRNOG00000010019	Fam166a	189	166	142	167	136	142	147	143	176
ENSRNOG00000008039	Cul5	469	405	433	483	540	508	584	647	558
ENSRNOG00000008038	Wbp2nl	0	0	0	0	0	0	0	0	0
ENSRNOG00000007029	Dnaja1	6049	5419	5892	6159	6137	6051	6281	7018	6919
ENSRNOG00000007027	Hgf	264	180	188	212	266	215	188	181	209
ENSRNOG00000008030	Shc2	842	903	785	798	814	753	853	845	769
ENSRNOG00000007025	Evc2	860	753	811	1012	845	865	937	1111	936
ENSRNOG00000008035	Cinp	1551	1367	1496	1474	1318	1357	1444	1530	1589
ENSRNOG00000008034	Tmeff1	125	160	119	109	125	154	144	120	109
ENSRNOG00000008037	Tmed1	1401	1239	1305	1466	1318	1382	1245	1484	1491
ENSRNOG00000008036	Dennd4c	433	307	319	432	417	348	398	414	414
ENSRNOG00000000248	Srsf2	9519	8820	8234	9732	8527	8664	9321	9317	8695
ENSRNOG00000000249	Mettl23	296	255	215	218	240	258	252	271	261
ENSRNOG00000000246	Amz2	1109	1054	974	1339	1129	1078	1092	1340	1177
ENSRNOG00000000247	Mfsd11	2395	2026	1864	2605	2130	2203	2040	2270	2029
ENSRNOG00000000244	Coil	121	100	94	118	106	149	117	159	162
ENSRNOG00000000245	Slc16a6	21	16	21	31	20	25	25	38	28
ENSRNOG00000033206	Entpd5	1076	904	908	1060	962	1030	1098	1048	1019
ENSRNOG00000033207	AABR07014676.1	0	2	0	5	0	0	0	0	0
ENSRNOG00000033200	Olr82	0	0	0	0	0	0	0	0	0
ENSRNOG00000033202	Fbxo41	0	0	2	3	6	0	0	14	0
ENSRNOG00000033209	Bmp8b	3	5	0	0	5	2	0	0	0
ENSRNOG00000019489	Armt1	473	418	524	511	427	544	429	450	498
ENSRNOG00000006378	Mga	274	200	232	248	207	287	279	263	240
ENSRNOG00000019482	Gnao1	31	29	37	25	27	39	47	37	39
ENSRNOG00000006375	Vdac1	5947	5367	5104	5399	5391	5556	6227	6519	5997
ENSRNOG00000019481	Cyp8b1	0	0	0	0	0	0	0	0	0
ENSRNOG00000006370	RGD1310852	254	221	236	252	227	231	223	225	255
ENSRNOG00000019484	Slc6a9	690	609	594	697	580	620	561	597	532
ENSRNOG00000019485	Bckdk	2766	2382	2072	2665	2383	2471	2529	2769	2521
ENSRNOG00000012106	Dnaja4	263	206	207	448	263	265	418	502	453
ENSRNOG00000023603	Amer3	0	0	0	0	0	0	0	0	0
ENSRNOG00000000798	Gnl1	2052	1887	1840	1996	1800	1720	1818	2162	1998
ENSRNOG00000000799	Abcf1	2428	2193	2201	2543	2218	2162	2351	2826	2294
ENSRNOG00000000795	RT1-N3	347	297	252	339	271	239	321	320	321
ENSRNOG00000000796	Ranbp2	3241	2625	2860	3319	2973	3314	3008	3576	3139
ENSRNOG00000026232	Olr1158	0	0	0	0	0	0	0	0	0
ENSRNOG00000012701	Map7	4	0	4	4	9	0	0	0	2
ENSRNOG00000012702	Nfya	788	798	759	851	806	956	922	850	851
ENSRNOG00000012703	Crh	0	0	0	0	0	0	0	0	0
ENSRNOG00000012705	Pcgf2	723	697	638	749	629	634	764	679	687
ENSRNOG00000029461	AABR07072400.1	50	33	33	65	34	48	57	36	78
ENSRNOG00000012708	Ptchd4	34	15	30	24	20	26	13	28	28
ENSRNOG00000012709	Bag2	2087	1878	1953	2042	1910	1965	2200	2230	2192
ENSRNOG00000007688	Sms	53	61	65	61	59	40	42	43	63
ENSRNOG00000012108	Thsd1	49	21	24	34	22	42	22	23	19
ENSRNOG00000007683	Prdm13	0	0	0	0	4	3	0	2	2
ENSRNOG00000007682	Gria3	706	601	631	578	577	533	627	744	562
ENSRNOG00000007681	Brd3	899	883	940	1135	1069	919	1174	1192	1013
ENSRNOG00000007680	Fhl5	0	0	0	0	0	0	0	0	0
ENSRNOG00000007687	Sema7a	363	289	273	272	240	196	375	368	283
ENSRNOG00000007686	Sept3	51	50	57	36	29	40	49	47	48
ENSRNOG00000007684	Zc3h3	513	402	337	470	370	422	469	406	381
ENSRNOG00000019864	C1qtnf12	11	23	21	15	15	31	19	23	13
ENSRNOG00000001689	Arl6	653	718	654	624	628	756	645	710	666
ENSRNOG00000001684	Ripply3	0	0	0	0	0	0	0	0	0
ENSRNOG00000001687	Crybg3	86	70	73	101	89	73	90	89	81
ENSRNOG00000001686	Hlcs	74	36	45	60	79	80	111	103	61
ENSRNOG00000001681	Vps26c	1522	1383	1300	1353	1373	1272	1461	1516	1597
ENSRNOG00000001680	Riox2	272	159	252	301	237	244	279	292	228
ENSRNOG00000001682	Ttc3	1010	685	799	838	989	854	1019	1075	844
ENSRNOG00000015953	Oaz2	1232	1177	1039	1204	1178	1145	1192	1292	1238
ENSRNOG00000015956	Usp29	77	76	80	60	69	69	69	69	58
ENSRNOG00000015957	F13a1	2	4	5	9	6	5	13	10	4
ENSRNOG00000006086	Lynx1	10	4	0	15	11	10	10	8	12
ENSRNOG00000006087	Rnf20	1403	1171	1136	1499	1281	1375	1442	1508	1346
ENSRNOG00000006084	Cngb3	0	0	0	0	0	0	0	0	0
ENSRNOG00000003269	Atp6v0e1	6344	5748	5679	6153	5666	5815	6632	6423	6845
ENSRNOG00000019862	Pinlyp	2	0	0	4	4	0	0	0	4
ENSRNOG00000003264	Nat9	862	863	902	1067	964	941	981	1058	1012
ENSRNOG00000003267	Pycr2	1571	1384	1327	1776	1474	1413	1559	1600	1769
ENSRNOG00000003266	LOC100361655	0	0	1	2	0	0	3	0	0
ENSRNOG00000003261	Usp9x	5357	4686	4879	5674	5173	5348	5696	5965	5244
ENSRNOG00000003260	Nr1i3	82	59	49	71	50	50	81	61	61
ENSRNOG00000003263	Lefty1	4	0	0	0	0	0	0	2	0
ENSRNOG00000003262	Cacng4	0	0	0	0	0	0	0	0	0
ENSRNOG00000019680	Mst1	160	162	178	195	182	147	175	189	169
ENSRNOG00000039568	Mgat4e	3	0	2	0	0	0	0	0	0
ENSRNOG00000007979	Phospho2	831	768	728	940	922	945	865	1033	886
ENSRNOG00000019681	Pold1	332	334	317	456	446	362	381	391	384
ENSRNOG00000007975	Ncoa2	78	55	87	97	54	59	96	102	93
ENSRNOG00000039562	AABR07033987.1	7	5	3	7	2	2	1	5	6
ENSRNOG00000007977	Olr424	0	0	0	0	0	0	0	0	0
ENSRNOG00000039560	LOC103690116	33	43	36	66	45	38	48	55	36
ENSRNOG00000007971	Wbp2	1062	985	916	1303	1031	1042	1150	1194	1156
ENSRNOG00000007970	Plxnc1	10	6	17	19	3	17	8	10	8
ENSRNOG00000007972	Rbbp9	567	595	617	622	585	579	612	686	636
NewGene_6370	NewGene_6370	4	0	0	0	0	0	0	0	0
ENSRNOG00000016598	Hoxc5	111	62	52	56	58	48	89	89	88
ENSRNOG00000001531	Chac2	233	217	273	208	265	203	208	197	239
ENSRNOG00000001129	Fbxo21	174	96	124	157	136	122	222	174	176
ENSRNOG00000057024	AABR07024722.1	0	0	0	0	0	0	0	0	0
ENSRNOG00000013073	Spink6	0	0	0	0	0	0	0	0	0
ENSRNOG00000013072	Plxna4	8	4	8	31	21	8	7	6	18
ENSRNOG00000028730	Lcn12	31	19	12	12	13	20	16	25	25
ENSRNOG00000013074	Wt1	70	38	56	71	95	75	76	84	74
ENSRNOG00000013077	Olr360	0	0	0	0	0	0	0	0	0
ENSRNOG00000013076	Csnk1e	1227	1120	1021	1431	1197	1175	1296	1264	1236
ENSRNOG00000013078	Zcchc7	546	468	404	521	564	446	529	507	468
ENSRNOG00000056996	Cfap65	0	0	0	0	0	0	0	0	0
ENSRNOG00000056993	Olfr1463	0	0	0	0	0	0	0	0	0
ENSRNOG00000056992	LOC100912314	0	0	0	0	0	0	0	0	0
ENSRNOG00000047436	Cabyr	7	3	13	7	10	13	7	9	0
ENSRNOG00000029773	Atm	663	676	577	786	664	743	707	756	561
ENSRNOG00000050834	Fam102a	105	112	95	151	134	104	88	90	119
ENSRNOG00000030160	Zfp819	24	31	26	18	37	25	23	44	56
ENSRNOG00000030162	AC114393.1	0	0	0	0	0	0	0	0	0
ENSRNOG00000015159	Slc9a3	0	0	0	0	0	0	0	0	0
ENSRNOG00000002130	AABR07014241.1	0	0	0	0	0	0	0	0	0
ENSRNOG00000042868	AABR07030359.1	0	0	0	0	0	0	0	0	0
ENSRNOG00000042869	LOC103693430	174	155	159	142	127	180	159	221	191
ENSRNOG00000002134	Gbp6	10	12	8	5	9	7	18	6	6
ENSRNOG00000002135	Sgcb	7932	6454	6575	7039	6682	6901	8061	7859	7250
ENSRNOG00000002139	RGD1311575	55	48	40	73	111	123	83	75	92
ENSRNOG00000042860	Pappa2	22	44	10	23	25	15	17	31	26
ENSRNOG00000014706	Dbx1	0	0	0	0	0	0	0	0	0
ENSRNOG00000014705	Rbm20	13	10	0	16	6	19	20	14	20
ENSRNOG00000014702	Elovl2	12	2	6	7	4	4	2	2	8
ENSRNOG00000014703	Tonsl	116	129	78	84	124	86	122	96	88
ENSRNOG00000014700	Ttc36	0	0	0	0	0	0	0	0	0
ENSRNOG00000042353	Mlkl	1319	1099	1080	1154	1046	1166	1255	1291	1268
ENSRNOG00000010676	Smarce1	3211	2956	3075	3625	3525	3596	3747	3910	3785
ENSRNOG00000010673	Eral1	303	251	266	335	278	256	294	311	281
ENSRNOG00000051078	Zfp37	7	8	15	4	8	7	14	9	0
ENSRNOG00000051077	Brms1l	498	445	0	486	518	573	562	614	511
ENSRNOG00000003026	Rad23a	1548	1483	1481	1607	1462	1542	1453	1650	1663
ENSRNOG00000018858	Myct1	0	13	0	2	0	5	2	6	0
ENSRNOG00000018859	Pik3ip1	207	189	149	202	180	195	243	250	159
ENSRNOG00000018853	Slc28a3	0	0	0	0	0	0	0	0	2
ENSRNOG00000018850	Ttc9b	0	0	0	0	0	0	0	0	0
ENSRNOG00000018851	Ppp2r2b	0	0	0	0	0	2	0	0	0
ENSRNOG00000008907	Fggy	144	134	139	242	178	131	121	151	131
ENSRNOG00000018854	Nppc	6	10	16	14	19	10	11	23	13
ENSRNOG00000036649	Pwwp2b	216	208	218	215	228	188	224	237	221
ENSRNOG00000036648	LOC103691261	0	0	7	6	12	0	4	8	9
ENSRNOG00000061630	AABR07009834.1	9	19	12	14	3	5	5	11	13
ENSRNOG00000036641	LOC689065	0	0	0	0	0	0	0	0	0
ENSRNOG00000036647	Olr292	0	0	0	0	0	0	0	0	0
ENSRNOG00000036645	Ifitm6	3	0	3	0	0	0	0	4	0
ENSRNOG00000029922	Tpk1	183	121	134	146	152	148	176	149	136
ENSRNOG00000029926	AABR07056668.1	0	0	0	0	0	0	0	0	0
ENSRNOG00000017748	Nkx6-2	0	0	0	0	0	0	0	0	0
ENSRNOG00000055319	Mrfap1	8660	8214	7918	9136	7996	8321	8808	9200	9756
ENSRNOG00000055314	Msrb1	4073	4060	3434	4225	3546	3537	3793	3954	4188
ENSRNOG00000055310	Olr276	0	0	0	0	0	0	0	0	0
ENSRNOG00000023920	Zfp791	0	3	0	6	2	0	0	0	4
ENSRNOG00000023923	Fastkd2	478	438	372	595	494	508	503	486	489
ENSRNOG00000045847	Olr748	0	0	0	0	0	0	0	0	0
ENSRNOG00000045846	Rfx2	10	0	16	24	11	8	15	8	12
ENSRNOG00000045844	Impact	2955	2580	2686	2971	2642	2770	3076	3185	3011
ENSRNOG00000045843	Rusc2	603	560	554	775	620	507	636	770	691
ENSRNOG00000045842	Olr103	0	0	0	0	0	0	0	0	0
ENSRNOG00000045841	Olr315	0	0	0	0	0	0	0	0	0
ENSRNOG00000045840	Hist1h2ao	47	38	42	32	29	33	35	33	28
ENSRNOG00000016630	Tln1	10658	9323	8859	11079	9602	9114	11365	11859	10556
ENSRNOG00000016631	Zfp276	282	237	199	262	226	213	262	270	209
ENSRNOG00000016632	Dsg3	0	0	0	0	0	6	8	0	3
ENSRNOG00000016635	LOC361646	153	220	211	246	184	113	137	152	121
ENSRNOG00000016636	Lpin3	298	313	279	342	340	312	271	344	288
ENSRNOG00000047997	Olr1347	0	0	0	0	0	0	0	0	0
ENSRNOG00000047996	AABR07065776.2	0	0	0	0	0	0	0	0	0
ENSRNOG00000047994	Olr824	0	0	0	0	0	0	0	0	0
ENSRNOG00000047993	LOC108348039	0	0	0	0	0	0	0	0	0
ENSRNOG00000047992	AABR07013410.1	0	0	0	0	0	5	0	2	0
ENSRNOG00000047990	AABR07008142.1	0	0	0	2	1	1	0	2	0
ENSRNOG00000050845	Olr1007	0	0	0	0	0	0	0	0	0
ENSRNOG00000050844	Fibcd1l1	0	0	0	0	0	0	0	0	0
ENSRNOG00000050847	AABR07027902.1	0	0	0	0	0	0	0	0	0
ENSRNOG00000050846	Timm10b	715	610	714	780	653	688	630	559	722
ENSRNOG00000050841	Ache	36	16	26	35	35	30	50	64	28
ENSRNOG00000050843	Mut	740	719	792	855	790	929	779	973	737
ENSRNOG00000050842	Olr1279	0	0	0	0	0	0	0	0	0
ENSRNOG00000050849	Leprot	2502	2220	2304	2384	2305	2251	2451	2421	2442
ENSRNOG00000050848	Dtx1	0	0	0	0	0	0	0	0	0
ENSRNOG00000017949	Mvb12a	2056	2261	1817	2284	1919	1976	2234	2341	2365
ENSRNOG00000017941	Optn	2244	1891	2026	2280	2084	2128	2442	2328	2152
ENSRNOG00000017940	Rere	3545	3088	2899	3487	3080	3224	3413	3478	3275
ENSRNOG00000017945	Serf1	248	298	250	262	256	350	267	275	345
ENSRNOG00000017944	Tbx10	3	0	0	0	0	2	0	0	0
ENSRNOG00000017946	Ctsq	0	0	0	0	0	0	0	0	0
ENSRNOG00000019819	Dus2	293	289	252	329	233	258	269	321	233
ENSRNOG00000019817	Ddx28	319	266	277	396	323	347	367	362	351
ENSRNOG00000019811	LOC100362432	3875	3672	3727	4194	4035	4020	3925	4176	4222
ENSRNOG00000019810	Des	36	54	14	28	27	24	32	22	30
ENSRNOG00000019813	Ppp4c	2452	2178	2129	2429	2244	2222	2295	2548	2345
ENSRNOG00000019812	Nr1h2	2112	2002	1957	2370	2026	1884	2156	2336	2281
ENSRNOG00000016097	Kyat1	237	288	216	251	226	244	290	238	222
ENSRNOG00000016090	Mtmr10	4758	4457	4163	4934	4563	4593	4558	4936	4534
ENSRNOG00000016091	Tmem169	0	3	0	0	4	0	0	2	0
ENSRNOG00000016093	Hyal3	202	167	206	267	185	208	192	246	214
ENSRNOG00000016099	Id4	87	122	93	127	72	73	102	116	120
ENSRNOG00000046718	Olr164	0	0	0	0	0	0	0	0	0
ENSRNOG00000046714	LOC301165	0	0	0	0	0	0	0	0	0
ENSRNOG00000013912	Slc30a7	1570	1290	1365	1525	1466	1392	1515	1501	1257
ENSRNOG00000013911	Nagk	2134	1801	1911	1961	1777	1847	1815	1999	2040
ENSRNOG00000013916	Nefm	30	33	42	45	25	47	27	48	45
ENSRNOG00000013917	Igsf10	683	552	689	858	781	764	515	553	492
ENSRNOG00000056038	Ehbp1l1	2217	1969	1967	2217	2025	1892	2191	2526	2328
ENSRNOG00000056036	LOC103691005	89	114	101	85	116	139	120	143	136
ENSRNOG00000053006	LOC103690255	0	0	0	0	0	0	0	0	0
ENSRNOG00000013919	Ift46	1627	1391	1387	1642	1434	1440	1610	1598	1564
ENSRNOG00000056033	AC111632.2	0	0	0	0	0	0	4	0	0
ENSRNOG00000021384	Ankrd44	92	47	90	101	134	116	118	143	112
ENSRNOG00000021380	Fads6	0	0	7	4	0	4	0	0	0
ENSRNOG00000021381	Ccdc68	0	0	4	0	0	0	0	0	6
ENSRNOG00000061664	AABR07062211.1	0	0	0	0	0	0	0	0	0
ENSRNOG00000021656	RGD1359334	0	0	0	0	0	3	4	0	0
ENSRNOG00000021657	Pld6	0	0	2	2	4	4	4	3	2
ENSRNOG00000021658	Olr577	0	0	0	0	0	0	0	0	0
ENSRNOG00000021659	Acp4	0	0	0	1	0	0	4	0	0
ENSRNOG00000050510	LOC102555167	1677	1632	1454	1947	1633	1642	1726	1863	1885
ENSRNOG00000020385	Fads3	1348	1245	1152	1392	1361	1267	1406	1462	1229
ENSRNOG00000020384	Fam13b	2450	1930	1953	2234	2029	1987	2081	2261	1951
ENSRNOG00000020386	Ash1l	1404	491	508	618	582	1619	647	1769	1567
ENSRNOG00000020380	Lgals7	0	0	0	2	0	0	0	0	0
ENSRNOG00000020383	Dapk3	1633	1527	1441	1681	1418	1409	1539	1747	1727
ENSRNOG00000020382	Ltb4r2	2	5	2	1	2	1	6	2	1
NewGene_1435	NewGene_1435	0	0	0	0	0	2	6	0	5
ENSRNOG00000020389	Capn12	11	18	13	30	30	12	20	25	15
ENSRNOG00000020388	Inpp5f	616	458	433	563	485	553	549	544	438
NewGene_2909	NewGene_2909	15	7	13	17	0	7	0	17	4
ENSRNOG00000061185	LOC102549173	19	11	9	14	26	17	19	16	18
ENSRNOG00000058766	AABR07019341.2	0	0	0	0	0	0	0	0	0
ENSRNOG00000058785	LOC103692170	30	32	27	42	33	35	40	55	38
ENSRNOG00000058782	Olr458	0	0	0	0	0	0	0	0	0
ENSRNOG00000058780	Igfbp1	0	0	0	0	0	0	0	0	0
ENSRNOG00000009506	Mre11a	831	637	706	959	705	719	888	788	828
ENSRNOG00000009505	Cd164l2	10	2	0	10	8	6	5	4	11
ENSRNOG00000009503	Depdc1	146	104	110	135	167	174	92	100	123
ENSRNOG00000009508	Casp6	320	383	306	416	283	310	290	452	381
ENSRNOG00000059786	AC107531.3	0	0	0	0	0	0	0	0	0
ENSRNOG00000050067	AABR07026058.1	20	22	5	18	12	17	14	26	20
ENSRNOG00000050066	AABR07051583.1	0	0	0	0	0	0	0	0	0
ENSRNOG00000004155	Samd14	7	4	0	6	10	9	0	8	5
ENSRNOG00000004152	Lrp12	1216	1092	1173	1506	1376	1376	1389	1247	1186
ENSRNOG00000050062	Olr1535	0	0	0	0	0	0	0	0	0
ENSRNOG00000004150	Slc9a7	0	0	0	3	8	0	0	0	2
ENSRNOG00000004158	Hdac9	8	15	34	12	14	12	20	15	7
ENSRNOG00000004159	Flii	2392	2221	2170	2449	2241	2138	2516	2568	2489
ENSRNOG00000020525	Col5a3	433	385	372	540	414	434	559	538	468
ENSRNOG00000020527	Drap1	1903	2001	1861	2120	2033	1875	2075	2194	2159
ENSRNOG00000020526	Mau2	626	589	609	673	662	645	612	629	644
NewGene_6118	NewGene_6118	0	0	4	0	0	0	0	0	0
NewGene_6110	NewGene_6110	24	34	46	34	42	36	40	47	54
NewGene_6112	NewGene_6112	8	17	15	19	11	14	18	11	9
NewGene_6116	NewGene_6116	0	0	0	0	4	0	0	2	0
NewGene_6117	NewGene_6117	19	39	24	18	21	28	24	16	7
ENSRNOG00000032317	AABR07018164.1	0	0	0	0	0	0	0	0	0
ENSRNOG00000032311	AABR07058658.1	0	0	0	0	0	0	0	0	0
ENSRNOG00000032310	AABR07004183.1	0	0	0	0	0	0	0	0	0
ENSRNOG00000058250	AABR07036649.2	0	3	0	0	3	2	0	0	1
ENSRNOG00000058252	Gm9999	0	0	0	0	0	0	0	0	0
NewGene_1766	NewGene_1766	0	0	0	0	0	3	0	0	2
NewGene_1767	NewGene_1767	12	5	0	13	6	13	7	6	4
NewGene_1764	NewGene_1764	256	246	258	332	316	314	273	290	308
NewGene_1765	NewGene_1765	690	646	673	720	610	664	729	661	617
NewGene_1762	NewGene_1762	762	792	725	825	805	816	796	722	758
NewGene_1763	NewGene_1763	164	110	100	118	90	101	106	159	77
NewGene_1760	NewGene_1760	0	0	0	0	0	0	0	2	0
NewGene_1761	NewGene_1761	3	1	0	2	3	0	2	4	3
NewGene_3694	NewGene_3694	0	4	0	0	0	0	0	0	0
NewGene_3695	NewGene_3695	0	0	2	5	9	0	13	6	10
NewGene_3696	NewGene_3696	6	12	4	5	10	16	28	31	18
NewGene_3697	NewGene_3697	22	25	25	43	30	36	28	44	31
NewGene_3690	NewGene_3690	0	3	3	0	0	9	6	6	5
NewGene_3691	NewGene_3691	14	31	13	12	21	21	38	20	27
NewGene_3692	NewGene_3692	20	0	13	18	20	3	3	1	14
ENSRNOG00000059121	AABR07065714.1	0	0	0	0	0	0	0	0	0
ENSRNOG00000059120	AABR07011031.1	2	0	2	0	1	0	0	1	0
ENSRNOG00000059129	AABR07031674.4	0	0	0	0	0	0	0	0	0
ENSRNOG00000033045	H2afj	511	529	493	534	463	453	452	536	535
ENSRNOG00000033593	Osbpl9	1628	1262	1386	1436	1260	1288	1648	1545	1488
NewGene_2125	NewGene_2125	7	4	1	3	2	2	0	5	7
NewGene_2122	NewGene_2122	0	3	23	0	0	3	0	6	0
ENSRNOG00000025541	Sval2	0	0	0	0	0	0	0	0	0
ENSRNOG00000025545	Tvp23a	5	3	2	3	4	5	4	7	5
ENSRNOG00000024631	Chadl	0	0	0	0	0	0	0	0	0
ENSRNOG00000024630	Igsf23	0	0	0	2	0	0	0	0	0
ENSRNOG00000024632	Atf6	1008	956	996	1160	1109	1083	1118	1145	914
ENSRNOG00000024635	Cramp1	173	126	116	146	120	137	128	129	129
ENSRNOG00000024634	Gba3	35	47	35	79	39	39	56	50	49
ENSRNOG00000024636	Gpr85	32	40	50	62	85	78	47	60	54
ENSRNOG00000001335	Zkscan1	139	127	114	130	125	133	178	168	142
ENSRNOG00000001337	Setd1b	73	59	68	97	84	83	84	109	96
ENSRNOG00000001336	Orai1	523	433	400	480	381	371	455	487	481
ENSRNOG00000001331	Rnf34	1016	917	809	981	968	947	1027	971	922
ENSRNOG00000001333	Azgp1	0	0	0	2	0	0	0	0	0
ENSRNOG00000001339	Psmd9	1335	1307	1051	1214	1110	1142	1251	1373	1348
ENSRNOG00000001338	Hpd	0	0	0	0	0	0	0	0	0
NewGene_4401	NewGene_4401	5	2	1	2	0	2	4	0	0
NewGene_4405	NewGene_4405	2	3	0	5	7	3	3	3	4
NewGene_4406	NewGene_4406	0	2	0	0	0	0	0	2	0
NewGene_4407	NewGene_4407	0	0	5	0	4	2	0	0	0
NewGene_4408	NewGene_4408	251	152	21	191	162	178	108	238	25
NewGene_4409	NewGene_4409	0	0	0	5	4	0	0	0	3
ENSRNOG00000034066	Hspa8	27703	23889	21787	25533	23916	26801	26576	28600	28903
ENSRNOG00000034061	AABR07004966.1	0	0	0	0	0	0	0	0	0
ENSRNOG00000034060	AC119015.3	0	3	1	2	2	3	1	0	2
ENSRNOG00000030763	Dpp4	12	24	28	15	12	14	25	38	18
ENSRNOG00000030761	Olr840	0	0	0	0	0	0	0	0	0
ENSRNOG00000028636	Xkr5	27	11	17	41	52	37	18	32	32
ENSRNOG00000028630	Ksr2	0	0	0	0	0	0	0	0	0
ENSRNOG00000028632	Bcl2l14	0	2	0	0	0	0	0	3	6
ENSRNOG00000028638	Il10rb	1347	1332	1197	1411	1128	1371	1468	1428	1330
ENSRNOG00000054207	Olr1012	0	0	0	0	0	0	0	0	0
ENSRNOG00000054204	Gria2	0	0	0	0	0	2	0	0	0
ENSRNOG00000054203	Sim2	0	0	2	2	0	0	0	9	0
ENSRNOG00000006943	AABR07072108.1	45	53	57	75	52	15	82	64	52
ENSRNOG00000006941	Thumpd3	563	702	657	699	675	637	725	764	714
ENSRNOG00000006940	Ncf4	6	0	2	4	8	8	0	3	5
ENSRNOG00000006947	Pdhx	579	527	568	595	599	630	587	644	593
ENSRNOG00000006946	Arhgap9	4	12	0	5	8	8	2	5	18
ENSRNOG00000005368	Ppp3r2	0	0	0	0	0	0	0	0	0
ENSRNOG00000005369	Kcnj3	0	0	0	0	3	0	0	0	0
ENSRNOG00000005366	AABR07053472.1	64	93	58	79	105	102	106	112	93
ENSRNOG00000005367	Slc12a1	0	3	2	0	0	0	0	0	0
ENSRNOG00000006949	C1qbp	7427	7019	6759	7753	7326	7167	7442	7562	7631
ENSRNOG00000005365	Kcnip1	0	0	0	0	0	0	0	0	0
ENSRNOG00000005362	Rab3ip	141	164	95	118	125	118	126	114	129
ENSRNOG00000005360	Dhrs7b	1107	884	868	1174	977	926	1009	1017	1036
ENSRNOG00000049356	LOC100911958	0	0	0	0	0	0	0	0	0
ENSRNOG00000049355	MGC109340	6	1	8	3	8	1	0	1	7
ENSRNOG00000049352	Olr1230	0	0	0	0	0	0	0	0	0
ENSRNOG00000049351	Nat8l	29	16	9	15	15	20	8	9	14
ENSRNOG00000055159	LOC100912540	0	0	0	0	0	0	0	0	0
ENSRNOG00000055156	Tnf	0	0	0	0	0	0	0	0	4
ENSRNOG00000055157	Pard6g	92	86	128	169	148	131	132	149	141
ENSRNOG00000009559	LOC103689974	0	0	0	0	0	0	0	0	0
ENSRNOG00000018387	Wdr7	959	719	869	827	881	844	986	1095	756
ENSRNOG00000018384	Adam12	1403	1010	1267	1560	1507	1465	1766	2096	1654
ENSRNOG00000018385	Chrm1	0	0	0	0	0	0	0	0	0
ENSRNOG00000018382	Inpp4b	28	25	29	32	11	5	40	28	28
ENSRNOG00000018381	AABR07027567.1	138	129	173	162	168	131	148	183	148
ENSRNOG00000005673	Runx1t1	111	145	135	138	112	135	153	145	143
ENSRNOG00000048408	Olr869	0	0	0	0	0	0	0	0	0
ENSRNOG00000048409	AABR07032582.1	0	0	0	0	0	0	0	0	0
ENSRNOG00000048404	Olr826	0	0	0	0	0	0	0	0	0
ENSRNOG00000005858	Kap	0	0	0	0	5	0	0	0	0
ENSRNOG00000048407	LOC100912070	0	0	0	0	0	0	0	0	0
ENSRNOG00000048400	Dcm5	0	0	0	0	0	0	0	0	0
ENSRNOG00000048402	Igh-6	17	9	4	7	7	15	13	14	7
ENSRNOG00000003409	NEWGENE_1565644	0	3	1	2	2	2	4	1	2
ENSRNOG00000047606	Bcl2a1	12	24	36	41	32	30	23	12	21
ENSRNOG00000003407	Ptpn14	71	71	55	65	55	80	78	98	83
ENSRNOG00000047604	Kbtbd6	2	11	3	8	7	9	20	4	18
ENSRNOG00000003401	AABR07029195.1	64	60	31	110	29	33	56	121	137
ENSRNOG00000003400	Fmo4	87	113	105	143	91	125	90	139	119
ENSRNOG00000047601	AABR07007928.1	0	0	0	0	0	0	0	0	0
ENSRNOG00000003402	Stx6	1854	1733	1630	1822	1543	1724	1792	1903	1838
ENSRNOG00000032058	Pogk	823	733	694	926	816	807	800	743	693
ENSRNOG00000018650	Ap3m2	71	48	59	63	49	61	61	73	56
ENSRNOG00000018651	Agtpbp1	692	704	769	899	810	779	877	934	863
ENSRNOG00000018653	Pfdn1	3184	3048	3007	3225	3099	3218	3315	3304	3535
ENSRNOG00000018655	Adsl	930	870	842	1022	833	936	999	920	1015
ENSRNOG00000018656	Ampd1	2	6	0	9	0	5	7	0	2
ENSRNOG00000018657	Scrn3	681	645	539	744	590	712	670	792	684
ENSRNOG00000018659	Csf1	13880	13057	12260	12081	10396	10751	14147	14938	12753
ENSRNOG00000033906	Zfp667	60	45	65	70	44	56	82	35	49
ENSRNOG00000033901	Ttll2	0	0	0	0	0	0	0	0	0
ENSRNOG00000019384	Med11	317	298	309	254	328	313	357	344	349
ENSRNOG00000019387	Ifi30	811	758	647	710	689	659	678	747	740
ENSRNOG00000019381	Eri3	1496	1335	1356	1480	1406	1276	1675	1516	1481
ENSRNOG00000019383	Tef	629	523	540	511	501	500	441	542	544
ENSRNOG00000019382	Zbtb47	340	281	225	447	318	291	341	387	282
ENSRNOG00000019388	Egfl7	1040	914	976	1033	929	824	897	932	935
ENSRNOG00000052310	Pkd1l3	20	13	14	11	11	19	11	16	8
ENSRNOG00000008209	St3gal1	6271	5554	5381	6239	5457	5486	6612	6578	5805
ENSRNOG00000008203	Synpr	0	2	2	0	3	0	0	0	0
ENSRNOG00000046558	Svs4	0	0	0	0	0	0	0	0	0
ENSRNOG00000046553	Olr1297	0	0	0	0	0	0	0	0	0
ENSRNOG00000002753	Adam11	6	2	6	4	0	3	4	4	3
ENSRNOG00000002751	Zdhhc15	75	60	57	59	71	67	46	79	50
ENSRNOG00000002757	Tada2a	562	549	504	571	454	535	561	539	516
ENSRNOG00000002754	Areg	130	144	154	47	34	34	69	55	63
ENSRNOG00000002755	Pafah1b1	6194	5588	5671	6435	5975	6064	6203	6328	6106
ENSRNOG00000002759	Lias	126	182	155	189	147	154	174	195	162
ENSRNOG00000019522	Ciao3	510	471	405	530	476	445	460	490	493
ENSRNOG00000019525	Hspa9	8038	6994	7832	8140	7965	8171	8363	9726	8497
ENSRNOG00000019527	Chrnd	0	0	0	0	0	0	0	0	0
ENSRNOG00000019529	Btbd1	3716	3210	3432	3515	3337	3471	3716	3768	3673
ENSRNOG00000019528	Plekhg6	256	234	230	264	192	238	185	235	238
ENSRNOG00000014925	Mesp2	0	4	0	0	2	0	0	0	0
ENSRNOG00000014923	Ifitm5	0	6	6	6	5	6	7	7	4
ENSRNOG00000014928	Apba1	36	36	14	25	25	20	35	59	21
ENSRNOG00000000459	Psmb9	90	126	110	119	120	127	91	74	121
ENSRNOG00000000451	RT1-Ba	0	0	0	3	0	0	0	0	0
ENSRNOG00000000457	Tap1	605	692	554	763	576	590	623	679	709
ENSRNOG00000000456	Psmb8	145	107	96	76	89	146	129	109	110
ENSRNOG00000000455	LOC103689996	145	184	193	221	183	192	201	139	175
ENSRNOG00000000454	RT1-DOb	0	0	2	0	0	0	0	0	2
ENSRNOG00000006126	Nup88	1545	1279	1247	1369	1414	1318	1418	1616	1421
ENSRNOG00000006120	Shh	0	0	0	0	0	0	0	0	0
ENSRNOG00000006122	Igf2bp1	0	8	0	4	10	6	4	2	0
ENSRNOG00000061130	Krtap2-4l	0	0	0	0	0	0	0	0	0
ENSRNOG00000029342	Scn7a	29	22	21	8	18	12	22	15	7
ENSRNOG00000029340	Btnl8	0	0	0	0	0	0	0	0	0
ENSRNOG00000029341	AABR07036375.1	7	9	4	10	4	2	9	13	12
NewGene_6132	NewGene_6132	134	97	157	207	196	187	236	160	206
ENSRNOG00000029237	Klk1c2	0	0	0	0	0	0	0	0	0
ENSRNOG00000027410	Ccdc125	137	172	153	190	138	164	188	175	146
ENSRNOG00000056545	LOC102552324	0	0	0	0	0	0	0	0	0
ENSRNOG00000012510	Olr1627	0	0	0	0	0	0	0	0	0
ENSRNOG00000012513	Pdk3	2501	2245	2156	2342	2059	2189	2489	2526	2461
ENSRNOG00000012512	Nexn	324	294	271	244	254	286	330	339	337
ENSRNOG00000012515	Olr1630	0	0	0	0	0	0	0	0	0
ENSRNOG00000012514	Abhd17b	1113	1027	962	1086	990	1056	1009	1015	1130
ENSRNOG00000001470	Limk1	255	272	289	332	307	323	302	378	372
ENSRNOG00000001476	Cldn4	0	0	0	0	0	0	0	0	0
ENSRNOG00000001474	Tmem270	0	0	0	0	0	0	0	0	0
ENSRNOG00000001478	Gtf2ird1	440	380	343	378	457	408	484	489	415
ENSRNOG00000001479	Gtf2i	3970	3377	3240	4115	3758	3823	4253	4494	4025
ENSRNOG00000050265	AABR07040936.1	0	0	0	0	0	0	0	0	0
ENSRNOG00000050264	AABR07035357.2	0	0	0	0	0	0	0	0	0
ENSRNOG00000050263	AABR07012426.1	0	0	0	0	0	0	0	0	0
ENSRNOG00000050262	LOC102547011	0	0	0	0	0	0	0	0	0
ENSRNOG00000050269	AABR07062109.1	0	0	0	0	0	0	0	0	0
ENSRNOG00000017359	Itm2c	17556	16318	16460	18293	16392	16145	16681	18823	18687
ENSRNOG00000017354	Zyx	9496	8136	7456	9810	8077	8257	9379	9442	9528
ENSRNOG00000017357	Olr190	0	0	0	0	0	0	0	0	0
ENSRNOG00000017351	Olr188	0	0	0	0	0	0	0	0	0
ENSRNOG00000017352	Ctdnep1	3945	3754	3415	3700	3376	3308	3789	3582	3453
ENSRNOG00000037815	Acad10	339	255	266	297	277	246	275	345	314
ENSRNOG00000037814	Cxcl17	0	2	0	0	0	0	4	0	0
NewGene_5110	NewGene_5110	4	3	0	5	0	4	4	0	3
ENSRNOG00000009499	Hinfp	288	303	259	395	272	325	323	386	291
ENSRNOG00000024043	Orc6	311	308	345	464	341	356	337	408	335
NewGene_3456	NewGene_3456	0	0	0	5	0	0	0	0	0
ENSRNOG00000011042	RGD1560925	0	0	0	0	0	0	0	0	0
ENSRNOG00000051138	LOC100910822	0	0	0	0	0	0	0	0	0
NewGene_3455	NewGene_3455	12	4	14	9	10	4	15	8	5
NewGene_3452	NewGene_3452	0	0	0	2	0	0	0	0	0
NewGene_3453	NewGene_3453	0	0	4	0	0	0	0	0	0
NewGene_3450	NewGene_3450	0	4	0	12	11	0	10	7	7
NewGene_3451	NewGene_3451	5	0	0	0	2	0	0	0	0
ENSRNOG00000024041	Hils1	0	0	0	0	0	4	0	0	0
NewGene_3459	NewGene_3459	264	211	180	348	408	284	289	322	306
NewGene_2181	NewGene_2181	66	31	62	70	59	58	49	63	62
ENSRNOG00000010827	Ptbp2	108	145	86	133	111	114	131	123	125
ENSRNOG00000010825	Snapc3	1477	1456	1402	1398	1368	1533	1483	1587	1481
ENSRNOG00000010824	Parp8	497	414	384	386	410	412	511	559	462
ENSRNOG00000010822	AABR07059679.1	0	0	0	0	0	0	0	0	0
ENSRNOG00000010821	Ankrd54	149	136	116	204	166	153	131	182	168
ENSRNOG00000011199	Parp6	908	703	824	859	747	734	747	851	765
ENSRNOG00000011191	Vom2r10	0	0	0	0	0	0	0	0	0
ENSRNOG00000011193	Hmgcll1	0	0	0	2	2	0	0	0	0
ENSRNOG00000011194	Tpp2	2669	2337	2363	2592	2471	2599	2720	2816	2575
ENSRNOG00000011195	Prkra	1338	1246	1181	1220	1216	1228	1297	1169	1329
ENSRNOG00000011196	Krt25	0	0	0	0	0	0	0	0	2
ENSRNOG00000014117	Hmox1	13088	12805	11887	16566	14996	14772	15464	15746	15300
ENSRNOG00000014119	Farsb	2330	1967	2139	2351	2282	2306	2485	2691	2384
ENSRNOG00000014118	Klkb1	0	0	0	0	0	0	0	0	0
ENSRNOG00000023881	Skap1	0	0	0	0	0	0	0	0	0
NewGene_2327	NewGene_2327	5	0	5	0	5	5	0	2	1
NewGene_2326	NewGene_2326	150	145	130	138	138	175	116	148	116
NewGene_2325	NewGene_2325	2080	1939	1993	2312	2058	2265	2132	2056	1945
NewGene_2323	NewGene_2323	198	165	156	176	207	198	170	202	186
NewGene_2322	NewGene_2322	5	0	0	10	0	2	3	0	5
NewGene_2321	NewGene_2321	0	0	0	0	9	3	0	7	2
NewGene_2320	NewGene_2320	15	12	7	9	22	17	12	6	8
NewGene_2329	NewGene_2329	0	0	2	0	0	0	0	0	0
NewGene_2328	NewGene_2328	8	2	2	2	4	4	3	10	4
ENSRNOG00000060379	Foxred1	227	225	200	277	227	223	298	308	214
ENSRNOG00000004100	Trib1	67	78	77	115	116	75	90	106	78
ENSRNOG00000004103	Trappc6b	1855	1721	1752	1724	1622	1659	1630	1956	1949
ENSRNOG00000004104	Zkscan7	88	88	79	146	82	88	138	124	90
ENSRNOG00000015242	Fbxl8	264	248	202	276	201	222	266	260	237
ENSRNOG00000015248	Abca12	0	0	0	0	2	0	0	4	0
ENSRNOG00000015249	Taf8	316	284	253	374	245	311	331	348	323
ENSRNOG00000043250	Spink10	0	0	0	0	0	0	0	0	0
ENSRNOG00000043258	Bpifa6	0	0	0	0	0	0	0	0	0
ENSRNOG00000047056	Olr1407	0	0	0	0	0	0	0	0	0
ENSRNOG00000049829	AABR07060872.1	0	0	0	0	0	0	0	0	0
ENSRNOG00000047053	Thyn1	275	251	324	306	324	304	392	335	359
NewGene_1148	NewGene_1148	2	0	0	3	2	3	0	2	7
NewGene_1149	NewGene_1149	44	38	21	36	31	20	36	32	43
NewGene_1146	NewGene_1146	0	0	2	0	0	0	4	4	0
NewGene_1147	NewGene_1147	5018	4422	4351	5581	4918	5367	5294	5367	4628
NewGene_1144	NewGene_1144	0	0	2	0	0	0	0	0	0
NewGene_1142	NewGene_1142	21090	20072	20829	47614	27736	23169	38599	22734	25943
NewGene_1143	NewGene_1143	0	0	0	0	0	0	0	4	0
NewGene_1140	NewGene_1140	9	10	6	6	14	8	9	12	11
NewGene_1141	NewGene_1141	7	0	0	2	11	9	11	7	2
ENSRNOG00000022822	Fam169b	397	431	380	570	517	506	436	432	408
ENSRNOG00000051906	AABR07035561.2	0	0	0	0	0	0	0	0	0
ENSRNOG00000051905	Wnt2	23	11	18	15	18	17	11	33	19
ENSRNOG00000051904	NEWGENE_1308624	0	0	0	0	0	0	0	0	0
ENSRNOG00000005165	Smcr8	97	66	77	116	126	113	121	131	77
ENSRNOG00000005166	Nhlh1	0	0	0	0	0	0	0	0	0
ENSRNOG00000005167	Surf2	266	203	171	168	245	158	269	216	266
ENSRNOG00000053210	Zc3h11a	1889	1536	1728	2013	1926	1921	2141	2192	1976
ENSRNOG00000053213	LOC103690198	0	0	1	0	0	0	0	0	0
NewGene_4754	NewGene_4754	976	860	825	1024	938	961	882	870	913
NewGene_1483	NewGene_1483	4	0	0	0	0	0	2	0	0
ENSRNOG00000060260	Olr466	0	0	0	0	0	0	0	0	0
ENSRNOG00000060266	Exoc2	1383	1128	1127	1297	1182	1201	1280	1411	1294
ENSRNOG00000027990	Crip1	240	281	265	190	194	199	219	295	254
ENSRNOG00000027992	Dscam	0	0	0	0	0	0	0	0	0
ENSRNOG00000027995	Samd7	0	0	0	0	0	0	0	0	0
ENSRNOG00000027994	Rhox4g	0	0	0	0	0	0	0	0	0
ENSRNOG00000027997	LOC680520	0	0	0	0	0	0	0	0	0
ENSRNOG00000009316	Bmp10	0	2	0	0	0	0	0	0	0
ENSRNOG00000009314	AABR07012307.1	0	0	0	0	0	0	0	0	0
ENSRNOG00000009313	Lrpap1	2690	2484	2501	2738	2629	2504	2988	2778	2918
ENSRNOG00000009311	Fstl3	713	712	593	801	603	687	674	587	657
ENSRNOG00000009310	Nmd3	1234	1151	1074	1131	1188	1211	1234	1187	1266
ENSRNOG00000009318	Ttll5	172	147	168	209	214	225	204	212	223
ENSRNOG00000060269	Vwce	9	12	5	15	8	0	7	10	16
ENSRNOG00000037799	Hdx	12	14	19	8	5	6	9	9	4
ENSRNOG00000015367	AC096024.1	0	0	0	0	0	0	0	0	0
ENSRNOG00000015366	Neurl3	61	59	44	76	89	89	59	58	77
ENSRNOG00000003847	Gid4	1562	1251	1225	1433	1312	1280	1442	1329	1310
ENSRNOG00000050742	Dnmbp	246	196	200	247	248	241	292	282	283
ENSRNOG00000050743	Adora3	3	4	0	6	12	6	5	7	8
ENSRNOG00000050740	AABR07017714.2	0	0	0	0	0	0	0	0	0
ENSRNOG00000050741	Rbm4	963	893	768	897	791	907	926	922	1072
ENSRNOG00000050748	Dpp9	2751	2299	2316	2884	2572	2554	2960	2878	2632
ENSRNOG00000050749	LOC100909613	0	0	0	0	0	0	0	0	0
ENSRNOG00000003840	Slit2	2966	2475	2532	2963	2673	2610	2863	3091	2659
ENSRNOG00000004699	Fibin	877	785	810	594	526	603	750	722	779
ENSRNOG00000004698	Cd244	0	0	0	0	2	0	0	0	0
ENSRNOG00000004695	Celf5	10	13	0	6	5	0	8	14	6
ENSRNOG00000004697	Baalc	51	38	26	30	24	26	29	26	35
ENSRNOG00000004696	Arhgap5	617	616	692	681	732	876	636	751	633
ENSRNOG00000004693	Pbx1	509	412	412	575	464	516	585	571	580
[truncated: 23,769 more rows]
