# Supplementary material for: Injectable therapeutic system incorporating neurogenesis-programmed stem cells concomitantly promoting muscle regeneration treats stress urinary incontinence
Source: Nat Commun. 2025 Sep 25;16:8404. doi: 10.1038/s41467-025-63421-2 (PMC12462450; doi:10.1038/s41467-025-63421-2)
Supplement: Supplementary file 6 — Source Data [file 41467_2025_63421_MOESM6_ESM.zip › Source Data/Source Data (RNA-seq)/Urethral Sphincter.genecounts]

## Sheet: Sheet1
id	2	4	1	3	17	14	12	13	23	21	31	34	36	33	43	42	38
1700012A03Rikl	1	3	0	0	0	5	0	5	0	0	1	1	1	0	0	2	0
1700013D24Rik	0	0	0	0	0	0	0	0	0	0	0	0	0	0	0	0	0
2510039O18Rikl	2168	2586	2908	2540	2445	2575	2287	2478	2567	2755	2447	2177	2730	2595	1507	2378	2294
6430548M08Rikl	1875	1633	1752	1325	1642	1616	1217	1305	1952	1662	2722	1248	1657	2052	1081	2822	1743
A1bg	0	0	0	0	0	0	0	0	0	0	0	0	0	0	0	0	0
A1cf	0	0	0	0	0	0	0	0	0	0	0	0	0	0	0	1	2
A2m	3091	3420	1535	769	2621	1740	514	2762	18143	945	7602	2000	7275	7642	54	1201	5985
A2ml1	10	0	0	2	5	2	0	13	33	32	19	1	11	3	0	11	13
A3galt2	1818	1850	1408	1159	2267	1982	1277	1682	3583	2583	4250	1669	2692	3326	468	2483	3241
A4galt	293	206	106	103	122	73	164	219	25	35	70	132	162	194	5	75	58
A4gnt	0	1	1	0	0	0	0	0	0	2	0	0	0	4	0	0	2
AA926063	0	0	0	0	0	1	0	6	2	0	3	1	5	14	22	2	5
AABR07058254.1	0	0	0	0	0	0	0	0	0	0	0	0	0	0	0	0	0
AAdacl4fm3	0	0	0	0	0	0	0	0	0	0	0	1	0	0	0	0	0
AKR1C3l1	0	0	0	0	0	0	0	0	0	0	0	0	0	0	0	0	0
ATP6	320211	209796	320942	242718	208974	205412	239450	231882	297605	227030	323302	287113	374839	295803	318877	449966	296551
ATP8	16850	10399	12896	11158	11013	13341	12766	12268	14202	12164	12791	19342	13697	10298	18024	15328	10825
Aaas	394	407	668	391	503	378	364	486	594	427	685	430	422	440	407	423	614
Aacs	1239	1898	1393	1943	1716	1520	1671	2219	3601	3193	1174	914	1034	918	237	1478	877
Aadac	0	0	0	0	0	0	0	0	0	0	0	0	0	0	0	2	0
Aadacl2	6	4	12	13	15	11	24	24	2	3	1	9	6	4	0	0	0
Aadacl2fm2	0	0	0	0	0	0	0	0	0	0	0	0	0	0	0	0	0
Aadacl2fm3	0	0	0	0	0	0	0	0	0	0	0	0	0	0	0	0	0
Aadacl3	0	0	0	0	0	0	0	0	0	0	0	0	0	0	0	0	0
Aadacl4	0	0	0	0	0	0	0	0	0	0	0	0	0	0	1	0	0
Aadacl4fm2	0	0	0	1	0	0	0	0	0	0	0	0	0	0	0	0	0
Aadat	8	6	9	10	2	8	2	6	10	3	3	22	10	3	30	16	1
Aagab	2141	2959	2805	2844	2789	2414	2585	2880	2776	3091	2111	1990	2266	2215	1807	2082	1975
Aak1	2892	2830	2454	2435	2766	3003	2884	2873	2546	2819	2580	2926	2514	2953	3512	2764	3157
Aamdc	331	438	450	510	363	397	397	483	179	465	259	442	360	269	534	221	124
Aamp	4269	5188	6227	5768	5517	5335	4593	5354	5396	6378	4405	4555	4633	4685	3601	4661	4642
Aanat	5	0	0	0	1	1	0	0	0	0	4	0	2	1	1	1	1
Aar2	1041	1254	1223	1079	1049	1305	1050	1001	1402	1175	1276	1175	1518	1498	741	1353	1158
Aard	24	20	15	50	17	32	6	3	5	2	18	15	17	51	4	4	7
Aars1	2828	4005	3647	3391	3939	3276	3102	3676	4721	5218	3999	3221	3250	3462	2758	3366	4106
Aars2	509	764	672	687	583	556	672	629	648	650	406	627	517	510	719	616	468
Aarsd1	813	830	1221	915	899	850	762	836	887	832	972	878	873	875	1156	941	953
Aasdh	783	832	768	784	630	834	841	749	594	687	468	732	657	554	536	658	419
Aasdhppt	1097	960	1132	914	1010	837	924	1154	1161	880	1505	1008	1388	1164	1057	774	934
Aass	76	53	17	7	2	14	12	30	2	2	79	25	81	19	3	53	10
Aatf	502	558	607	568	520	502	583	586	694	516	711	710	645	626	405	499	556
Aatk	713	266	869	495	362	574	488	537	42	262	480	636	987	1196	72	932	653
Abat	31	13	94	44	21	16	108	20	5	35	56	59	32	45	1	7	24
Abca1	6764	5703	4812	3846	4641	4781	5247	4225	5194	4338	6639	4432	6785	7621	7294	3921	5869
Abca12	0	0	0	0	0	1	1	0	1	0	2	0	1	1	0	0	0
Abca13	0	2	38	2	1	5	3	2	35	3	0	0	12	105	92	25	151
Abca14	1	0	0	0	0	4	0	0	0	0	0	0	0	0	0	0	0
Abca15	0	0	0	0	0	0	0	0	0	0	0	0	0	0	0	0	0
Abca16	12	19	41	52	16	30	36	6	4	42	7	35	18	9	41	13	22
Abca17	18	28	31	21	27	11	13	16	33	9	109	11	27	45	47	10	57
Abca2	6867	9173	9099	9498	8287	10288	10245	8220	5671	8656	3333	7499	5240	5141	2801	5904	2758
Abca3	3496	4965	4848	4175	5128	4446	4045	5272	11107	8954	3770	3179	3414	3459	1830	4883	3152
Abca4	66	109	351	148	106	261	186	103	142	133	120	107	81	329	381	110	392
Abca5	210	172	163	219	123	279	228	210	230	179	274	203	273	253	413	279	150
Abca6	3	0	7	4	0	0	3	7	0	4	6	9	4	5	12	1	2
Abca7	755	602	731	518	976	573	440	833	1077	1185	669	382	670	717	763	1013	946
Abca8	1215	1679	1295	1492	1240	1539	1697	1365	501	1165	436	1239	849	786	884	437	186
Abca8a	2898	1110	3494	2056	949	2651	2644	2281	364	873	1505	5903	3909	4156	5115	4260	2503
Abca9	548	361	481	362	212	461	366	251	130	204	670	566	1145	939	787	1062	597
Abcb10	1095	1372	1194	1466	1285	1377	1361	1242	1518	1220	1078	1193	1185	1093	706	1221	827
Abcb11	2	1	3	0	1	0	1	2	3	2	0	2	13	27	47	1	4
Abcb1a	247	142	244	173	143	192	205	202	55	129	213	390	288	373	0	462	192
Abcb1b	158	73	69	13	46	41	21	29	156	39	145	30	65	364	119	53	928
Abcb4	219	134	239	102	175	167	110	95	76	102	308	137	421	312	642	335	355
Abcb5	0	0	0	0	1	4	0	4	0	1	1	0	0	0	0	0	0
Abcb6	1052	1151	1088	1185	1083	1150	984	1120	833	1012	1073	1179	1159	888	2408	1338	948
Abcb7	388	333	278	370	364	408	462	434	495	429	717	515	673	627	545	448	451
Abcb8	896	1111	1275	1125	1200	1034	1056	1038	1383	1183	1138	1016	1000	964	1088	1183	1135
Abcb9	62	42	68	105	62	83	89	57	63	52	107	47	151	80	132	86	59
Abcc1	3879	3755	3353	3201	3755	3663	3827	4646	3858	5153	3102	4038	3389	3310	4870	5621	3202
Abcc10	495	664	724	558	522	568	628	581	537	574	453	526	361	415	376	530	351
Abcc12	0	0	0	1	0	1	0	0	0	0	4	0	0	1	0	0	0
Abcc2	14	1	1	1	6	3	3	0	0	3	9	1	2	5	6	3	15
Abcc3	2804	3948	2992	3257	5280	3189	3592	3589	4338	6213	1799	2491	1937	1610	677	1876	891
Abcc4	1704	2382	1521	1639	3409	1913	2172	2407	5776	3681	1942	1794	2072	1679	547	3062	1440
Abcc5	17148	19625	10674	10125	13753	12955	13358	12323	9661	13543	5800	8627	9483	8859	5413	10062	5818
Abcc6	13	28	7	25	6	17	7	35	11	11	6	13	39	15	18	125	25
Abcc8	1	9	14	24	18	17	3	1	2	8	12	24	12	4	487	11	4
Abcc9	3984	3440	3300	3506	3268	5035	3661	3097	1713	1920	4306	6663	6523	6727	9699	5836	4579
Abcd1	1465	1236	1637	886	892	1143	884	1224	806	628	1335	946	1387	1384	1578	1138	1751
Abcd2	214	80	141	180	66	153	255	90	12	94	166	270	364	168	2923	260	149
Abcd3	5229	7997	6697	7095	14473	7351	7132	11707	20091	22735	6515	5950	5492	4099	1563	5960	2658
Abcd4	386	257	438	320	343	305	265	331	249	285	310	309	315	326	387	396	403
Abce1	3147	2960	2824	2656	3404	3204	3262	3181	4101	3623	4292	3568	3716	3765	2518	2965	3741
Abcf1	3030	3486	3933	3294	3646	3441	3091	3376	4725	4625	3177	3551	2925	2987	4669	3404	3664
Abcf2	1883	2269	2640	2340	2382	2201	1995	2331	2437	2805	2287	2748	2223	2017	3647	2163	2251
Abcf3	1432	1661	1972	1703	1596	1692	1443	1638	1953	1901	1473	1723	1581	1765	2191	1732	1682
Abcg1	1991	2830	3006	2238	2675	2122	2333	2856	2933	3406	3244	1397	3040	3384	3499	2332	3965
Abcg2	105	79	87	87	59	82	96	109	127	36	191	118	110	147	24	226	223
Abcg3	151	94	196	86	58	185	64	274	13	82	123	76	176	428	377	133	591
Abcg3l1	186	193	305	208	133	264	214	248	125	155	283	152	257	433	314	241	346
Abcg3l2	633	649	937	548	484	739	497	671	535	651	489	453	578	1142	758	542	1556
Abcg3l3	790	513	592	488	336	520	532	570	203	326	701	595	857	1081	789	946	880
Abcg3l4	425	370	1913	1046	895	445	1612	331	304	341	334	873	449	826	440	417	1341
Abcg4	8436	5799	6776	5402	4002	6814	6988	7486	824	1353	3836	9041	5858	5561	101	2620	2735
Abcg5	101	132	145	98	179	157	73	124	166	129	227	154	418	376	0	303	221
Abcg8	8	12	15	14	12	37	3	7	13	6	23	8	54	29	0	13	31
Abhd1	318	277	381	312	318	311	300	238	155	269	237	295	302	259	228	350	182
Abhd10	347	338	405	382	349	337	388	316	374	365	395	357	549	424	279	417	306
Abhd11	461	342	452	458	437	409	397	447	699	489	325	481	348	376	404	322	333
Abhd11-as1	20	49	20	32	110	32	37	83	194	151	77	19	51	19	0	36	12
Abhd12	6417	8821	7450	8429	10226	7113	8436	10123	9174	10927	6298	5343	6374	4879	3025	4473	2286
Abhd12b	0	0	0	0	0	0	0	0	1	0	1	0	0	0	0	7	0
Abhd13	1102	1241	1386	1294	1220	1422	1342	1370	1433	1440	1670	1278	1778	1778	872	1625	1835
Abhd14a	1014	1689	1514	1767	1490	1380	1434	1504	740	1293	753	1034	1011	809	349	701	190
Abhd14b	2823	3498	3326	3434	2543	2817	3124	3012	2771	2677	1918	2532	2855	2365	761	2290	844
Abhd15	69	46	79	52	58	46	90	75	32	46	77	76	45	55	439	28	108
Abhd16a	1935	2196	3097	2295	2335	2274	1975	2409	2575	3329	1881	1842	2005	2329	2676	2414	2556
Abhd16b	0	0	0	0	0	0	0	0	0	0	0	0	0	0	0	0	0
Abhd17a	2243	2185	2707	2298	2367	2183	1906	2094	2267	2258	2699	2075	2707	2637	1899	2678	2706
Abhd17b	624	556	697	633	651	647	618	515	935	857	1392	602	1234	1154	699	900	1466
Abhd17c	955	1354	900	1171	1638	1115	1149	1542	2919	2408	1217	1061	878	734	348	956	591
Abhd18	238	175	249	228	220	223	198	260	342	214	219	203	319	250	410	238	339
Abhd2	1768	2188	1199	1563	2471	2295	1919	2215	2246	3262	1637	1601	1684	1736	483	1594	1214
Abhd3	126	146	173	151	123	110	171	63	61	43	119	77	156	124	72	196	76
Abhd4	3399	3768	4655	3836	3854	3678	2787	3476	4163	3932	4208	3132	4274	3807	2717	3815	3574
Abhd5	2012	2031	2258	2588	2163	2226	2166	2307	2487	2616	1900	1908	2285	1845	2173	1450	1566
Abhd6	1638	2235	2111	2010	2286	2203	1998	2247	1683	2136	1517	1603	1557	1353	739	1148	1016
Abhd8	592	520	690	557	437	622	510	577	275	273	604	624	835	771	294	749	620
Abi1	3252	3320	3327	3082	3529	3374	2919	3286	4730	4426	4125	3134	3351	3625	2574	2999	4263
Abi2	2361	1781	1626	1715	1697	2185	1706	1837	1245	1156	2749	2078	3055	3072	1216	2332	2535
Abi3	429	308	598	263	423	253	166	356	218	321	515	134	351	459	213	608	799
Abi3bp	5124	4740	4361	2927	3695	5492	2670	3783	2305	4293	13068	4955	11869	9788	3525	11429	10935
Abitram	449	451	316	301	463	464	477	465	550	466	557	420	406	464	263	337	463
Abl1	5733	5346	5759	4535	4543	5254	4786	5102	5099	4077	5020	5592	5198	5453	3453	5734	5210
Abl2	1255	1500	1256	1270	1355	1504	1413	1512	1880	2139	1202	1340	1169	1308	797	1660	1648
Ablim1	5250	4631	5060	4636	5338	5940	4570	6763	6061	8115	4653	6639	6465	5756	10392	9312	4409
Ablim2	129	57	113	125	46	142	106	142	8	377	282	344	398	131	1345	699	419
Ablim3	418	291	300	228	265	312	274	209	87	267	508	396	527	404	1559	572	833
Abo	89	120	113	98	140	107	84	100	115	76	96	60	104	97	64	129	81
Abo2	0	0	0	0	0	0	0	0	0	0	0	0	3	0	0	0	0
Abo3	0	0	0	0	0	0	0	0	0	0	0	0	0	0	0	0	0
Abr	3108	2660	3152	2139	2300	2976	2137	2634	4135	2575	3009	2804	2632	3478	1716	3127	4979
Abra	0	3	0	0	1	8	5	0	0	439	234	849	458	11	2828	668	236
Abracl	2506	2027	2414	1884	2293	1919	1661	2385	2858	2211	2844	1876	2262	2103	1060	1255	2359
Abraxas1	287	349	347	341	295	323	348	332	366	312	304	244	326	307	210	317	272
Abraxas2	1270	1310	1501	1260	1188	1297	1240	1294	1439	1185	1585	1383	1794	1692	1412	1332	1943
Abt1	494	556	715	707	524	525	490	601	628	560	639	497	615	636	345	545	589
Abtb1	847	893	1239	964	924	955	756	833	866	731	680	875	875	754	1531	946	648
Abtb2	250	193	271	185	189	279	200	215	91	188	316	313	423	495	318	374	570
Abtb3	1482	2044	1778	2162	1946	1717	2706	1735	1685	1576	912	1759	1164	1111	51	605	541
Acaa1a	811	958	1401	1373	898	1101	1078	1040	1031	1297	900	844	1012	1038	827	1088	1147
Acaa1b	1202	1892	1205	1468	1174	1350	1636	1173	703	971	458	867	1287	869	3	519	78
Acaa2	2801	2930	4188	3880	3525	3567	3109	3049	4301	3588	3438	3264	4354	2774	4968	3412	1634
Acaca	2738	3560	2586	2972	3178	3601	3950	4077	4093	3735	2183	3324	2532	2491	1577	2820	1875
Acacb	428	269	516	432	241	449	427	349	67	880	540	1011	875	369	10080	1942	588
Acad10	340	368	571	635	530	974	539	278	277	611	398	677	348	293	1175	399	269
Acad11	2871	5048	6204	6577	6962	8216	7777	5790	6991	4141	2852	5805	3390	2534	1918	2110	1004
Acad8	611	584	838	756	577	759	624	698	324	536	622	887	858	673	1389	957	708
Acad9	1000	1297	1747	1516	1413	1319	1487	1242	1752	1337	1538	1430	1535	1307	1211	1104	1084
Acadl	7089	9638	8471	8651	9293	7600	7631	8842	8563	11478	5815	6311	6302	4641	7779	6455	3213
Acadm	2029	1561	2352	1851	1562	2105	1824	2087	1439	2330	3776	3651	3875	2566	4020	4156	3803
Acads	953	978	1141	1057	1083	942	741	861	2015	1018	1268	887	1194	816	1678	1194	928
Acadsb	557	536	601	836	317	1087	717	573	147	755	375	990	686	671	1978	704	453
Acadvl	2847	2511	3384	3105	3005	2977	2713	3018	3801	3545	2952	3256	3504	2491	4773	3798	2379
Acan	3	12	0	0	116	8	0	0	1	0	6	1	4	3	1	18	22
Acap1	87	90	911	209	196	121	137	336	813	534	222	97	152	496	192	194	1575
Acap2	4597	4395	4083	4057	3897	4814	4618	4336	4940	4137	4662	4217	4894	5316	2545	4501	5274
Acap3	1028	908	1213	1050	927	978	950	934	675	1047	940	1109	1069	1094	884	1070	930
Acat1	3345	4030	4388	4644	3623	4209	4448	4090	3409	4134	3134	4408	4133	2925	5493	4066	2487
Acat2	1025	1442	1093	1638	1326	1293	1306	1460	2896	2306	1876	857	1226	843	257	1480	921
Acat2l1	166	460	197	233	177	557	459	341	49	137	141	185	150	134	16	184	111
Acbd3	2629	2775	2807	2584	2868	2885	2735	2661	3538	3234	2747	2438	2601	2632	1889	2418	2812
Acbd4	1606	1717	1089	1137	1071	1191	1622	1645	1155	1313	983	1755	1413	1197	1077	1324	625
Acbd5	1895	2141	2080	2116	1779	2222	1968	2206	2205	2129	1870	1928	2121	1875	2288	1700	1735
Acbd6	1360	1714	1674	1656	1319	1550	1646	1705	950	1327	1022	1216	1227	1087	513	961	650
Acbd7	0	0	1	3	0	1	1	2	0	2	1	0	0	0	2	0	0
Accs	285	267	312	256	232	222	237	305	215	250	265	251	225	226	238	225	241
Accsl	24	13	11	5	2	25	2	7	10	15	16	10	19	22	10	12	17
Acd	1131	1095	1298	1067	1031	1049	914	1062	1166	961	837	1078	844	931	711	1016	1031
Ace	3845	2167	1816	1225	2546	1924	1473	2019	3404	1706	2712	2020	2594	2587	2393	1986	2259
Ace2	494	851	1168	1516	1136	1283	1262	1318	386	991	528	801	672	522	4	210	47
Ace3	1	0	4	0	2	1	0	0	1	1	2	5	0	1	0	1	0
Acer1	33	34	13	37	29	15	47	29	6	23	5	14	32	16	3	15	6
Acer2	29613	44678	36643	41669	29727	38866	44211	35696	10666	23521	17110	19793	23746	16053	726	9873	2202
Acer3	2536	3060	2818	3119	2679	3189	3290	2851	2433	2445	2780	2155	3366	3042	801	2243	2272
Ache	127	166	230	346	225	180	216	279	103	511	430	488	309	189	587	644	606
Acin1	10602	11001	11592	10236	10449	10809	9931	10473	11128	10567	5822	11450	6541	6924	7464	8273	7778
Ackr1	1300	547	1331	826	1012	815	438	754	1077	709	2055	756	2170	2828	655	1807	2536
Ackr2	400	344	897	383	135	646	373	572	90	258	507	550	678	1325	753	854	921
Ackr3	1788	2131	2706	2399	2132	3284	1669	2044	2300	2484	4541	3242	6944	7100	4234	7445	4225
Ackr4	339	369	314	318	189	385	225	178	121	249	1080	456	1305	806	629	3484	472
Acly	5587	8305	7236	8379	7670	7855	7831	7981	8292	8326	5886	6191	5839	5588	2977	6429	4639
Acmsd	0	1	0	0	0	0	0	0	3	2	0	0	1	0	2	10	0
Acnat1	0	0	0	0	0	0	0	0	0	0	0	0	0	0	0	0	0
Acnat2	0	0	0	0	0	0	0	0	0	0	4	0	14	0	0	0	0
Aco1	4131	5535	4298	4453	4834	4674	4328	4801	8053	6073	3538	3074	3800	3220	4915	4722	2645
Aco2	6020	6399	7446	6905	6447	6846	6353	6691	9641	9993	10155	10496	10607	6896	15446	11533	10151
Acod1	56	12	1375	30	97	222	0	102	639	568	187	0	122	1884	62	702	8804
Acot1	68	99	103	77	52	121	172	104	51	105	52	88	101	52	7	136	25
Acot11	735	890	961	775	843	812	1029	936	1188	1001	523	793	815	745	792	999	531
Acot12	0	0	1	0	0	0	0	1	0	0	0	0	1	1	1	1	0
Acot13	183	283	258	287	220	261	250	261	345	227	270	415	305	146	814	278	182
Acot2	809	1012	1033	1126	803	946	1014	966	906	889	697	780	1021	769	679	989	505
Acot3	422	548	521	618	564	462	510	531	393	315	289	347	547	436	283	431	190
Acot4	3	6	12	7	11	9	11	6	8	2	3	8	5	6	3	6	0
Acot5	1	1	0	0	0	1	3	0	1	2	0	1	0	1	1	121	0
Acot6	1	1	0	0	0	0	0	0	0	0	4	0	1	0	6	0	0
Acot7	1058	924	1413	1122	991	863	789	708	1382	914	1497	521	796	965	504	691	1636
Acot8	249	317	389	359	308	273	276	336	247	409	400	188	266	299	179	252	284
Acot9	1276	1185	1252	1033	1139	1026	967	1208	1757	1462	2438	1241	1898	1820	1484	1440	1482
Acox1	15725	23523	16348	17942	18437	17166	18453	18511	10186	18256	9610	12067	13707	11110	5437	9776	4832
Acox2	2	0	0	1	6	0	7	2	0	15	4	6	18	5	40	15	0
Acox3	1444	1341	1817	1410	1474	1549	1099	1570	1293	1233	1740	1346	1602	1641	1594	1523	2278
Acoxl	2	16	10	3	10	4	2	9	16	7	0	7	6	7	9	1	15
Acp1	853	809	769	944	666	866	779	914	1085	1010	1076	851	913	879	824	754	732
Acp2	1402	1134	1606	1105	1169	1074	982	1266	1316	1085	1785	867	1313	1714	1286	1000	2160
Acp3	316	364	351	272	245	371	296	357	851	485	432	219	285	513	140	919	894
Acp4	13	2	52	19	9	23	17	10	7	13	7	4	8	32	22	5	130
Acp5	893	1250	1294	1092	1527	837	909	1780	2732	1801	1364	635	1060	933	481	1492	829
Acp6	626	650	940	871	702	690	789	650	738	664	557	731	589	644	498	654	617
Acp7	23	77	12	7	14	8	28	32	39	16	4	17	6	7	0	544	0
Acr	36	20	33	39	21	10	26	16	9	13	17	13	14	18	6	34	10
Acrbp	383	470	471	513	513	487	472	483	267	510	175	400	179	254	225	344	97
Acrv1	0	0	0	0	0	0	0	0	0	0	0	0	0	0	0	0	0
Acsbg1	2078	1678	2043	2306	1836	2005	2361	1853	136	496	1177	1750	1379	1409	0	13	458
Acsbg2	20	25	15	18	2	16	29	4	2	8	3	14	21	1	10	11	1
Acsbg3	12	8	17	12	1	27	15	19	0	6	6	16	8	8	35	18	2
Acsf2	2246	3229	2656	2479	2277	2332	2348	2593	2967	3097	1478	1667	1972	1561	775	3237	1443
Acsf3	515	668	857	662	873	536	520	901	889	865	720	600	679	578	763	762	567
Acsl1	1760	538	1295	1489	754	1544	2267	698	660	1672	1810	3507	2546	1274	30389	2792	2428
Acsl3	5038	7509	5423	6051	6226	5922	7062	7736	6050	7385	3940	4547	4630	3035	3890	4009	1563
Acsl4	1436	1945	1692	1742	1852	1820	1779	1956	3191	2784	2565	1810	2290	2432	3074	1866	2729
Acsl5	4284	5773	5497	5182	6222	4919	4945	5633	8271	7482	5864	3910	5263	5393	1899	5682	5438
Acsl6	47	25	52	54	7	31	28	43	9	180	124	370	300	52	646	535	170
Acsm1	5	0	1	2	2	3	4	1	0	0	2	6	6	4	58	9	6
Acsm2	1	0	0	0	0	0	0	3	0	0	0	0	4	0	0	0	0
Acsm3	0	1	0	0	0	0	0	0	13	0	2	1	3	6	0	2	4
Acsm4	0	0	0	0	0	0	0	0	0	0	0	0	0	0	0	0	0
Acsm5	67	26	5	2	7	0	24	23	1	0	0	88	20	14	294	10	3
Acss1	2191	2911	2420	2604	2965	3383	2408	3300	5724	3999	2028	2830	2479	1841	1179	3344	1165
Acss2	810	710	951	954	959	820	901	855	1074	946	893	909	943	965	2091	820	947
Acss3	275	206	311	306	262	314	430	206	371	157	581	632	464	563	840	311	366
Acta1	11510	10604	2243	2677	7997	3700	3829	3596	2209	47691	47613	175562	38579	8328	336731	58041	64214
Acta2	161686	167773	113804	108279	125396	153434	132927	132228	41678	35127	153058	172628	109095	108221	2250	66567	75611
Actb	175944	155434	217434	144369	164285	159272	151718	169401	172595	135194	184887	173211	150950	198335	79122	97900	251281
Actbl2	0	0	0	0	0	0	0	0	0	0	0	0	0	0	0	0	0
Actc1	5600	4039	1008	395	330	337	739	4102	103	3599	6862	542	5461	1361	14743	3650	9672
Actg1	30868	26523	38252	24469	37807	25571	22367	31332	65043	49470	49155	28498	31966	37755	14603	24629	51670
Actg2	142126	139528	71572	71801	94056	99225	108590	125522	29000	25741	127666	94731	98936	103181	47	32289	49821
Actl10	7	7	6	12	2	13	3	1	6	9	14	4	16	21	7	7	36
Actl11	0	0	0	1	0	0	0	0	0	0	0	0	0	0	0	0	0
Actl6a	1139	1403	1180	1213	1422	1335	1181	1320	1332	1296	1443	1237	1284	1294	757	1191	1094
Actl6b	0	0	12	1	0	0	2	0	1	2	0	0	8	1	0	1	0
Actl7a	0	0	1	0	0	1	0	0	0	1	0	0	1	0	0	0	0
Actl7b	15	21	14	15	21	20	11	9	9	34	12	13	0	6	12	8	10
Actl9	0	0	0	0	0	0	0	0	0	0	0	0	0	0	0	0	0
Actl9b	0	0	0	0	0	0	0	0	0	0	0	0	0	0	0	0	0
Actmap	554	623	676	533	651	707	769	767	591	616	460	683	444	397	596	535	436
Actn1	14104	12735	9688	7957	10410	11976	10484	10685	7398	4929	16596	12800	11079	11167	1373	8763	10057
Actn2	37	19	44	47	35	66	37	24	15	4453	4038	1720	3058	439	26654	7035	5412
Actn3	3	6	7	10	9	5	4	3	7	260	112	52514	491	21	69827	195	1157
Actn4	18045	20710	16819	16941	22915	19095	16386	20130	28051	25106	22878	16984	17135	16303	5193	21137	15662
Actr10	1958	1792	1956	1892	1853	1879	1778	1875	2002	1808	3022	2069	2737	2376	2363	2052	2211
Actr1a	4450	4368	5300	4267	4584	4502	3973	4630	4984	4975	6661	3980	6069	6285	4102	5458	5997
Actr1b	3345	3663	3953	3780	3601	3969	3493	3725	3495	3314	3666	3920	3736	3597	3461	3852	3357
Actr2	10197	9608	11190	9151	10836	10050	8343	10734	14500	13604	19671	8350	14670	19621	8004	10971	24497
Actr3	10391	10175	14210	9387	11170	9888	8438	10951	12538	12578	16308	8079	11186	16295	7418	7810	26460
Actr3b	124	84	138	83	72	100	83	62	35	64	163	114	251	143	176	254	81
Actr5	364	351	524	346	363	385	321	434	345	445	411	406	397	511	229	379	459
Actr6	443	509	546	467	474	479	471	501	500	467	711	544	671	659	337	491	421
Actr8	1146	1271	1472	1223	1240	1361	1190	1287	1285	1338	1129	1422	1046	1043	1439	1107	1202
Actrt1	0	0	0	0	0	0	0	0	0	0	0	0	0	0	0	0	0
Actrt2	0	0	0	0	0	0	0	0	0	0	0	0	0	0	0	0	0
Actrt3	2	8	13	7	20	7	18	27	44	31	16	3	6	14	0	13	0
Acvr1	1350	1196	1103	1087	1143	1194	809	1131	908	1068	1159	1246	1333	1161	1027	1453	1245
Acvr1b	1715	1970	2267	2028	2119	2046	2003	1990	3350	2425	1519	1814	1667	1857	2339	2088	2670
Acvr1c	248	257	130	215	51	273	424	109	37	126	77	302	249	98	2546	328	27
Acvr2a	1229	1208	1168	1170	957	1294	1249	1151	1011	1066	1051	1160	1542	1383	1768	1588	1134
Acvr2b	596	611	454	639	427	588	620	661	473	511	195	629	487	404	695	831	231
Acvrl1	3489	2762	3644	2255	2819	2596	1806	2009	1545	1741	3361	2228	3243	3745	2493	4917	4517
Acy1	1425	2414	2474	2496	1694	1787	1833	1854	1692	1714	1112	1560	1453	1076	1013	1174	671
Acy3	685	469	735	585	409	577	537	442	435	211	604	510	618	663	297	475	647
Acyp1	294	284	315	335	290	316	307	285	213	228	366	331	331	289	996	236	214
Acyp2	83	45	120	83	63	90	84	75	53	162	210	575	307	144	1445	475	165
Ada	612	503	1164	942	1001	967	648	502	483	383	1542	725	771	996	837	713	1064
Adad1	1	2	3	13	2	16	4	7	3	8	2	5	0	2	1	0	0
Adad2	0	0	0	0	0	0	0	0	0	0	1	0	0	0	4	0	0
Adal	308	264	281	250	312	271	271	268	284	271	317	319	274	262	279	252	249
Adam10	6742	7788	5667	6842	7621	7503	7765	8465	8487	8884	7074	6782	7550	7589	2024	7110	4973
Adam11	42	32	51	41	43	36	29	56	78	31	16	27	39	30	54	22	42
Adam12	4859	2478	1575	867	2364	1456	980	1473	2668	657	5657	621	2500	2948	2986	809	4338
Adam15	3951	2532	3778	2428	2821	2672	1699	2234	2145	2048	4993	2450	4460	4776	2282	6818	5315
Adam17	3605	4170	3541	3254	5051	4088	3250	4672	6721	6220	5159	3044	4545	5445	2202	3678	5419
Adam18	0	0	0	0	1	0	0	7	0	12	2	0	0	0	1	0	0
Adam19	4166	2595	2687	1435	2104	2076	1857	1962	2074	1234	3788	1145	2325	3373	4878	1528	7872
Adam1a	122	88	241	97	180	266	156	94	56	135	49	123	86	101	63	179	94
Adam1b	0	1	5	2	3	25	7	4	0	1	0	3	1	6	1	0	0
Adam2	0	1	0	0	1	6	1	1	0	0	0	0	0	4	0	0	1
Adam21	0	0	0	0	0	0	0	0	0	0	0	0	0	0	0	0	0
Adam22	367	234	341	230	63	329	280	216	55	86	118	285	337	361	93	169	177
Adam23	736	505	982	775	629	836	747	436	231	558	972	898	1154	1401	1307	1170	1036
Adam24	0	0	0	0	0	0	0	0	0	0	0	0	0	0	0	0	0
Adam25	0	0	0	0	0	0	0	0	0	0	0	0	0	0	0	0	0
Adam26a	0	0	0	0	0	0	0	0	0	0	0	0	0	0	0	0	0
Adam28	363	1009	76	197	937	576	191	193	2968	1145	691	113	928	484	1	354	98
Adam30	0	0	0	0	0	0	1	0	0	0	0	0	0	0	0	0	4
Adam32	6	7	12	23	31	38	96	12	12	8	6	6	11	10	12	9	2
Adam33	1383	982	1407	1058	744	1459	1202	1721	298	440	739	1431	1327	1287	2230	1893	751
Adam34	0	0	0	0	0	0	0	0	0	0	0	0	0	0	0	0	0
Adam34l	0	0	0	0	0	0	0	0	0	0	0	0	0	0	0	0	0
Adam3a	0	0	0	0	0	0	0	1	0	0	0	0	0	0	0	0	0
Adam4	8	26	29	28	37	29	37	22	18	24	26	23	18	15	18	21	16
Adam4l1	95	75	82	43	71	106	82	101	57	92	24	87	30	36	57	58	22
Adam5	0	0	0	0	0	0	0	0	0	0	0	0	0	0	0	4	0
Adam6	0	0	0	0	0	0	0	0	0	0	0	0	0	0	0	0	0
Adam7	0	0	0	0	0	0	0	0	0	0	0	0	1	0	0	0	0
Adam8	934	1178	521	586	1682	943	551	1662	6622	4943	1919	790	1188	646	177	2527	635
Adam9	5229	4468	3866	3782	5440	4544	3466	4885	8473	5788	9061	4080	6325	7090	4951	4645	7017
Adamdec1	4	14	5	21	25	4	6	14	44	5	11	8	16	17	0	29	2
Adamts1	3018	4322	1413	1282	3651	2707	1889	2663	10897	3825	10068	6373	6947	5373	1560	8618	7178
Adamts10	3297	2942	2875	2169	2446	2775	2002	2515	1515	1378	2731	2368	2874	3006	2111	3222	2410
Adamts12	1835	877	1073	658	956	1035	747	854	795	827	3186	799	2237	2679	3034	2206	2778
Adamts13	354	277	1	111	0	125	124	124	315	227	295	43	201	277	255	94	717
Adamts14	514	202	331	219	346	215	251	242	214	102	379	163	285	311	286	146	750
Adamts15	1627	1079	1564	1064	1342	1372	1140	1342	1626	1218	2941	1102	1788	2162	1549	2434	3166
Adamts16	166	2	105	74	58	86	25	45	1	30	71	26	63	97	494	18	73
Adamts17	230	230	167	209	194	223	167	144	84	130	317	134	249	430	39	389	284
Adamts18	25	12	6	11	9	5	21	11	1	4	1	9	9	3	17	9	27
Adamts19	267	225	251	193	173	375	183	217	32	103	238	185	462	448	288	726	257
Adamts2	4830	4834	5261	4842	3727	5824	3578	3785	2098	2205	8079	5165	10333	10874	3995	9945	7926
Adamts20	77	21	48	26	22	23	9	33	14	67	93	92	85	76	2508	244	168
Adamts3	122	147	112	57	161	109	55	190	471	157	269	67	190	271	16	309	340
Adamts4	410	261	134	72	436	320	118	137	939	459	1037	149	298	438	75	152	848
Adamts5	501	313	528	404	364	722	505	379	237	255	1086	657	797	1248	2550	753	1199
Adamts6	1430	859	468	269	507	544	495	660	367	227	960	483	958	876	411	814	772
Adamts7	734	482	378	320	557	518	315	482	533	227	866	285	595	799	342	452	867
Adamts8	217	340	171	202	339	184	81	119	145	107	620	158	830	374	29	823	432
Adamts9	970	589	357	243	1045	753	285	542	1289	1140	1719	528	925	986	645	1139	1574
Adamtsl1	3113	2354	3988	2740	2270	4491	2289	3076	643	2004	4704	5940	5317	5444	2591	6627	4514
Adamtsl2	233	174	82	133	235	85	108	153	247	146	354	74	209	121	123	91	200
Adamtsl3	242	266	275	215	123	326	268	204	20	132	208	520	818	679	173	501	358
Adamtsl4	5653	4189	4955	3284	2657	4547	4173	5703	1370	2233	3030	5375	4433	4068	7031	5660	3035
Adamtsl5	1140	1353	989	998	989	1364	752	1181	813	952	994	639	1600	1286	1121	2755	718
Adap1	601	702	1044	900	545	871	698	927	802	480	601	826	549	680	237	435	767
Adap2	468	334	638	306	200	365	243	312	132	211	861	118	491	842	1558	295	1684
Adar	3324	4225	5054	4068	4861	5364	4343	4394	5342	5386	2614	3390	5823	6350	3440	5234	4923
Adarb1	4621	2976	2734	1665	1750	2625	2590	4323	803	1360	1418	3604	2753	2580	1073	2068	2009
Adarb2	1	0	3	0	0	5	1	6	0	1	0	5	14	9	0	4	4
Adat1	140	161	187	121	152	156	138	166	109	143	113	162	77	134	156	80	149
Adat2	585	407	535	575	334	474	379	619	423	385	429	396	490	540	263	417	361
Adat3	109	132	172	140	172	123	125	145	134	205	133	101	135	103	64	157	209
Adck1	197	240	288	294	230	277	263	296	256	287	337	261	272	269	306	311	243
Adck2	1009	1101	1048	984	917	986	980	988	927	1082	596	832	792	726	764	858	651
Adck5	936	882	1041	816	734	852	744	873	737	816	595	723	757	694	496	814	509
Adcy1	430	226	125	61	43	223	234	458	6	56	113	455	284	254	27	138	123
Adcy10	4	16	26	3	8	9	15	18	19	3	22	17	19	20	45	31	18
Adcy2	129	88	182	202	112	140	116	82	61	272	350	398	407	275	2979	536	349
Adcy3	1224	1090	1624	1678	1184	1621	1280	863	489	1000	1036	1690	1503	1523	669	1465	1045
Adcy4	1528	971	1692	856	1285	1000	506	903	537	997	1065	675	1104	1527	1590	1870	2481
Adcy5	3248	2257	2504	2026	1774	3503	2572	3459	501	755	1858	3713	2916	2838	790	2121	1824
Adcy6	5030	5127	4166	4447	4481	5315	4250	4342	5854	4759	3397	4663	3697	3753	3324	5365	2806
Adcy7	496	396	796	436	454	512	311	511	270	373	1003	237	772	1198	1201	722	1742
Adcy8	0	0	4	3	20	3	1	10	30	205	26	2	3	0	4	4	22
Adcy9	999	870	1158	882	626	1166	1056	975	296	428	766	1621	1225	1134	1709	1410	867
Adcyap1	1	2	4	12	10	4	7	0	3	2	2	5	5	36	10	11	1
Adcyap1r1	298	581	402	558	251	334	472	207	539	192	441	364	300	344	86	369	225
Add1	10453	10757	11358	10356	9480	10680	9446	9699	8896	8442	9482	9620	10243	9907	4780	11289	8794
Add2	10	9	19	34	10	3	14	0	2	13	5	36	17	34	2	44	4
Add3	5453	5969	6952	6110	5013	6597	5626	5607	4371	4564	6373	5431	7883	8684	4107	7831	6004
Adgb	8	3	21	2	11	9	7	14	100	29	12	3	10	42	6	9	170
Adgra1	5	4	7	13	8	8	20	6	7	8	4	20	10	18	1	5	8
Adgra2	8997	7672	8030	8082	6791	10260	7003	7063	1970	2502	7219	8967	9235	8818	2210	9017	6306
Adgra3	1888	1557	1338	1437	1177	1536	1470	1486	867	646	1064	1651	1249	1199	593	1045	944
Adgrb1	39	34	118	94	29	63	58	35	7	56	24	75	37	57	31	104	67
Adgrb2	68	64	136	187	104	123	135	78	38	26	123	118	134	133	805	150	100
Adgrb3	18	1	17	23	1	3	23	14	6	1	8	4	15	41	1	11	35
Adgrd1	6458	3875	4324	2720	2182	4971	4639	5627	858	1139	2275	6305	3669	4200	1865	1546	2935
Adgre1	1404	1066	1677	604	765	976	425	542	766	558	16500	192	6984	8858	2386	1110	6430
Adgre4	57	7	120	48	26	20	50	56	2	36	136	16	65	116	458	65	138
Adgre5	2153	1432	2769	1521	1534	1603	1430	1935	1765	1625	2152	1919	2126	3298	3824	1760	4982
Adgrf1	1	3	0	0	68	1	0	26	335	179	367	97	5	1	5	106	6
Adgrf2	0	0	0	0	0	0	6	4	0	1	1	2	0	4	0	0	0
Adgrf3	0	0	0	0	0	0	0	0	0	0	0	0	0	0	0	0	0
Adgrf4	51	148	46	143	105	25	64	267	68	217	347	57	93	65	0	147	19
Adgrf5	6343	4146	3944	3008	3137	4663	3458	3908	1803	3995	4875	4885	7497	6434	6873	14553	5770
Adgrg1	4527	6079	4988	5038	5629	5425	5370	5618	6772	7028	3608	4782	4069	3578	1289	5351	2356
Adgrg2	85	98	104	63	38	123	122	51	8	59	104	186	139	127	326	214	99
Adgrg3	193	169	196	123	180	242	81	157	194	91	182	217	389	395	23	302	290
Adgrg4	0	0	0	0	0	0	0	0	0	0	0	0	0	0	0	0	0
Adgrg5	75	143	615	173	317	128	109	390	168	398	401	72	162	573	282	162	2080
Adgrg6	2967	4009	2170	2797	3711	3721	3465	3796	7059	5738	3070	2625	2948	2482	471	3235	1072
Adgrg7	26	27	15	17	12	31	8	19	8	12	34	14	25	26	5	86	16
Adgrl1	2456	2327	3444	2940	2239	3076	3055	2766	533	1116	1413	3677	2061	2231	743	2360	2154
Adgrl2	1677	1559	1195	1591	1940	1580	1783	1680	1783	1309	2004	2142	1691	1702	630	1444	1634
Adgrl3	107	59	241	141	112	124	97	140	218	116	133	94	237	204	86	215	176
Adgrl4	3122	1583	2014	1427	1973	1649	1172	1389	942	1513	3551	1451	3537	3739	1401	3984	3358
Adgrv1	42	112	144	168	139	136	128	127	81	136	183	151	221	189	133	130	22
Adh1	3564	2957	2520	1056	726	1393	978	2109	1847	926	2206	2677	2949	1861	90	4634	1355
Adh4	0	2	0	1	0	1	0	0	5	0	0	0	3	2	0	0	0
Adh5	2477	2591	2893	2551	2424	2350	2363	2467	2652	2071	3230	2554	3108	2650	1497	2505	2070
Adh6	0	0	1	0	0	0	0	0	12	0	0	1	1	0	0	1	0
Adh6a	6	16	5	1	0	8	5	16	22	8	5	9	15	4	0	1	1
Adh7	794	1492	487	930	1533	792	1261	909	1709	1151	902	269	1342	1026	3	2777	249
Adhfe1	49	25	21	42	19	31	77	23	20	42	57	210	65	33	1081	60	32
Adi1	658	1105	1090	1159	1031	1138	1014	883	862	905	720	942	827	684	737	647	504
Adig	94	56	69	99	120	128	147	63	163	60	60	117	75	25	1226	60	46
Adipoq	1782	9	1031	1615	291	1586	2367	119	36	365	228	3390	652	127	40680	24	52
Adipor1	9221	11409	11242	10767	10851	10145	9916	11039	11548	11750	10544	8552	9982	8782	6794	8299	7257
Adipor2	2672	3788	3117	3115	2920	3579	3416	3824	3275	3370	2843	3607	3127	3313	6770	3006	3488
Adissp	974	1005	1068	987	1060	1002	883	863	1079	1015	660	851	682	714	1062	987	866
Adk	1234	1117	1601	1584	1334	1436	1400	1152	924	842	1884	1889	1803	1467	1544	1508	1283
Adm	266	213	351	246	182	297	254	319	541	584	389	716	272	281	124	479	230
Adm2	0	0	1	5	0	0	0	0	22	4	3	21	0	0	0	4	0
Adnp	5580	5825	5733	5743	5344	5824	5929	5599	5316	5153	3864	5824	4604	4732	3106	5390	4739
Adnp2	894	884	1024	998	1026	1016	973	973	1110	1051	835	999	956	1043	430	1077	1041
Ado	185	198	220	231	211	218	182	275	158	218	255	188	189	241	152	239	274
Adora1	105	36	84	123	87	116	129	38	294	42	87	137	95	102	1214	87	152
Adora2a	94	59	223	73	67	110	57	63	331	138	231	66	152	412	233	191	806
Adora2b	1192	617	667	237	250	382	461	647	286	133	352	759	407	527	129	140	472
Adora3	33	32	213	75	16	27	34	112	3	50	19	9	34	62	53	70	218
Adpgk	786	679	893	766	759	841	612	735	1007	850	1109	684	789	989	657	1048	1382
Adprh	924	865	1274	993	843	871	824	955	889	722	1248	924	1038	1281	821	987	1495
Adprhl1	55	6	38	24	53	62	70	65	4	50	167	363	144	112	1614	306	66
Adprm	515	398	673	502	465	490	414	446	652	594	798	423	602	820	362	510	983
Adprs	1006	1184	1222	1116	1059	971	906	1027	1383	1188	1313	922	1234	1294	751	1332	1288
Adra1a	224	80	132	77	20	95	199	265	2	28	103	212	153	88	264	190	101
Adra1b	18	18	37	7	15	49	17	20	3	7	55	44	38	54	160	41	38
Adra1d	254	201	145	79	141	208	110	214	137	60	334	151	423	312	102	565	410
Adra2a	302	161	274	269	358	293	226	153	194	210	697	262	423	576	137	412	1169
Adra2b	8	6	5	10	6	12	7	0	1	4	11	10	5	10	34	14	19
Adra2c	1	0	12	36	10	17	6	1	0	0	59	9	22	13	6	11	9
Adrb1	169	300	238	291	201	248	293	150	236	96	164	209	192	163	20	335	32
Adrb2	251	188	341	210	158	251	195	296	258	103	317	266	380	349	633	486	287
Adrb3	213	86	81	46	20	67	123	183	0	11	7	229	99	75	686	1	3
Adrm1	2135	2444	2917	2545	2264	2393	2174	2270	2902	2726	2150	2438	1942	1978	2467	2490	2228
Adsl	1799	2169	2187	2089	2140	1965	1842	2183	2580	2505	1672	2425	1669	1501	4927	2002	1586
Adss	3729	3844	3968	3522	4333	3446	3356	3874	5080	4735	5651	3995	4631	4461	1605	3070	4236
Adss1	161	282	333	315	157	238	322	213	366	1001	511	4624	1141	235	11054	2080	727
Adtrp	19	16	21	22	14	24	31	7	1	13	34	24	32	13	8	19	9
Aebp1	17953	14044	16551	14065	12954	18753	13771	13538	5817	5044	13145	18734	16606	20390	9463	12233	17531
Aebp2	2657	2700	2739	2940	2731	2866	2876	2720	3215	3264	2147	2830	2485	2476	1685	2921	3104
Aen	525	651	623	597	702	556	619	617	813	1033	618	449	483	476	562	585	502
Afap1	4259	3345	2913	2758	3306	4084	3638	3716	2219	2742	2787	4256	3374	3689	1972	2584	2974
Afap1l1	565	452	350	290	429	313	311	341	263	530	760	731	1008	668	829	1431	977
Afap1l2	1787	1309	1953	1458	1567	1535	1451	1201	603	900	1908	1505	2051	2059	598	2020	1812
Afdn	3949	4622	3086	3811	3382	4237	4556	4224	4662	4314	3177	4493	3581	3177	2162	4755	2235
Aff1	4197	4656	3819	3227	3021	4453	3982	4107	4921	4624	3285	4129	3343	4151	2659	3933	4963
Aff2	416	228	153	85	104	171	142	257	49	62	129	224	248	366	82	132	162
Aff3	425	216	358	235	200	262	247	262	66	144	392	300	420	430	368	402	406
Aff4	4957	5211	4219	4412	4599	6005	5779	5368	4881	5761	4921	6673	6223	6244	3325	5480	5405
Afg1l	208	273	246	187	181	237	211	164	293	199	278	165	218	201	169	280	170
Afg2a	262	367	418	398	367	310	331	327	287	416	427	385	469	512	211	313	395
Afg2b	149	168	199	166	158	159	170	200	167	275	239	187	240	264	148	277	260
Afg3l1	2204	3481	3121	3202	2636	3134	2866	2796	2602	2548	1120	2117	2188	2291	1264	2418	2237
Afg3l2	2174	2420	2383	2373	2392	2289	2247	2291	2743	2729	2038	2417	2149	1901	2266	2521	2247
Afm	0	0	0	0	0	0	0	0	0	0	1	0	29	6	0	18	4
Afmid	624	704	680	835	446	625	730	644	544	657	213	447	354	315	148	229	195
Afp	0	0	0	0	0	0	0	0	0	0	0	0	1	0	0	0	0
Aftph	3436	5172	4608	4974	4231	4849	5134	4861	4209	4890	3125	4549	3709	3232	1469	3248	2353
Aga	1881	1882	1835	1871	1572	1791	1673	1740	1770	1653	1927	1496	2037	1974	1524	1519	1648
Agap1	3451	4060	3643	3536	3301	4516	4084	3480	3645	3800	3947	3923	4304	4042	2182	5490	2988
Agap2	111	149	414	247	151	208	207	214	68	196	120	203	198	322	245	174	625
Agap3	3221	3723	4456	3906	3668	3811	3561	3579	2549	3433	2299	3534	2597	2608	1866	3118	2297
Agbl1	13	1	2	6	1	4	4	3	0	133	158	124	195	21	1390	222	212
Agbl2	268	634	314	495	488	654	469	419	1231	471	195	256	300	174	27	491	71
Agbl3	459	462	369	408	315	554	544	488	154	350	167	482	316	274	268	394	106
Agbl4	1	0	10	5	0	14	8	0	0	0	0	6	5	7	0	0	0
Agbl5	455	502	506	494	402	487	609	435	356	345	239	517	231	267	154	296	175
Ager	282	274	387	270	316	220	243	227	273	172	102	279	178	199	231	225	170
Agfg1	3368	2982	2854	2252	2899	2633	2734	3186	3790	2789	4249	2664	3508	4042	1843	2632	4205
Agfg2	616	749	808	636	672	753	650	507	1375	813	891	613	722	711	408	1290	921
Aggf1	1071	1371	1580	1477	1386	1451	1362	1408	1482	1260	1067	1337	1286	1227	845	1307	1281
Agk	536	603	613	591	664	555	618	680	955	797	724	577	669	627	361	736	618
Agl	2240	1837	1635	1439	1277	2083	1615	2034	1124	2452	3381	7266	3613	2308	12589	4705	3846
Agmat	18	16	28	14	13	26	10	9	22	13	64	10	22	30	81	13	92
Agmo	98	82	112	110	81	89	96	99	8	32	61	77	142	163	481	77	59
Ago1	1784	2232	1920	1900	1625	2105	2118	1915	1915	1830	1299	1881	1621	1637	885	1886	1310
Ago2	3865	3922	3521	3220	3561	4165	3290	4194	4005	3752	2679	3831	2903	3455	3023	3413	4317
Ago3	491	542	338	426	416	701	594	501	278	465	523	986	616	777	385	574	459
Ago4	418	398	549	349	357	465	374	416	467	286	404	321	347	430	313	374	612
Agpat1	2821	3266	3375	2987	3548	3172	2565	2764	3560	2881	2905	2913	2745	2731	3416	3138	2959
Agpat2	522	733	714	773	774	612	812	612	1100	929	641	582	786	490	1233	638	251
Agpat3	1373	1304	1359	1464	1101	1376	1465	1163	1226	1001	1013	1458	1205	1211	1872	1326	864
Agpat4	1346	717	1270	788	751	957	581	805	930	482	1097	1113	1184	1320	432	1075	1280
Agpat5	790	652	1049	792	886	940	724	793	1098	738	1200	1063	1234	1415	831	1725	1469
Agps	992	1238	811	1110	1084	1215	1526	1197	1370	1506	1352	1300	1343	1493	672	894	1293
Agr2	469	977	214	295	342	587	825	513	3040	406	846	464	773	294	3	1121	126
Agr3	27	58	27	25	23	58	59	46	39	9	15	55	70	17	0	31	0
Agrn	9100	10463	9280	9662	12280	11833	9508	10969	14760	13031	6289	9625	9120	8477	3739	10530	5010
Agrp	1	9	13	2	13	11	7	11	0	8	1	6	14	5	8	30	4
Agt	165	56	113	131	93	102	156	69	39	62	127	118	173	190	1649	244	95
Agtpbp1	1779	1363	1418	1473	1200	1392	1476	1471	892	928	1315	2456	1579	1584	3227	1517	1208
Agtr1a	484	334	657	517	408	598	411	304	226	264	730	729	961	967	898	551	468
Agtr1b	0	13	420	492	256	335	323	12	10	35	75	441	116	88	0	37	12
Agtr2	10	0	9	12	7	4	3	19	5	10	40	9	24	44	11	1	30
Agtrap	2098	2867	3085	2842	3144	2699	2683	2982	3944	3160	2163	2089	2040	2182	1192	2348	1633
Agxt	0	0	1	0	0	1	0	0	0	0	0	0	1	1	0	1	1
Agxt2	0	0	0	0	4	0	1	5	0	4	0	1	1	1	5	11	1
Ahctf1	2651	2620	2624	2557	2579	2843	2689	2560	2822	3058	2748	2842	3023	3216	2049	2655	3087
Ahcy	1798	1827	3137	1703	2101	1771	1435	1694	2827	1680	2788	2009	1757	2316	2542	1666	3790
Ahcyl1	5199	5341	5168	4988	5550	5550	5400	5524	5635	5525	5871	5332	5554	5940	3699	5333	5217
Ahcyl2	1275	1705	1712	1839	1600	1975	2009	1367	2617	1387	1134	2975	1247	1362	840	892	1218
Ahdc1	1382	1640	1565	1431	1596	1681	1440	1485	1135	1397	1485	2027	1434	1557	1396	1961	1584
Ahi1	655	653	656	648	617	827	840	732	516	614	647	765	835	814	608	806	681
Ahnak	50553	43731	38865	35484	30854	51871	42802	39537	21064	31474	38548	55439	48021	53766	49551	70778	44325
Ahnak2	3419	1917	2522	1712	1289	2135	1956	2449	525	821	2324	2362	2156	2697	1708	2342	2973
Ahr	3992	5029	6902	9493	8335	5389	6997	5945	5136	7398	4570	6708	5582	5370	490	4703	3578
Ahrr	517	818	1146	1586	1577	1470	2162	553	473	389	710	1172	871	851	9	932	266
Ahsa1	2574	3196	3555	3159	3516	3406	2817	3351	3288	3354	3385	4228	2943	2706	3170	2723	2873
Ahsa2	1036	1018	1070	877	1167	1209	910	1066	930	990	845	1509	764	739	991	905	890
Ahsg	0	0	0	0	0	0	0	0	0	0	53	0	257	71	0	102	32
Ahsp	16	27	17	14	17	6	14	14	6	24	17	28	35	61	1	45	4
Aicda	0	0	1	1	0	0	0	0	0	0	0	0	6	0	1	1	0
Aida	3646	2822	3649	2682	3004	3116	2309	2702	2743	2710	3541	2592	4746	6427	2922	3038	5287
Aif1	1081	537	4457	1187	936	978	427	788	652	716	3567	164	2867	5777	2294	1145	12303
Aif1l	740	424	830	543	419	433	297	382	285	383	884	616	669	687	1603	754	584
Aifm1	1186	1504	1553	1529	1758	1399	1392	1723	2503	2026	1675	1237	1492	1310	1218	1386	1541
Aifm2	670	622	554	597	456	639	573	377	603	373	636	478	548	651	1510	625	539
Aifm3	125	110	161	105	51	102	116	137	61	56	61	103	102	132	54	108	65
Aig1	428	413	557	472	396	584	351	419	879	432	857	598	718	807	1242	810	783
Aim2	25	21	352	41	16	86	34	44	13	65	55	41	48	218	850	34	374
Aimp1	1295	1466	1878	1734	1383	1405	1448	1445	1527	1538	1432	1518	1416	1260	1162	1138	1124
Aimp2	734	938	1076	1037	1019	845	814	1027	1340	1195	949	1188	849	739	867	952	974
Aip	1343	1396	2130	1609	1365	1653	1102	1524	1246	1385	1544	1546	1534	1728	1501	1538	1800
Aipl1	0	0	1	2	0	0	0	4	0	0	0	0	0	0	0	1	0
Aire	3	0	6	1	2	1	0	5	0	3	0	1	0	0	0	0	0
Airim	226	201	254	194	168	232	207	245	210	190	236	185	253	216	231	270	234
Ajap1	19	16	27	19	10	34	28	25	9	14	14	36	49	59	2	66	61
Ajm1	48	56	56	30	28	46	46	54	37	36	49	64	36	31	24	48	43
Ajuba	799	1077	917	788	1549	1257	932	742	1457	1119	1264	1518	820	649	242	1049	720
Ak1	679	587	709	623	474	652	968	591	254	720	990	3353	1086	725	5767	1295	1028
Ak2	1564	1581	2145	1563	1760	1529	1351	1526	3220	1947	2157	1378	1491	2358	2743	1573	3570
Ak3	7604	8695	8783	9024	8744	8292	7320	8150	10452	7623	9380	8564	9500	9444	7613	7523	6689
Ak4	178	117	479	189	105	206	117	149	457	40	327	198	285	860	177	294	1587
Ak5	186	312	398	230	131	800	286	322	40	97	250	770	526	426	58	765	495
Ak6	288	322	328	249	326	279	264	354	435	328	547	384	389	382	257	313	452
Ak7	6	8	8	12	3	3	10	1	10	3	2	15	17	28	20	7	21
Ak8	0	0	1	4	1	0	1	0	0	0	0	1	0	2	4	0	1
Ak9	0	1	0	2	1	5	0	2	3	6	0	1	0	0	0	0	1
Akain1	0	1	0	1	0	0	0	0	0	0	0	0	0	0	0	0	0
Akap1	3523	3488	4147	4133	3795	4684	4052	4571	3584	4617	2800	5039	3525	3118	1680	3467	1961
Akap10	1275	1530	1272	1212	1322	1573	1533	1397	1303	1436	1624	1353	1651	1751	1197	1448	1483
Akap11	2593	2635	2543	2428	2306	3364	3304	2980	1760	2611	2659	3566	3643	3608	2244	3194	2588
Akap12	9034	11682	8693	10104	7853	13006	10133	8745	2387	5663	8152	6419	12769	12960	4741	12419	4960
Akap13	4587	4507	4583	3386	4075	5008	4336	5581	6352	6490	4981	5269	5542	6411	6540	6983	7912
Akap14	4	0	5	2	1	2	1	0	5	1	6	0	5	0	7	8	0
Akap17a	3196	3883	4852	4029	3525	3965	3279	3556	3568	3909	1851	3602	2009	2358	2900	3193	2656
Akap17b	497	287	455	298	217	380	384	440	157	176	456	481	368	512	563	458	732
Akap2	5421	4855	2852	2512	4393	4400	3250	3743	3521	4736	6131	4242	6252	6524	2910	8401	7122
Akap3	3	3	11	2	3	8	5	3	0	1	8	5	2	12	5	2	3
Akap4	0	0	0	0	0	0	0	0	2	0	0	0	0	0	0	0	1
Akap5	397	327	313	381	240	355	396	466	29	82	212	522	351	309	3	177	135
Akap6	1263	1042	1344	1705	1001	2161	1777	1471	275	719	1141	2751	1782	1599	4280	1975	1188
Akap7	626	531	706	608	402	669	660	573	540	431	642	661	857	915	427	839	1227
Akap8	4231	4993	5653	4932	3970	4936	4770	4510	4194	4501	2995	4279	3708	3927	2995	4512	3670
Akap8l	3801	3729	4460	3668	2746	4110	3722	3308	2084	2573	1420	3646	2228	2428	4097	3291	1697
Akap9	2447	2852	2381	2359	2370	3387	3455	3142	3207	3388	2601	3942	2981	3151	5209	3647	2825
Akip1	589	531	708	557	629	682	482	588	506	456	779	573	624	590	591	554	551
Akirin1	1547	1970	2141	1873	2160	2040	1985	2102	2700	3043	2463	2114	2550	2682	1215	2121	3253
Akirin2	1443	1599	1655	1439	1675	1305	1420	1405	1744	1756	1901	1623	1739	1669	2706	2004	2197
Akna	630	548	1688	617	575	603	484	839	626	933	887	339	703	1298	796	949	3424
Aknad1	11	23	21	21	20	23	9	7	10	10	34	13	27	18	221	24	9
Akp3	0	0	0	0	0	0	0	0	0	0	0	0	0	0	0	0	4
Akr1a1	10638	10665	14246	11531	11796	10882	9059	10485	12203	11162	17831	9111	14360	15510	8388	11330	15613
Akr1b1	3267	3956	6670	4857	6054	4870	3707	6534	1694	4408	5442	3706	5515	5402	4069	3507	3954
Akr1b10	199	123	163	114	306	226	194	217	32	268	215	294	187	231	616	111	101
Akr1b7	3	7	3	0	1	3	16	10	0	1	3	8	2	1	13	1	4
Akr1b8	1271	656	1171	539	4217	1282	1208	3697	1940	3664	1100	1455	693	799	311	223	410
Akr1c1	0	0	0	0	0	0	0	0	0	0	0	0	1	0	0	0	0
Akr1c12	0	1	2	1	2	3	1	9	0	0	3	2	12	2	3	9	13
Akr1c12l1	0	0	0	0	0	0	0	0	0	0	0	0	0	0	0	0	1
Akr1c13	10	2	5	11	10	21	8	16	0	8	5	45	30	19	61	17	10
Akr1c14	1341	307	1400	747	748	845	317	1010	175	797	787	551	1164	1580	5433	518	850
Akr1c15	453	106	467	419	240	332	247	639	33	524	445	668	828	449	1264	805	297
Akr1c19	236	108	245	248	120	292	207	168	8	87	107	316	288	328	407	291	137
Akr1c2	0	0	0	0	0	1	0	0	0	0	4	0	7	1	0	0	0
Akr1c3	54	2	26	58	8	80	7	18	0	68	2	15	6	11	446	0	3
Akr1d1	1	0	0	0	1	0	0	0	0	0	5	0	28	19	0	37	4
Akr1e2	326	332	295	365	347	481	313	299	292	165	373	300	381	313	1209	184	238
Akr7a2	1881	3218	2976	3582	3259	2789	2822	2664	2489	3018	2232	2042	2665	1854	830	2682	959
Akr7a3	4	18	37	26	43	35	12	43	67	44	56	14	43	4	0	46	2
Akt1	6380	6100	7057	5751	6502	6356	4910	5624	7060	6519	7708	5333	7148	7375	5037	6961	7643
Akt1s1	1811	1763	1942	1789	1725	1637	1487	1783	1741	1715	1933	1715	1907	1664	1868	1993	1499
Akt2	3961	3840	4427	3492	3460	3873	3279	3759	3675	3718	4891	4187	4962	4860	9944	5361	5332
Akt3	3541	2289	2091	1787	1959	2631	2115	2237	1046	1165	2945	2647	3511	3576	1187	3426	2592
Aktip	3367	5246	4217	4909	4626	4923	4543	4426	3844	4928	2727	3602	3477	2665	1770	3082	1335
Alad	1300	1841	1640	1832	1497	1450	1474	1568	1812	1615	1046	1097	1129	865	822	1191	525
Alas1	1250	1212	1723	1404	1602	1361	1291	1408	4782	2449	1689	1518	1264	1401	1351	1856	2274
Alas2	203	79	73	49	181	45	79	61	28	715	164	722	160	160	32	462	80
Alb	2	0	2	16	0	6	10	0	0	0	545	17	3603	898	236	1658	580
Albfm1	75	115	99	169	138	167	104	153	138	156	56	90	75	61	21	249	42
Alcam	5051	5180	4666	5473	5687	8648	6642	6735	7114	7006	3693	5820	4051	2879	1561	4466	1479
Aldh16a1	1163	1378	1829	1355	1445	1326	988	1359	1907	1526	1964	1089	1452	1593	1075	1311	2225
Aldh18a1	1062	916	812	624	757	664	495	565	1009	718	1681	675	1144	1325	502	960	1719
Aldh1a1	2359	958	2905	4306	2267	1225	2182	560	310	1696	1910	2188	4326	2424	5692	1074	320
Aldh1a2	1285	1311	1065	683	1185	976	1017	1260	1059	650	2418	1305	1815	1502	172	1851	1038
Aldh1a3	679	967	1111	1311	11404	1424	1234	5746	40224	39914	4498	1005	1438	1328	1559	1828	1661
Aldh1b1	37	62	23	47	63	33	33	46	12	10	12	46	48	62	5	7	38
Aldh1l1	93	72	127	93	27	22	152	4	123	138	75	265	109	74	4281	130	165
Aldh1l2	714	415	396	272	460	374	238	337	453	151	1297	173	691	739	294	387	1093
Aldh2	11120	10309	13428	10484	10846	15204	9950	10284	13450	9290	8701	14859	10040	8335	11770	12769	6966
Aldh3a1	165	501	262	502	238	394	373	127	3063	117	162	567	637	341	23	1883	103
Aldh3a2	2824	3094	3953	3594	2548	4114	3675	3319	2243	2160	2660	4332	4102	4130	1857	4180	2770
Aldh3b1	180	131	273	119	88	132	127	118	164	88	250	45	132	350	207	139	421
Aldh3b2	1128	2262	1248	1570	1367	1225	1472	1391	129	1374	843	839	1086	818	5	442	106
Aldh3b3	18	50	26	57	13	44	43	60	0	27	16	25	18	8	0	5	2
Aldh4a1	4859	8595	7549	8350	9158	7467	7856	8118	5252	8581	3609	5123	4959	4124	1294	3218	2257
Aldh5a1	1118	1700	1288	1495	1412	1470	1762	1304	1422	1217	785	1219	1261	889	2937	1419	372
Aldh6a1	2819	3190	2722	3183	2406	4102	3198	2901	1342	2297	2316	4269	3839	2665	6720	3096	1728
Aldh7a1	2684	3238	2867	2814	3664	2889	2544	2741	3868	2647	3417	2639	2870	2467	2907	2307	2583
Aldh8a1	12	6	31	13	11	3	15	4	2	6	34	11	26	23	35	21	20
Aldh9a1	4011	4845	5062	5291	5280	4882	5006	4256	5415	6191	4213	4401	4036	3685	4463	4654	3353
Aldoa	113	205	208	130	202	164	140	147	305	270	67	135	46	111	161	62	94
Aldoart2	0	0	0	0	0	0	0	0	0	0	0	0	0	0	0	0	0
Aldob	4	9	0	2	0	3	0	3	0	5	16	5	100	34	0	32	19
Aldoc	352	223	474	381	168	224	318	245	319	150	285	389	463	395	59	457	499
Alg1	287	314	383	347	372	378	314	416	389	319	307	243	319	347	297	331	295
Alg10	2056	2051	1657	1746	1948	2164	2008	2190	3033	2185	2606	2053	2630	2357	1911	2097	2650
Alg11	831	950	973	951	835	975	1001	815	860	818	855	927	1090	1148	777	992	799
Alg12	518	545	629	578	604	509	483	595	803	759	633	541	565	487	213	506	485
Alg13	226	223	293	213	219	241	263	249	315	335	498	231	527	375	249	255	368
Alg14	667	636	726	614	735	649	510	575	854	677	1257	534	956	988	419	747	1084
Alg2	847	958	1277	1117	1003	1187	983	957	851	856	1266	1149	1246	1130	740	1216	1125
Alg3	633	744	802	647	829	624	721	682	796	785	507	540	520	499	535	641	530
Alg5	983	895	953	948	1088	891	882	1197	1388	1658	1597	818	1160	1159	513	928	1021
Alg6	461	426	466	350	393	429	387	333	451	325	636	436	626	503	524	470	466
Alg8	492	716	699	550	781	528	541	611	776	559	575	440	433	467	301	371	421
Alg9	700	687	842	753	755	780	703	746	933	659	770	686	760	655	840	697	762
Alk	62	15	86	74	19	25	80	40	1	27	11	47	64	90	14	31	31
Alkal1	0	0	0	0	0	0	0	0	0	0	0	0	0	0	0	0	0
Alkal2	10	0	12	32	5	27	18	9	5	19	6	42	62	22	0	114	30
Alkbh1	1101	1298	1159	1145	1062	1092	1201	1180	1205	1602	1155	1186	1187	1227	883	1229	1360
Alkbh2	195	203	208	254	151	152	181	136	176	162	196	151	181	139	99	175	142
Alkbh3	931	1003	1359	1170	1011	958	1081	969	1394	1591	1012	970	1056	1074	1694	1087	1199
Alkbh4	171	118	176	154	170	148	149	150	199	123	117	178	197	153	157	177	217
Alkbh5	785	756	705	742	699	834	931	713	1023	798	875	928	782	828	1097	957	967
Alkbh6	423	548	622	643	554	450	554	537	565	620	433	509	421	376	347	394	368
Alkbh7	598	419	630	387	409	380	358	416	344	330	442	324	529	477	457	373	455
Alkbh8	202	197	147	164	151	169	247	215	141	167	185	160	216	206	104	149	160
Allc	0	0	0	1	0	0	0	0	0	0	1	0	0	1	0	0	0
Alms1	1510	1715	1342	1289	1350	1420	1595	1381	1638	1142	1353	1643	1424	1406	677	1396	1118
Alox12	838	1650	1959	2237	597	1728	1684	852	870	940	580	1272	617	322	64	1588	85
Alox12b	0	0	0	0	0	0	0	0	0	0	0	0	0	0	0	0	0
Alox12e	0	1	0	6	3	5	3	3	6	17	33	6	3	17	1	11	18
Alox15	466	43	23	36	63	19	121	65	41	280	74	63	56	61	77	173	52
Alox15b	15	2	4	4	4	2	7	9	0	5	1	1	20	2	0	2	0
Alox5	115	129	437	234	215	360	153	137	269	123	433	103	634	1009	639	268	272
Alox5ap	550	254	1149	472	268	321	199	342	2247	263	1040	119	545	937	884	296	1478
Aloxe3	43	24	44	22	51	20	22	25	35	19	29	23	24	19	9	34	21
Alpg	188	104	584	383	65	433	297	227	15	116	73	932	256	213	116	342	145
Alpi	0	0	0	1	1	1	1	0	0	0	0	0	0	0	0	0	0
Alpk1	1231	1113	1242	988	1186	1310	1249	1270	1625	1010	1255	1097	1434	1594	1267	1389	1521
Alpk2	42	45	113	149	117	123	120	63	42	140	134	506	105	63	907	104	93
Alpk3	20	10	21	13	10	9	14	18	4	696	626	1633	619	68	9695	1469	1015
Alpl	3104	6012	5804	8231	10564	5556	8358	6799	10033	10282	3490	4580	2301	2398	31	1428	637
Alpp	0	0	0	0	0	0	0	0	0	0	0	0	0	0	0	0	0
Als2	1472	1731	1645	1628	1188	1618	1735	1378	893	960	1242	1548	1134	1291	966	1212	1186
Als2cl	2469	3070	2334	2188	3464	2902	2738	2952	3060	3872	1462	2326	1756	1359	625	2711	733
Alx1	3	2	3	1	9	6	21	9	5	4	2	21	3	0	0	1	0
Alx3	0	0	0	0	0	0	0	0	0	0	13	0	1	1	7	4	8
Alx4	1	19	3	3	2	18	0	7	5	9	53	1	45	0	13	121	24
Alyref	1220	1376	1656	1334	1593	1334	1138	1286	2267	1868	1912	1378	1539	1797	926	1620	2270
Amacr	285	214	312	250	273	246	245	179	230	211	281	262	322	230	496	265	238
Ambn	0	0	0	0	0	0	0	0	0	0	0	0	0	0	0	0	0
Ambp	1	0	0	0	0	0	0	0	0	0	9	0	78	30	0	74	18
Ambra1	1692	1768	2121	1805	1622	1982	1863	1898	1690	1762	1223	1779	1456	1829	1546	1850	1782
Amd1	2963	3496	3584	3079	2952	3633	4034	2781	2655	2610	3497	4189	3813	3325	1086	3548	2810
Amdhd1	0	0	4	0	0	0	0	0	1	0	0	2	1	0	0	0	0
Amdhd2	890	1025	1201	957	1074	836	808	971	1775	1487	1166	666	816	929	570	1024	1368
Amelx	0	0	0	0	0	0	0	0	0	0	0	0	0	0	0	0	1
Amer1	533	480	204	303	365	569	520	453	358	424	425	492	631	573	235	513	339
Amer2	10	3	10	7	11	5	12	13	0	1	4	13	13	39	0	16	0
Amer3	0	0	5	5	0	1	2	0	0	0	0	0	0	2	0	0	0
Amfr	7324	8618	7941	8152	7131	8727	7854	7907	7112	8016	7337	8023	8267	7552	7615	9291	6692
Amh	18	2	4	10	6	9	2	10	4	6	3	5	2	13	15	4	2
Amhr2	14	11	8	8	3	6	6	8	0	9	4	3	3	4	88	14	14
Amigo1	662	536	798	737	460	725	661	656	214	372	562	764	823	776	1273	1002	652
Amigo2	871	703	994	893	1138	843	723	640	1705	1100	746	689	957	1540	264	1037	1573
Amigo3	98	236	210	203	163	171	162	172	100	98	186	145	125	135	54	96	145
Ammecr1	726	632	514	576	681	669	612	647	1790	877	1177	873	670	659	305	700	1104
Ammecr1l	1830	2044	1647	1762	1903	2009	1802	1763	2093	2305	1861	2041	1730	1778	1252	1746	2376
Amn	0	1	5	0	1	1	0	0	7	1	4	0	6	6	0	2	4
Amn1	284	348	370	323	239	260	306	248	235	231	460	327	363	355	339	266	336
Amot	379	393	322	366	458	391	387	414	487	874	1004	1203	877	464	3159	1330	1091
Amotl1	7810	8423	7666	9665	7420	10588	10714	7570	4631	6356	5673	13575	6361	6026	12046	9436	5551
Amotl2	1121	1988	1284	1046	1591	1747	1393	1427	1285	1741	2293	2703	1933	2204	2510	3179	2250
Ampd1	9	6	10	2	14	4	4	11	9	515	521	4585	630	84	38570	848	964
Ampd2	1474	1597	1788	1671	1585	1431	1506	1479	1596	1800	1219	1454	1439	1372	789	1558	1569
Ampd3	1185	1609	1918	1705	1995	1744	1936	2116	4278	3347	1357	1655	1187	937	1271	2081	865
Amph	146	112	165	193	95	181	101	110	23	62	249	175	232	174	170	188	199
Amt	1281	2208	1907	2126	2538	1785	2009	2156	2090	2378	1204	1369	1316	911	410	969	355
Amtn	0	0	0	0	0	0	0	0	0	0	0	0	0	0	0	0	0
Amy1	0	5	1	1	0	1	0	4	0	4	1	95	22	3	140	7	1
Amy2a3	0	0	0	0	0	0	0	0	0	0	0	0	0	0	0	0	0
Amz1	307	161	428	168	191	225	119	122	74	104	449	107	361	698	1187	141	824
Amz2	1804	1963	1863	1830	1740	1974	1663	1724	1622	1540	1630	1893	1852	1660	2523	1833	1376
Anapc1	2715	3294	2981	3156	3600	2970	2789	3489	3641	2969	3267	3101	3139	3383	1387	3117	3061
Anapc10	535	435	558	472	490	479	528	522	613	435	648	563	657	595	338	428	499
Anapc11	1024	864	1231	1034	1020	987	785	891	1195	962	1642	882	1349	1296	1014	1058	1357
Anapc13	1382	1689	1883	1834	1874	1818	1533	1813	2306	2025	1354	1597	1204	1038	1763	993	949
Anapc15	823	961	1326	886	960	844	760	823	1168	949	1109	647	765	750	915	537	842
Anapc16	752	591	742	511	515	590	551	625	626	467	713	609	806	766	782	632	624
Anapc2	3271	3872	4297	4026	3564	3994	3399	3734	3542	3384	3040	3180	3232	3041	2524	3156	2459
Anapc4	2122	2153	2263	2101	1968	2142	1909	2172	2260	1899	2293	1966	2513	2047	1465	1961	1683
Anapc5	6607	7090	7815	7335	6901	7302	6150	7183	6981	7008	8163	6791	7599	7372	7577	7473	7069
Anapc7	1081	1064	1422	1202	1063	1248	1175	1149	1078	1089	1061	1265	1097	1146	1011	1657	1063
Ancv1r	0	1	0	4	1	0	0	1	0	0	1	0	0	6	0	0	1
Andpro	0	0	0	0	0	0	0	0	0	0	0	0	0	0	0	0	0
Ang	512	586	584	705	855	439	682	1014	863	1376	440	422	475	367	48	296	136
Ang2	248	376	105	154	320	176	345	190	232	205	122	272	233	165	0	42	24
Angel1	665	1002	957	1023	672	840	962	714	598	634	442	818	427	469	476	700	335
Angel2	1680	1728	1804	1759	1620	1635	1640	1710	1461	1674	1712	1622	1841	1727	1308	1625	1761
Angpt1	562	792	573	475	277	1130	634	970	479	642	2013	858	3759	1548	424	3097	1275
Angpt2	2340	2462	1704	830	1371	2580	756	1872	1102	657	3503	1434	4043	3514	324	3486	2469
Angpt4	132	18	153	105	110	123	71	30	24	15	170	77	77	111	695	9	160
Angptl1	347	235	531	472	286	493	415	362	33	106	613	590	1156	961	1221	635	536
Angptl2	1735	1203	1542	1399	1308	1862	1224	1057	422	1093	2245	1526	3052	2826	5749	3252	2350
Angptl3	0	0	0	0	0	0	0	0	0	0	1	0	16	1	0	5	5
Angptl4	1012	392	579	369	1303	1001	260	432	2068	1130	2157	409	687	665	2499	272	616
Angptl6	12	8	19	13	3	8	12	7	5	5	9	4	4	14	5	8	10
Angptl7	27	22	85	20	46	11	16	34	26	11	391	42	15	17	94	50	23
Angptl8	10	1	0	10	0	1	15	4	3	0	3	41	0	10	245	0	20
Anhx	0	0	0	0	0	0	0	0	1	3	1	0	0	0	0	0	0
Ank1	18	77	41	43	3	3	44	5	272	579	712	2709	452	83	9300	1009	666
Ank2	1050	807	1620	1601	817	1622	1940	853	158	866	1687	2169	2259	2234	2241	2666	1879
Ank3	2526	2936	2379	2503	2464	2678	3553	2943	3708	2620	2090	3121	2728	2138	2295	2998	1328
Ankar	0	0	0	1	0	1	0	0	0	7	0	0	0	0	3	1	0
Ankdd1a	138	162	270	251	89	308	234	107	84	39	106	122	63	101	97	59	194
Ankdd1b	47	56	46	33	47	23	21	21	65	76	72	9	46	19	8	167	51
Ankef1	99	0	10	23	7	56	15	1	7	3	17	100	21	8	2540	0	5
Ankfn1	4593	5542	5000	6185	3440	6189	8472	4847	518	3077	934	5575	2268	2371	8	1071	171
Ankfy1	5273	5635	4979	5122	5277	6409	5562	5402	5232	5847	5074	5124	6474	7399	3255	5836	5819
Ankh	1273	1178	1043	715	973	1016	800	774	529	672	1720	1212	1778	1453	1360	1830	1709
Ankhd1	3298	4314	3107	2955	3511	3985	4466	3959	4583	4359	2877	4176	3254	3397	2333	3381	2734
Ankib1	1711	2174	1754	1985	1931	2028	1916	2077	2018	2428	1616	1843	1821	2001	1034	1567	2454
Ankk1	320	845	570	535	2540	933	666	2037	2376	3958	760	323	199	210	5	341	207
Ankle1	196	115	181	117	272	90	25	134	307	52	331	56	173	197	48	77	189
Ankle2	3064	2810	2644	2519	2290	2854	2766	2753	2629	2330	2520	2861	2721	2494	1915	2846	2476
Ankmy1	135	97	110	109	68	133	113	109	61	96	27	170	42	62	35	95	51
Ankmy2	2355	2955	3065	2868	2432	2653	2860	2781	2359	2489	2324	2558	2859	2487	1350	2922	1929
Ankra2	752	706	775	663	726	608	670	733	746	690	642	636	702	587	399	483	409
Ankrd1	143	59	134	176	105	167	142	107	22	38	568	249	167	168	2187	141	1254
Ankrd10	5458	6086	3830	4711	3875	5598	5429	4225	2991	4386	3102	4266	5321	4586	5643	5146	3122
Ankrd11	7125	7764	6566	6694	6182	8360	8203	7732	6756	7087	3944	8153	5627	6013	5374	7734	5564
Ankrd12	2277	2209	2263	2106	1733	2373	2213	2007	1851	2116	1558	2553	2487	2698	1898	2581	2712
Ankrd13a	6748	8410	8270	8121	7556	8792	7643	8422	7833	9046	6140	5741	6475	6691	2736	7692	6783
Ankrd13b	1250	1515	1470	1517	1519	1433	1238	1342	2511	1430	943	1182	1113	863	564	1426	724
Ankrd13c	1688	2063	1686	2065	1963	2011	2159	2055	2697	2435	1931	2054	2049	2034	813	1920	1798
Ankrd13d	296	389	593	442	346	448	372	366	473	246	230	369	237	236	196	187	320
Ankrd16	198	294	274	225	268	237	192	236	189	220	145	212	173	155	149	181	181
Ankrd17	5017	6170	4401	4639	5584	6273	5949	5548	6754	6511	4774	6075	5099	5481	3842	5056	4548
Ankrd2	4	2	1	3	0	3	1	1	4	21	139	44	6	5	755	20	22
Ankrd22	548	822	892	947	985	906	1127	897	1642	1511	971	814	701	406	4	872	75
Ankrd23	42	66	63	81	75	59	62	50	76	414	1112	6690	583	153	18662	978	1319
Ankrd24	227	219	244	171	239	232	150	162	149	164	428	196	240	218	335	161	262
Ankrd26	431	535	396	404	400	537	595	441	488	370	532	606	599	519	353	494	374
Ankrd27	2272	2952	2622	2524	2538	2509	2445	2564	2292	2782	1705	2068	1946	2040	968	1935	1739
Ankrd28	1885	1589	1580	1620	1652	1622	1694	1771	1755	2075	1934	2072	2242	1938	2821	2254	1760
Ankrd29	504	612	395	642	437	555	489	489	171	314	385	438	485	619	37	413	309
Ankrd31	0	0	0	0	0	0	0	0	0	0	0	0	1	0	0	0	0
Ankrd33	2	0	0	2	0	1	0	3	1	0	0	6	0	0	3	0	0
Ankrd33b	178	131	109	53	59	143	84	66	130	104	287	71	215	218	262	326	226
Ankrd34a	78	44	72	96	36	49	72	30	15	24	38	97	66	53	28	49	44
Ankrd34b	1	6	9	5	0	1	10	0	0	1	14	2	31	29	0	2	23
Ankrd34c	0	0	0	0	0	0	0	0	0	0	0	0	0	0	1	0	0
Ankrd35	614	1046	1116	1280	769	715	1143	1131	138	851	245	722	342	309	12	314	72
Ankrd36	17	11	62	47	72	31	30	56	14	20	23	34	29	16	18	20	27
Ankrd37	98	46	76	63	51	52	74	49	92	45	102	104	133	119	41	90	133
Ankrd39	160	103	215	186	139	153	147	143	165	142	145	111	154	183	57	170	136
Ankrd40	2773	2686	2525	2159	2657	2814	2284	2634	2305	2387	2869	3388	2815	3221	3316	3147	3346
Ankrd40cl	0	0	1	0	0	0	0	0	0	0	1	0	0	0	0	0	0
Ankrd42	439	514	431	454	390	532	467	520	570	431	393	497	544	410	192	399	290
Ankrd44	796	690	1278	802	580	800	694	837	441	653	938	677	909	1339	828	925	2439
Ankrd45	49	55	143	133	63	83	154	87	61	27	41	46	37	60	2	18	31
Ankrd46	6690	9334	7041	7934	5520	8398	7003	8021	1590	4491	2291	5536	3605	3404	1468	2503	1425
Ankrd49	757	817	710	642	866	614	689	814	1050	823	1069	682	1084	920	597	684	1033
Ankrd50	2270	2758	2349	2607	2497	2920	2925	2407	1683	2321	2086	2635	2720	2675	728	2178	1517
Ankrd52	1410	1676	1011	1185	1533	1871	1595	1552	1550	1846	994	1750	1100	1097	1975	1076	1136
Ankrd53	2	0	0	2	0	0	2	0	0	0	0	0	0	0	0	0	0
Ankrd54	602	583	644	589	489	570	494	487	443	471	453	393	432	520	383	604	451
Ankrd55	224	73	219	86	222	89	88	116	163	116	174	108	144	244	63	79	300
Ankrd6	299	583	434	621	365	619	528	463	625	492	334	727	449	271	187	945	180
Ankrd60	9	9	8	11	2	10	7	10	8	17	1	3	8	11	11	9	11
Ankrd61	3	2	0	4	4	7	2	3	0	0	0	4	1	2	0	2	0
Ankrd63	1	4	2	6	0	0	0	0	0	2	0	3	1	0	0	1	1
Ankrd65	18	52	18	26	36	29	36	20	110	45	46	45	16	12	0	51	7
Ankrd66	8	4	6	3	1	12	2	2	7	2	16	11	15	17	8	9	41
Ankrd7	10	5	14	10	8	11	2	4	11	3	9	23	32	18	7	10	7
Ankrd9	2859	4780	3083	3380	4221	3819	3643	3951	3313	4931	1742	3195	2843	1938	1035	2898	1106
Anks1a	2635	2887	3454	3244	2820	3193	3063	3205	2807	3065	2005	3174	2298	2620	1366	2717	2158
Anks1b	3	3	11	14	0	2	5	0	1	4	7	0	1	2	1	2	12
Anks3	801	881	1026	863	780	862	736	652	566	684	569	682	586	505	601	678	430
Anks4b	16	8	17	6	12	10	7	7	22	6	23	12	40	3	9	22	39
Anks6	702	1074	892	935	966	1037	945	970	947	1087	619	855	656	645	229	1005	350
Ankub1	1	1	0	0	0	0	0	3	0	0	0	6	0	1	0	0	5
Ankzf1	1692	1793	2063	1762	1698	1765	1679	1831	1853	1827	1071	1647	1456	1343	1285	1637	1024
Anln	1135	612	359	464	1182	467	202	536	1067	297	2385	316	1295	1500	80	370	1276
Anlnl1	196	103	44	96	211	92	34	117	188	72	417	70	265	306	10	67	225
Ano1	4357	4633	5305	5942	6107	5559	7338	4822	6255	5552	3202	5713	3693	3052	364	3753	1229
Ano10	2514	2641	2893	2776	2308	2610	2556	2786	2522	2382	2165	2672	2722	2173	2681	2601	1662
Ano2	12	28	10	12	27	18	15	37	2	23	8	13	8	19	12	41	0
Ano3	39	25	21	20	27	49	9	74	2	5	0	64	81	47	0	0	12
Ano4	5	12	38	42	32	41	16	24	3	124	165	43	161	66	8	268	112
Ano5	1	0	1	11	0	5	16	2	0	308	358	942	469	19	5647	652	623
Ano6	6256	5652	5487	4486	4888	6570	5137	5232	3867	4263	5209	5789	6398	7230	4304	6916	6711
Ano7	4	8	9	1	2	10	5	1	14	11	2	1	7	5	0	7	2
Ano8	1253	1108	1275	1061	947	1271	1026	1199	570	821	913	1334	1174	1134	1579	1560	1069
Ano9	195	318	227	332	329	272	384	347	358	412	175	180	164	129	1	110	60
Anos1	4	0	4	0	2	0	4	0	91	20	25	0	10	1	0	17	8
Anp32a	5905	6064	7643	6201	5820	6106	5523	5521	6196	4917	5911	5450	5325	5487	4271	4970	5226
Anp32b	6705	6399	8448	6397	6237	5802	4824	5813	8843	5667	5953	6006	4433	4860	4545	4791	6659
Anp32e	3433	3336	4352	3421	3193	3505	3390	3132	3399	3210	4461	4191	4626	5279	3592	4104	5538
Anpep	2626	1610	3958	1847	1843	2876	1463	1493	2031	1715	3159	1513	2397	3422	7908	3297	6714
Antkmt	750	794	1037	1005	708	731	737	860	512	697	567	699	640	725	620	736	545
Antxr1	3253	3328	2562	2879	2768	3890	3499	2597	2044	2115	3316	3823	3820	4169	2824	3882	3133
Antxr2	3039	2234	2350	1787	1778	2191	1919	1975	2853	1774	3600	2556	3498	4327	3424	2389	3445
Antxrl1	0	1	0	0	0	0	2	0	0	0	0	0	2	0	0	0	0
Anxa1	8086	6941	6212	6343	15170	7012	5558	9705	55144	32659	137231	18809	15485	12121	9774	25733	9205
Anxa10	0	0	0	0	22	0	0	3	35	6	3	2	56	3	0	1	0
Anxa11	7954	8833	9458	9084	7648	9820	9169	7960	10469	7972	6475	7613	7731	7546	4574	8888	6109
Anxa13	4	0	0	1	0	3	0	2	4	1	2	1	2	0	21	4	0
Anxa2	17688	15269	18660	14730	20211	15203	10454	11261	52432	18700	40087	17715	17809	18706	11898	20764	18474
Anxa3	4976	6994	7292	6771	9076	6743	5549	7729	10416	10493	6850	4535	6296	6380	1366	6343	8200
Anxa4	8431	11762	13071	12584	12768	12537	11959	9479	11633	12327	10649	9313	10669	9457	5480	7752	6241
Anxa5	8692	6937	7941	6235	6075	8381	4577	5811	4924	4899	10299	5567	9035	9574	9938	9344	7932
Anxa6	13376	11243	11781	10083	8800	10597	9234	9179	4162	6103	15938	11094	14184	14632	14223	14197	14790
Anxa7	6427	8793	8029	8210	8548	7460	7428	7845	9626	10246	8069	5972	8010	6667	3744	7923	4615
Anxa8	5037	11127	8452	11552	12531	7227	13169	11721	17642	16429	7000	8598	8365	6165	16	7221	1318
Anxa9	976	1842	1278	1453	1331	1493	1234	1827	507	1478	725	770	731	368	0	1072	96
Aoah	202	133	401	107	151	146	58	110	437	122	1754	16	777	1299	621	219	2156
Aoc1	115	137	22	11	93	68	92	62	294	13	198	28	66	165	0	4	85
Aoc3	9932	6529	8611	7510	7256	9996	7775	6212	1636	3147	10097	11794	12099	12714	25538	9734	10266
Aopep	2456	2203	2468	2622	2197	2676	2597	2310	971	1223	2012	2537	2791	2407	796	2694	1565
Aox1	567	398	460	607	326	621	426	292	117	156	597	688	851	755	1389	901	489
Aox2	9	34	21	35	88	18	54	60	98	76	42	120	38	28	4	20	7
Aox3	113	102	133	108	50	144	136	64	40	69	154	355	332	281	1225	663	125
Aox4	1	0	5	0	2	0	0	0	0	8	1	13	1	5	0	7	2
Ap1ar	1259	1192	1316	1501	1267	1482	1414	1376	1446	1465	1231	1441	1194	1305	665	1396	1415
Ap1b1	3020	4002	4639	3913	3551	4113	3388	4062	3979	4048	4337	2806	3651	4355	2055	3478	5153
Ap1g1	4278	5276	4303	4329	5135	4898	5056	5291	6620	6723	4799	4697	4429	4724	2712	4754	4134
Ap1g2	976	1324	1479	1122	1196	1086	1045	1169	1931	1407	742	826	711	779	531	985	940
Ap1m1	2128	1999	2505	2030	2072	2139	1763	2029	1860	1989	2157	1811	1930	2226	1720	2121	2816
Ap1m2	1208	2726	2000	2583	2548	2124	1932	2453	3810	3267	1494	1474	1285	815	5	1284	167
Ap1s1	2410	3322	3151	3025	3640	2740	2664	3332	4220	3328	3455	2141	2645	2681	1072	2181	2398
Ap1s2	1083	662	3018	1187	908	1063	759	860	467	945	2250	670	2165	2490	1920	1252	5321
Ap1s3	3016	4528	3847	4505	4775	4610	5324	4480	5889	8167	2420	2578	3827	1989	64	2417	605
Ap2a1	2673	3304	3509	3189	3214	2935	2687	2966	3165	3347	2860	2819	2541	2636	2519	2997	3156
Ap2a2	4535	4292	5922	4750	4814	4986	3842	4183	7697	4910	7323	4288	5743	7726	6707	5198	8812
Ap2b1	6413	7177	6749	6603	6701	7920	6883	7028	7697	6395	7526	7079	7184	8062	4537	7533	7079
Ap2m1	9295	9952	12435	10301	10229	9718	7658	8839	10207	9994	11974	7990	9228	11350	7753	9229	14286
Ap2s1	1906	1735	2887	2045	2194	1964	1481	1781	3092	1944	3366	1488	2417	3370	2141	1548	4146
Ap3b1	2704	3068	2985	2909	3098	3293	2982	3715	3558	3436	3161	3062	2591	3096	1993	2405	2992
Ap3b2	352	794	549	921	237	795	603	397	130	105	102	330	266	276	37	378	28
Ap3d1	6778	8576	8520	7903	7667	8300	7828	7721	8801	8266	5682	7286	5632	6026	5154	6040	6271
Ap3m1	1850	2075	2240	1911	2002	2079	1814	2024	2742	1987	2506	1672	2379	2338	1184	1942	2229
Ap3m2	1505	1893	1585	1549	1297	1602	1618	1716	1279	1300	817	1204	1350	1348	740	960	880
Ap3s1	1258	1291	1334	1186	1343	1186	1136	1248	1705	1381	2263	944	1659	1670	893	1059	2102
Ap3s2	953	1065	1381	1230	1078	1028	1034	1083	1152	1139	1251	837	1196	1232	1053	1115	1155
Ap4b1	838	896	996	866	746	836	844	913	830	792	1040	1010	1027	915	739	928	887
Ap4e1	910	755	883	920	761	887	808	809	697	889	1116	871	993	1054	977	904	1163
Ap4m1	1221	1428	1261	1185	1151	1306	1317	1120	1319	1259	858	1094	909	910	538	972	630
Ap4s1	567	634	508	532	490	515	557	494	444	541	638	714	589	537	939	546	583
Ap5b1	652	949	776	636	965	871	607	864	1056	1118	605	508	701	716	365	808	722
Ap5m1	537	605	558	571	628	741	757	642	750	610	750	675	816	822	633	576	742
Ap5s1	223	178	194	180	206	266	220	221	157	207	173	215	250	306	318	235	352
Ap5z1	863	1094	1339	1072	928	950	924	1054	1003	958	688	796	774	837	915	946	942
Apaf1	788	722	975	698	781	852	603	739	1514	1080	1488	776	1238	1981	937	982	2890
Apba1	644	571	833	726	612	583	600	630	198	371	826	478	901	1169	742	874	992
Apba2	41	34	67	50	34	30	21	19	7	13	26	29	15	64	3	21	34
Apba3	1298	1395	1632	1380	1317	1244	1250	1199	1194	1143	1337	1413	1456	1466	1235	1493	1343
Apbb1	1637	1047	1544	1173	817	1523	1093	1306	301	438	1320	1469	1688	1370	1093	1434	1004
Apbb1ip	743	399	1359	572	457	699	310	502	578	529	1049	305	702	1473	1849	477	2719
Apbb2	5446	7126	5331	5667	6375	6456	6803	6833	6748	8467	4129	5279	4975	4376	3270	5905	3511
Apbb3	1080	926	1130	956	940	958	915	1031	964	982	743	846	867	897	788	991	611
Apbh	0	0	0	0	0	0	0	0	0	0	0	0	0	0	0	0	0
Apc	2917	3048	2338	2861	2475	3269	3151	2836	2894	2581	2203	3562	2863	2769	2480	3216	2760
Apc2	312	228	317	346	209	356	308	309	68	109	267	251	385	495	209	372	341
Apcdd1	1118	1303	1916	2067	1647	2122	1619	1428	1060	1382	2404	2246	2385	2077	2481	2339	945
Apcdd1l	24	20	62	108	26	78	63	69	5	25	9	50	38	52	13	47	30
Apcs	0	4	0	0	0	0	0	0	0	0	1	0	33	8	0	12	5
Apeg3	0	4	0	0	0	0	0	0	0	4	0	0	0	0	2	0	0
Apeh	1455	1817	1941	1879	1882	1751	1584	1834	2291	2077	1950	1336	1784	1578	1163	1706	1499
Apela	0	0	0	0	0	5	2	6	0	0	1	4	0	0	0	4	0
Apex1	1081	1419	1555	1407	1331	1187	1283	1304	1746	1218	1649	1450	1414	1339	1175	928	869
Apex2	255	259	273	252	282	197	211	247	262	206	333	248	238	216	186	307	280
Apex2l1	0	0	0	0	0	0	0	0	0	0	0	0	0	0	0	0	0
Aph1a	3063	3565	4746	3576	3717	3432	2730	3190	5140	4356	4467	2547	4136	4625	2633	4433	5868
Aph1b	240	160	321	137	132	210	80	147	174	109	360	129	350	316	215	268	481
Aph1bl1	120	23	6	9	6	36	10	8	9	43	20	20	4	8	22	6	15
Aph1bl2	335	268	426	257	216	275	271	253	131	133	431	299	467	494	274	485	469
Api5	4520	4777	4863	4650	4617	5008	4774	4790	5640	5032	6853	4952	6709	6795	2930	5270	6432
Apip	342	369	391	419	358	356	433	373	284	316	415	333	448	310	294	225	244
Aplf	1135	1289	1188	964	1025	1230	1149	1211	1027	1033	619	1004	645	722	448	915	705
Apln	31	17	36	31	77	47	44	30	126	39	130	81	80	154	159	92	292
Aplnr	2251	943	813	842	1879	1106	701	736	1071	898	2213	488	2103	2178	1474	982	1037
Aplp1	362	271	282	259	165	202	181	161	178	112	380	140	383	366	173	437	348
Aplp2	25002	29829	30091	29717	23772	32443	29920	26451	16716	24743	17544	26834	24746	22846	22126	23080	13527
Apmap	1698	1677	1731	1598	1613	1879	1585	1591	1609	1580	1645	1577	1891	1630	3121	1624	1252
Apoa1	54	17	32	24	21	17	14	3	6	12	15	11	49	8	18	66	14
Apoa2	0	0	0	0	0	0	0	0	0	0	11	1	50	17	0	24	16
Apoa4	0	0	0	0	0	1	0	0	0	0	1	0	15	6	0	9	1
Apoa5	0	2	0	2	0	1	1	1	1	0	12	5	30	4	0	19	2
Apob	0	0	0	0	0	0	0	0	0	0	7	0	116	46	0	62	14
Apobec1	976	449	1848	457	344	447	181	364	1374	517	2604	115	760	1179	1761	312	1445
Apobec2	425	150	311	195	76	234	252	268	5	2220	1609	3154	2868	454	7684	4207	2059
Apobec3	441	607	620	486	1022	465	552	721	1739	1290	606	432	465	415	100	334	492
Apobec4	0	0	0	0	0	0	0	0	0	0	0	0	0	0	0	0	0
Apobr	210	148	724	221	227	235	148	256	600	345	415	132	232	493	625	480	941
Apoc1	29	10	20	18	11	12	14	22	5	25	48	3	84	32	10	69	27
Apoc2	0	0	1	0	0	0	0	0	0	0	12	0	40	5	0	38	4
Apoc3	0	0	0	1	1	2	6	0	3	1	48	3	148	25	22	75	28
Apoc4	1	5	16	19	3	17	4	9	0	12	11	25	16	19	4	20	9
Apod	1082	294	1162	525	964	267	523	898	109	288	1102	478	2066	2429	98	245	1104
Apoe	40593	31062	58529	35067	30471	40990	23176	32125	17025	36072	102144	18855	84131	123934	62281	50374	103858
Apof	0	0	0	0	0	0	0	1	0	0	0	0	5	0	0	0	6
Apoh	2	0	5	0	0	5	0	1	5	0	28	1	154	48	0	46	29
Apol11a	335	170	1765	282	157	274	162	329	67	309	175	189	597	1635	1217	751	4104
Apol2	11	11	10	8	40	3	3	11	38	13	15	12	3	11	7	7	22
Apol3	773	563	1927	657	755	673	425	688	640	748	813	515	1151	2093	536	1237	3192
Apol9a	470	368	1001	344	616	1180	642	461	275	417	551	458	2894	2995	3028	1968	1777
Apold1	403	537	428	292	319	373	268	403	557	528	926	2441	851	809	465	1448	894
Apom	46	57	60	29	61	43	53	43	50	59	26	36	38	34	36	34	31
Apon	1	0	1	0	0	0	0	0	1	0	0	0	5	4	0	0	0
Apoo	269	333	257	294	341	268	310	309	374	381	607	415	427	293	489	467	306
Apool	596	523	622	556	566	576	572	536	770	465	676	547	753	438	749	558	480
App	23203	26633	27065	27021	23249	34136	20364	20979	17732	20784	36397	29067	40470	37978	23690	52066	39356
Appbp2	2759	3349	2881	2824	3115	3336	3175	2976	3222	3330	3022	3108	3346	3055	1626	2909	3008
Appl1	2409	2256	1897	1966	2039	2674	2388	2077	2212	2245	2990	2708	3591	3274	1993	2725	2468
Appl2	1299	1097	1247	1011	675	833	743	1075	920	738	1188	1047	1569	1491	1355	1497	1025
Aprt	3735	3026	4244	3072	3138	2984	2057	2516	3172	2786	5513	2607	4226	5000	2320	3510	5337
Aptr	53	95	92	72	90	68	70	86	98	90	66	60	89	66	33	80	44
Aptx	812	956	964	776	765	1051	1081	1016	745	739	640	929	805	871	736	880	652
Aqp1	15912	11140	14625	12267	12625	13793	10507	11736	6503	13033	17683	14214	19198	17352	8793	33914	13172
Aqp10	0	0	0	0	0	0	0	0	0	0	0	0	0	0	0	0	0
Aqp11	27	28	20	46	49	16	23	39	34	30	23	44	20	20	20	17	7
Aqp12a	2	5	1	1	16	3	1	10	0	20	6	1	15	27	0	0	68
Aqp2	0	0	0	0	0	0	0	0	0	0	0	0	0	0	0	0	0
Aqp3	11666	20798	19567	20522	22857	22284	22467	23155	36492	29058	9296	16334	14325	9723	8	14134	2159
Aqp4	0	37	0	0	0	0	0	0	273	131	75	1349	153	17	1215	434	21
Aqp5	1	28	5	0	0	8	1	0	12	8	1	2	20	0	0	541	1
Aqp6	0	0	0	0	0	0	0	0	0	0	0	0	0	0	0	0	0
Aqp7	94	2	37	76	17	78	84	6	0	13	47	194	68	12	1919	10	22
Aqp8	2	2	3	1	2	3	13	10	2	13	1	6	18	9	1	6	2
Aqp9	5	16	10	9	30	9	1	9	101	20	83	11	22	40	21	18	27
Aqr	1815	1876	2022	1711	1960	1986	1778	1871	2309	1991	2278	2059	2133	2309	1251	1879	2193
Ar	177	167	67	111	80	303	181	156	18	224	619	441	733	677	280	1057	418
Araf	2863	3390	3988	3195	2843	3451	3131	3285	2598	3045	2656	3352	2953	2765	2737	3269	2576
Arap1	4399	4721	5996	4347	4613	4748	3692	4357	5406	4918	5477	3261	4559	6000	3617	5178	8194
Arap2	1934	2940	1833	2555	2284	2417	2819	2552	2024	2854	1259	2283	1982	1495	72	1497	435
Arap3	1938	1347	1288	1081	1434	1288	831	1062	1382	1116	1639	923	1915	1739	1106	2679	1525
Arc	61	63	86	33	40	61	88	44	27	30	198	514	103	55	98	71	73
Arcn1	6599	6774	6429	6296	7067	6651	6179	6394	7816	6884	10216	6793	8896	8896	5086	7235	9062
Areg	62	115	85	95	216	137	134	190	132	655	148	162	292	85	1	242	25
Arel1	1851	2219	2155	1938	2383	2412	2312	2237	2381	2836	1901	2132	2074	2093	1695	2025	2280
Arf1	15406	17711	19100	17694	19094	17561	16306	19156	22301	19894	20254	15755	16684	16949	9986	15845	16066
Arf2	971	985	1029	959	1073	1008	637	831	1133	1026	1555	787	1481	1554	617	1299	1330
Arf3	6701	7459	8506	7888	8614	8599	6784	7805	8265	9711	8164	6461	7520	8748	3417	7692	9447
Arf4	10104	10260	9549	9235	11041	9170	8379	9212	13280	11531	15408	7923	11715	11296	4852	8569	10831
Arf5	3467	3308	4446	3523	3526	3210	2540	3282	4519	3616	4930	2386	4151	3936	2947	4223	4930
Arf6	2404	3010	2848	2661	3094	2654	2721	2773	4371	4023	4430	2508	3286	3509	1212	2770	3959
Arfgap1	2834	2720	2986	2561	2571	2627	2309	2662	2905	2879	2665	2516	2443	2424	2658	2665	2759
Arfgap2	2798	3101	3561	3052	3117	3019	2835	3179	2943	3497	3026	3253	3530	3067	4714	3484	3026
Arfgap3	2642	2772	2733	2492	2487	2386	2363	2436	2836	2766	2608	1996	2669	2439	1169	2544	2287
Arfgef1	4390	5502	4492	4902	5490	5503	5741	5688	8360	7128	4224	5075	4255	4153	2454	4333	3626
Arfgef2	2122	2484	2298	2533	2324	2709	2560	2868	2702	3069	2026	2220	2180	2226	1719	2357	2222
Arfgef3	143	296	135	285	249	527	524	334	311	411	289	430	204	236	7	190	61
Arfip1	2598	2974	2794	2776	3140	2595	2775	3116	4766	3259	4163	2395	3377	3062	1154	2315	2604
Arfip2	2881	2963	3263	2825	2510	2855	2583	2850	2529	2440	2600	2595	2827	2778	1831	2816	2287
Arfrp1	1645	1948	2054	1755	1752	2051	1809	1792	1739	1874	1602	1349	1632	1568	1481	1848	1559
Arg1	200	87	141	85	154	180	56	63	1115	98	2851	66	228	307	350	184	342
Arg2	83	281	162	209	438	260	175	476	346	509	497	160	368	186	4	433	129
Arglu1	3410	3308	3687	3563	2857	3504	3575	3358	3047	3415	2253	3522	3149	3021	2124	3453	2842
Arhgap1	7113	8112	8717	8312	8119	8862	7835	7272	7520	6823	5942	8487	6462	6630	2693	5652	4710
Arhgap10	1385	1319	1594	1191	1267	1484	1188	1343	625	1070	1405	1793	1470	1370	1972	1405	1260
Arhgap11a	628	378	584	310	774	324	144	351	930	299	1585	336	864	1060	413	333	1188
Arhgap12	2299	2675	2183	2295	2321	2709	2739	2860	1748	2651	2019	2497	2552	2062	1073	1894	1339
Arhgap15	106	65	473	93	54	89	47	144	126	84	246	71	154	453	235	150	1030
Arhgap17	2056	1485	2668	1629	1664	1823	1248	1537	1787	1560	2601	1644	2147	3153	2766	2897	4777
Arhgap18	1475	1000	1407	991	941	1330	961	1271	1215	1344	2230	1259	1827	1485	2238	1629	1383
Arhgap19	196	117	182	114	196	87	97	129	226	115	404	156	259	232	183	167	271
Arhgap20	316	259	183	131	161	341	205	255	53	84	314	428	419	364	678	329	210
Arhgap21	2610	2757	2438	2364	2581	3065	2876	2608	2729	3181	1963	2715	2251	2453	2056	2822	2381
Arhgap22	296	279	427	287	414	334	294	307	349	338	358	187	263	238	297	278	381
Arhgap23	3419	3881	3452	3571	3053	3395	3560	2681	2198	2120	2404	3325	2716	2849	985	3029	2642
Arhgap24	1407	1664	1468	1558	1862	1950	2357	1619	1128	1333	1123	1675	1300	1432	561	878	897
Arhgap25	362	176	812	241	276	298	124	355	587	415	560	124	377	745	788	310	2036
Arhgap26	2003	2521	1804	2011	2346	2027	2158	2449	4976	3530	1381	1196	1647	1894	411	2156	2068
Arhgap27	3569	5268	4647	4532	5031	3928	4107	5457	6591	7246	2360	2785	2609	2307	668	2985	2188
Arhgap28	481	511	310	318	351	522	317	428	242	275	1067	361	1082	923	766	1041	743
Arhgap29	3120	3295	2744	2085	2779	3158	2174	2373	2505	2456	4258	2281	5282	4775	2832	5950	4360
Arhgap30	711	537	2477	588	666	614	375	905	830	1259	1511	221	890	2526	1885	562	5577
Arhgap31	1568	1135	890	663	909	1116	770	896	428	934	1435	1046	1720	1727	934	2307	1452
Arhgap32	4476	5959	3851	5327	5212	5436	6037	5317	5482	6275	2257	4797	3159	2762	1720	4208	1315
Arhgap33	241	133	218	127	193	139	128	139	118	67	148	140	135	100	152	222	180
Arhgap35	3858	4527	4390	4217	4075	5243	5302	4121	3226	3020	2854	5407	3659	3868	2047	3524	2366
Arhgap36	0	0	0	3	0	0	0	0	0	9	8	0	8	5	0	0	15
Arhgap39	1199	1249	1228	1145	1216	1427	1149	1294	1406	1215	765	1043	873	877	612	981	915
Arhgap4	470	433	1538	478	433	462	334	536	406	429	1027	278	528	1203	934	402	2493
Arhgap40	552	1048	499	598	759	966	912	921	662	890	265	321	457	238	2	467	72
Arhgap42	845	867	783	897	933	981	1020	842	1194	1170	967	936	939	1122	598	974	826
Arhgap44	296	212	281	220	216	295	259	219	43	125	254	442	389	351	522	386	206
Arhgap45	1044	685	2983	881	680	860	476	1087	1085	836	1283	323	924	2244	1574	809	4608
Arhgap5	2731	3218	1908	2509	2683	2976	3421	2944	3133	3206	3391	3133	3425	2940	1315	2547	2082
Arhgap6	625	674	624	507	573	736	573	641	241	481	852	767	1082	876	411	870	706
Arhgap8	258	420	235	324	457	318	433	379	896	844	255	242	268	265	41	241	120
Arhgap9	533	325	2154	638	440	628	217	566	723	714	1037	148	536	1342	1669	408	2985
Arhgdia	15838	15548	20792	15183	16554	15590	13398	14964	19418	17481	18941	11508	15017	19049	11193	14418	23638
Arhgdib	2753	1722	6845	2771	2304	2508	1682	1844	3299	2159	5700	1604	3309	5622	4122	2725	9057
Arhgdig	10	24	28	66	19	87	34	8	10	31	18	20	9	22	1	10	9
Arhgef1	4460	4185	6945	4616	4303	4284	3822	4429	4907	5025	3705	4018	3568	4322	4011	5074	6127
Arhgef10	2895	3444	2520	2676	2638	2967	2596	2466	1480	2005	2272	2294	2653	2446	1260	2695	1725
Arhgef10l	2683	4191	4248	4133	3789	3789	4104	3997	3474	3918	2920	3388	3438	3467	1499	3552	3213
Arhgef11	3871	4882	4008	3926	4244	4466	3569	4332	4649	4586	2498	3803	3233	3191	2094	3650	2280
Arhgef12	7335	7743	6098	6233	7007	8063	7112	7834	6922	7206	5113	8203	6340	6399	4848	7564	4617
Arhgef15	1056	806	780	589	723	649	463	661	460	817	747	564	771	708	716	1934	795
Arhgef16	799	1170	960	1166	1161	919	1302	1281	2782	1977	684	803	635	581	46	846	161
Arhgef17	3580	2934	2771	2431	2471	3760	2585	3199	1999	1418	2862	3818	3897	4369	1634	4379	3005
Arhgef18	3578	5977	5519	5549	5617	5770	6257	5948	3315	4893	2663	4256	3161	2798	880	2906	1453
Arhgef19	633	743	664	806	681	762	825	749	849	449	334	524	563	510	9	623	190
Arhgef2	3360	2690	3564	2550	2472	2475	2060	2291	2487	2500	3194	2399	3303	4054	2819	3732	5909
Arhgef25	6993	4995	4930	3774	3556	4599	3900	5641	1230	1454	3949	5421	4921	4728	883	3804	2913
Arhgef26	636	702	1006	1416	791	1435	1280	669	239	331	736	1464	701	732	389	658	366
Arhgef28	1135	1393	1013	1201	1340	1302	1488	1256	1648	1699	946	1293	932	767	219	1116	409
Arhgef3	2447	2224	3363	2478	2199	2511	2175	2635	2662	3252	1962	2902	3092	4222	1985	3213	4147
Arhgef33	16	24	17	22	19	45	8	28	13	16	49	27	59	25	14	90	20
Arhgef37	245	330	304	354	212	380	313	396	181	363	260	321	312	180	582	356	150
Arhgef38	0	4	0	0	1	1	4	0	36	0	1	3	0	0	0	33	1
Arhgef39	166	82	123	79	179	60	28	99	195	40	261	30	130	121	20	30	136
Arhgef4	1344	2081	1596	1883	2162	1747	2153	2303	3424	2788	1092	1783	1121	821	3	1332	135
Arhgef40	4503	3454	3822	3877	2955	3977	4255	4295	2247	2453	2454	2943	2961	2872	1627	3491	2303
Arhgef5	2662	3479	2957	3502	3606	4141	4317	3236	4027	4774	2223	3863	2141	1832	104	2531	739
Arhgef6	1291	1262	1968	1367	759	1729	2244	1181	331	804	1574	1033	1454	1890	2116	1373	3181
Arhgef7	4864	6028	4386	5114	7738	5234	4903	5227	8396	8921	4254	4026	4311	4345	3175	4929	4496
Arhgef9	552	714	527	701	599	864	780	742	515	751	476	651	895	607	522	653	461
Arid1a	6925	8386	7447	7275	7398	8005	7827	7532	8486	8630	4436	7414	4990	5731	4984	6878	6903
Arid1b	2840	3307	3267	3539	2692	3689	3603	3564	2417	3063	1882	3483	2762	2644	1922	3303	2312
Arid2	2653	2716	2257	2336	2330	2869	2965	2701	2592	2540	1821	3103	2432	2688	1494	2457	2228
Arid3a	211	118	194	113	102	157	158	141	213	172	235	102	206	398	219	113	392
Arid3b	285	343	393	287	270	358	356	321	131	300	122	368	262	334	335	261	399
Arid3c	408	589	454	465	409	140	245	571	1335	582	199	194	327	208	3	172	39
Arid4a	1362	1476	1417	1441	1241	1524	1475	1578	1354	1847	1343	1633	1435	1446	1023	1439	1813
Arid4b	2250	2279	1918	2074	1751	2459	2354	2212	1938	2371	1899	2177	2309	2266	1239	1910	1872
Arid5a	675	408	984	644	761	724	387	493	748	1047	945	949	1246	2335	890	1435	4045
Arid5b	3318	3130	3057	2587	3116	3417	3331	3107	3965	3471	3204	4175	3507	3878	1812	4094	5481
Arih1	3793	4096	3305	3599	3834	4166	3683	3824	4180	4138	4164	4327	4003	4214	3610	3666	4352
Arih2	2317	2412	2676	2370	2233	2446	2141	2431	2665	2818	1746	2581	2322	2203	3017	2529	2220
Ark2c	4	9	10	13	0	13	8	3	2	2	7	12	16	15	3	12	18
Ark2n	1102	1235	1247	1193	1174	1379	1272	1344	1143	1464	1523	1542	1651	1572	2063	1676	1295
Arl1	3168	3187	3149	3194	2974	3179	2831	3053	3834	2982	4037	3001	3717	3243	2168	2970	2734
Arl10	393	448	469	419	397	490	403	347	273	498	402	415	438	469	318	494	557
Arl11	519	226	421	150	221	324	82	155	345	169	1237	49	435	445	725	155	645
Arl13a	0	0	0	0	0	0	0	0	1	0	0	0	0	0	0	0	0
Arl13b	1302	1258	1069	1194	1019	1387	1470	1267	742	1058	953	1504	1179	980	565	1127	764
Arl14	2	28	7	8	67	11	18	51	390	240	29	1	21	15	0	9	4
Arl14ep	1554	1510	1616	1351	1247	1574	1534	1419	1229	1440	1256	1294	1392	1381	1223	1344	1213
Arl14epl	1	0	3	1	0	0	0	0	0	1	2	0	0	0	0	0	0
Arl15	766	876	799	684	718	791	698	548	1111	643	989	830	1005	873	402	948	794
Arl16	413	358	459	463	317	342	285	331	433	422	446	277	361	340	361	296	381
Arl2	604	740	1034	847	646	772	673	727	692	675	825	746	781	879	483	777	708
Arl2bp	3703	3822	3869	3782	3720	4128	3591	3439	3845	3539	4486	3334	4938	4432	2642	4686	3645
Arl3	1469	1370	1304	1300	1124	1402	1184	1203	952	925	1322	1484	1471	1268	1076	1314	955
Arl4a	1108	1217	1336	1382	1149	1473	1437	1314	1322	1242	1712	1351	1801	1599	530	1688	799
Arl4c	624	857	704	581	705	684	505	560	1556	917	984	1167	911	801	257	1789	1078
Arl4d	899	807	1242	855	707	772	1035	945	240	421	622	1878	674	673	895	683	355
Arl5a	3380	2968	3289	2696	2939	2985	2495	2960	2703	2472	3704	3321	3990	3923	2666	3411	3975
Arl5b	284	341	147	255	242	326	333	356	431	616	417	444	504	629	409	603	770
Arl5c	118	104	493	117	83	86	34	124	132	248	316	50	155	373	297	143	1467
Arl6	517	574	528	592	533	638	612	509	419	540	450	525	561	491	177	555	232
Arl6ip1	3140	3121	3788	3271	3404	3268	3096	3367	3398	2862	5554	2812	5052	4909	1409	2925	3940
Arl6ip4	1028	1268	1512	1386	1220	1213	994	1157	1392	1462	1143	1072	1192	1056	811	1130	966
Arl6ip5	3187	3739	4707	3942	3754	3821	3531	3535	4012	4717	4999	3046	5053	4710	5767	4694	5191
Arl6ip6	589	626	619	567	603	562	540	528	954	595	944	614	882	612	425	587	600
Arl8a	2149	2108	2755	2187	1976	2214	1790	2083	2244	2109	2486	1894	2619	3118	1730	2479	3207
Arl8b	5091	5114	5226	5155	5003	5359	5082	5136	5634	4939	5728	5391	5515	5585	4222	4696	5775
Arl9	7	32	19	45	4	48	23	29	0	6	1	15	10	6	0	1	0
Armc1	962	996	994	915	996	1004	916	1041	823	885	1801	1129	1773	1538	642	1312	1399
Armc10	1381	1227	1660	1333	1216	1292	980	1134	1306	1144	1348	1043	1421	1436	968	1342	1437
Armc12	0	0	0	0	0	0	0	0	0	0	0	0	0	0	0	0	0
Armc2	40	45	90	68	82	122	79	80	83	87	87	74	49	80	230	67	23
Armc3	20	21	93	44	18	39	16	31	19	19	43	8	32	91	53	28	124
Armc5	1609	1738	2285	1793	1794	1750	1650	1739	1634	1649	1247	1557	1521	1561	1174	1861	1260
Armc6	155	117	137	108	164	128	108	147	136	93	219	142	163	180	168	151	168
Armc7	471	511	702	535	522	449	444	563	471	554	364	318	371	325	238	495	352
Armc8	1227	1229	1332	1320	1138	1386	1272	1318	1239	1493	1335	1531	1529	1562	1532	1717	1361
Armc9	1021	1080	1056	1072	980	1102	1041	987	908	869	1171	1060	1089	972	804	1222	782
Armcx1	884	598	765	635	500	810	584	650	301	320	1250	936	1505	1095	605	1042	749
Armcx2	1102	589	605	524	677	687	501	521	272	322	1462	483	975	1194	356	949	1131
Armcx3	2757	1979	2289	1971	1974	2433	1950	2062	1267	1623	3540	2579	3740	3296	3780	3159	3282
Armcx4	1306	1336	920	924	936	1376	798	717	725	767	1863	938	1556	1244	890	3207	1507
Armcx5	353	321	386	372	220	409	442	337	228	340	310	531	380	385	565	405	295
Armcx6	239	145	152	112	158	174	113	163	23	66	176	196	170	165	142	146	150
Armh1	1	1	7	1	2	8	1	0	4	1	0	8	1	4	1	3	0
Armh2	0	0	0	0	0	0	0	0	0	0	0	0	0	0	0	0	0
Armh3	849	951	961	928	944	1011	908	885	1019	971	945	994	929	888	883	1022	843
Armh4	239	266	208	253	194	242	126	109	85	66	413	94	409	699	45	362	333
Armt1	417	399	496	417	371	416	353	425	379	304	693	558	536	554	826	553	511
Arnt	2447	2373	2559	2006	2036	2548	2233	2248	2297	1910	2547	2588	2673	2932	2430	2767	3006
Arnt2	85	42	67	70	86	62	56	26	55	45	273	115	135	153	75	121	108
Arpc1a	4097	5015	5042	5014	5023	4697	3951	4631	5251	5083	5698	3668	4843	4636	2625	4299	4717
Arpc1b	10997	11653	15663	11297	13801	10794	7676	11296	20310	15820	18077	6604	12408	17174	7863	11103	25443
Arpc2	12006	13639	16024	13676	15442	12897	12134	14044	19336	15914	15570	10534	11977	14113	7277	9194	17876
Arpc3	4262	5231	7173	4974	6689	4758	3984	5488	9512	6918	6490	3687	4317	4866	3346	3101	6212
Arpc4	4178	4055	6238	4126	4754	3776	2835	3400	5718	4972	6141	2976	4217	5579	2999	3830	9945
Arpc5	6513	6378	8685	6053	7897	6829	5192	6909	11149	9199	10236	4801	7159	9844	5538	5769	12761
Arpc5l	936	1523	1528	1133	1129	1228	1840	1858	1126	1636	1547	948	1612	1687	617	1223	1167
Arpin	886	1252	1047	979	1115	996	1171	1143	1317	1161	791	800	789	754	396	551	565
Arpp19	4814	4549	5018	4596	4359	5440	4744	5197	4237	4068	5506	5365	6602	6058	4016	4442	4248
Arpp21	20	16	73	21	11	4	12	12	2	268	184	75	227	93	787	373	461
Arr3	2	3	0	0	0	2	0	3	0	0	0	0	0	0	0	0	0
Arrb1	5321	4407	5285	3456	3343	4454	3866	4066	2839	2799	6154	4001	5007	5942	3597	5352	6399
Arrb2	1243	1316	2662	1289	1117	1107	998	1238	1409	1098	1562	757	1059	1515	1233	822	2523
Arrdc1	2323	3625	3670	3423	5293	3315	2668	4311	7067	6535	2812	1931	2256	2057	853	2519	2111
Arrdc2	258	195	715	293	279	194	215	254	614	339	303	343	273	292	1140	297	325
Arrdc3	1855	1879	2649	2988	2647	2380	2522	2529	6295	3806	4626	2777	4268	3206	3687	4270	2301
Arrdc4	1270	984	1536	1075	1369	1561	1161	1424	2106	1607	1739	1813	1420	2095	1322	2048	3680
Arrdc5	0	0	0	0	0	0	0	0	0	0	0	0	0	0	0	1	0
Arsa	2713	3065	3345	2897	2629	2809	2774	2577	2445	2502	1899	2153	2353	2467	1709	2665	2172
Arsb	831	659	1046	890	975	715	745	813	914	574	1058	1051	999	1131	987	859	939
Arsg	315	365	409	375	344	458	305	362	191	237	369	446	496	451	457	632	407
Arsi	434	362	477	263	603	379	153	236	394	280	1592	153	707	1004	578	401	1040
Arsj	135	97	72	87	140	104	73	89	71	37	222	87	255	365	57	150	276
Arsk	444	356	393	314	351	393	432	347	440	313	526	499	639	516	624	554	342
Arsl	1734	2399	2642	2580	2761	2416	1995	1988	3263	2493	1698	1872	1672	1660	1060	2216	1306
Art1	2	0	0	0	0	0	0	0	0	913	627	665	1039	91	7600	1903	1245
Art2b	1	9	37	8	3	0	11	4	5	6	2	4	1	18	1	8	65
Art3	792	349	984	577	381	749	1028	1683	66	564	669	2296	1738	1462	7174	1034	1134
Art4	109	121	250	70	114	141	98	151	319	365	234	133	300	361	5	457	432
Art5	0	0	0	2	1	0	1	0	0	136	70	82	143	18	3064	242	184
Artn	729	694	831	1003	954	840	745	512	931	496	529	786	659	522	92	870	197
Arv1	997	1053	1088	1029	1018	1071	1047	1042	1184	1072	547	912	736	671	570	856	720
Arvcf	508	528	759	829	617	708	685	408	385	459	428	647	551	645	673	640	460
Arx	1	0	0	0	0	0	0	0	0	32	12	53	27	2	260	44	29
Arxes1	41	11	22	35	10	10	31	15	0	1	11	25	19	12	272	5	13
Arxes2	7	2	2	4	1	4	4	1	2	0	17	7	18	10	16	7	2
As3mt	715	684	918	856	644	787	697	595	319	643	557	636	691	665	834	524	540
Asah1	3794	3693	4622	4314	3372	4357	4150	3909	3372	2959	5402	3479	5085	5407	3321	3680	5178
Asah2	382	512	520	488	470	573	576	493	363	350	399	497	478	540	557	399	449
Asap1	2557	1779	2311	1392	1303	1754	1248	1707	1371	1024	2255	1569	2131	2758	2170	2168	3120
Asap2	2475	2447	3283	3520	2874	3258	3143	2984	1594	2261	1742	3713	2027	2021	1160	1901	1438
Asap3	1596	1725	1753	1286	1547	1552	1177	1122	1079	1036	1542	1150	1602	1857	890	1882	1915
Asb1	432	415	481	546	328	485	523	442	253	318	322	485	438	493	501	532	510
Asb10	12	1	1	1	1	0	4	1	0	151	66	290	161	6	1850	393	85
Asb11	3	0	7	0	0	1	4	2	1	41	46	508	56	18	1256	122	105
Asb12	66	67	42	37	80	55	39	28	75	152	183	354	291	123	1572	307	228
Asb13	235	259	221	287	276	381	316	296	256	313	335	362	343	499	299	410	478
Asb14	2	0	4	0	0	2	3	3	0	103	49	149	151	19	1511	192	69
Asb15	708	641	0	1	329	3	354	290	204	376	335	538	311	245	2322	212	346
Asb16	0	0	0	0	2	0	1	0	0	116	38	254	97	10	1124	165	79
Asb17	0	0	0	0	0	0	0	0	0	0	0	0	0	0	0	0	0
Asb18	1	0	19	16	10	15	18	0	0	23	12	30	11	2	99	36	6
Asb2	2411	1801	3126	2439	2339	2889	2860	2736	502	1677	1689	5754	2187	1994	19133	1975	1284
Asb3	544	521	402	402	400	441	558	464	391	354	553	485	571	607	414	503	421
Asb4	53	23	6	12	6	19	22	49	15	13	5	27	35	26	118	13	16
Asb5	33	26	35	25	21	31	38	29	23	285	588	244	542	63	3149	524	557
Asb6	543	661	900	688	718	631	565	625	657	749	693	523	713	897	489	715	846
Asb7	641	667	726	629	558	688	641	742	695	680	643	772	728	653	390	599	639
Asb8	1534	1780	2003	1877	2068	1608	1698	1900	1823	2000	1893	1491	2170	1791	2081	1815	1826
Asb9	0	0	4	1	1	0	0	0	0	0	2	1	0	4	40	0	1
Ascc1	927	995	1036	788	857	803	800	953	1007	742	981	919	807	849	867	925	825
Ascc2	1956	2891	2478	2476	2506	2543	2517	2849	3578	2908	1959	1958	2037	1691	1162	2525	1675
Ascc3	1411	1788	1353	1476	1738	1970	1828	1851	1889	1699	2128	1663	3016	3352	1874	2037	1906
Ascl1	0	13	2	0	0	1	0	0	0	6	0	0	37	5	1	209	0
Ascl2	68	44	50	49	55	36	31	22	74	21	17	33	28	24	7	20	19
Ascl3	0	0	0	0	0	0	0	0	0	0	0	0	0	0	0	0	0
Ascl4	13	0	11	4	8	3	1	2	1	11	13	1	14	30	8	19	15
Ascl5	0	1	1	0	1	0	0	0	0	0	0	0	0	1	0	0	0
Asdurf	0	0	0	0	0	0	0	0	0	0	0	0	0	0	0	0	0
Asf1a	558	700	698	695	562	719	648	672	539	560	770	742	751	660	558	666	484
Asf1b	104	75	139	55	158	33	15	43	237	14	377	47	109	144	42	35	308
Asgr1	4	1	24	49	34	28	11	6	14	6	9	34	42	36	4	36	18
Asgr2	352	176	627	277	194	253	122	131	85	182	537	133	633	1933	999	98	1085
Ash1l	5637	6397	4205	5007	5007	7003	6783	6072	5740	6175	4040	7227	5371	5762	4280	6155	4314
Ash2l	2683	3266	3100	2985	2998	3103	3142	3253	2441	2755	2612	3052	2631	2422	2096	2259	1892
Asic1	8	10	12	9	11	5	3	3	1	10	6	1	5	1	0	11	7
Asic2	103	81	44	53	60	78	78	105	3	30	65	101	87	72	10	106	78
Asic3	21	2	6	0	0	2	1	0	0	0	2	0	0	0	0	1	5
Asic4	149	54	145	12	8	22	28	300	5	25	10	109	116	33	2	7	21
Asic5	0	0	4	1	2	1	1	1	1	6	1	2	8	0	4	0	1
Asl	1044	1269	1529	1303	1108	1291	1109	1215	792	1157	1079	1019	1070	1089	1047	1234	1171
Asmt	5	19	23	11	13	14	4	10	6	3	0	22	11	6	38	11	3
Asmtl	1128	1240	1439	1325	1190	1404	1352	1396	1052	1430	1215	1094	1097	1015	1343	1055	923
Asns	534	864	899	878	1030	933	1038	931	1687	1317	565	714	551	580	799	415	578
Asnsd1	951	786	825	648	842	759	607	780	832	712	1678	940	1444	1218	1327	1092	1519
Aspa	109	37	118	53	67	78	67	48	29	20	194	83	171	201	425	125	133
Aspdh	3	5	2	12	1	7	1	11	1	2	5	5	3	16	0	20	5
Aspg	99	172	344	228	236	221	145	468	102	386	95	48	103	31	1	42	14
Asph	3556	3550	2420	2610	2800	2992	2862	2786	4257	3564	3687	3523	4283	3552	6295	4617	2603
Asphd1	3	0	9	1	0	0	0	0	0	2	1	0	0	7	0	1	1
Asphd2	4	52	77	46	46	43	53	55	13	32	13	29	12	24	1	48	0
Aspm	391	245	328	147	453	205	91	273	773	171	861	251	453	484	83	174	478
Aspn	1818	518	901	1275	1043	1770	787	541	76	660	3302	858	4359	2869	1831	1565	1554
Asprv1	7	11	8	3	15	1	7	1	9	17	280	5	17	7	0	144	0
Aspscr1	1236	1469	1608	1369	1424	1248	1198	1174	1605	1408	1231	1162	1121	1175	1547	1282	1150
Asrgl1	442	200	596	310	269	379	200	348	180	416	541	396	644	401	893	1354	781
Ass1	339	371	1116	779	1592	425	328	1126	7767	3473	1213	210	466	782	67	386	3289
Aste1	172	249	181	209	186	203	260	272	261	308	230	216	239	240	95	268	182
Astl	0	0	0	0	1	0	1	4	2	0	2	0	4	1	1	1	5
Astn1	175	82	122	142	54	176	115	46	28	39	120	109	125	205	66	79	128
Astn2	19	32	78	68	12	54	50	25	4	18	21	53	25	72	145	53	84
Asxl1	2434	2171	2672	2094	2054	2254	1954	2200	2474	2531	1859	2306	2041	2680	2106	2375	2887
Asxl2	1335	1613	1306	1241	1159	1542	1841	1459	1525	1646	1227	1507	1550	1558	944	1740	1719
Asxl3	47	75	87	58	62	125	114	48	47	29	51	87	61	71	7	65	84
Asz1	2	0	0	0	0	0	4	0	0	0	0	0	1	0	2	1	0
Atad1	2312	2499	2994	2762	2620	3056	2672	2849	3230	3455	3450	3232	4395	5101	3062	3595	4328
Atad2	1095	1122	901	977	1170	1010	852	928	1279	830	2270	1187	1818	1897	479	872	1720
Atad2b	1632	1632	1736	1686	1443	1713	1926	1632	1874	1829	1626	1662	1601	2074	1191	1718	2549
Atad3a	1000	1545	1589	1350	1519	1343	1370	1316	2003	1893	1069	1300	922	927	746	941	913
Atad3aos	59	67	79	78	80	112	73	71	70	46	36	57	45	66	73	44	34
Atad5	220	143	205	129	203	179	142	183	277	130	372	210	272	391	141	195	341
Atat1	976	977	857	929	1075	980	966	1047	950	1178	370	850	502	465	512	650	377
Atcay	50	25	35	44	19	30	56	28	2	11	3	9	23	23	7	4	4
Ate1	4511	3825	3718	3659	3563	4880	4043	4169	2344	2594	4418	4918	5423	4846	2281	3731	3499
Atf1	2326	2416	2416	2416	2085	2222	2192	2040	2588	2280	2648	2202	2641	2886	1623	2316	2820
Atf2	2121	2368	2018	2161	1972	2432	2292	2060	2051	2009	2405	2386	2868	2510	1301	2113	2181
Atf3	325	334	488	281	490	669	536	680	524	3218	1174	5048	1192	1289	933	2201	1413
Atf4	6797	7617	8732	7387	7128	6519	6957	7270	9717	10840	7070	10054	6928	7073	5668	7060	6665
Atf5	2836	3187	3511	3491	2480	3350	2834	3077	1721	2595	2539	3272	3469	3164	4474	6669	2152
Atf6	2557	2578	3042	2628	2904	3510	2961	2901	3564	3461	4451	3511	4114	4963	2728	4417	5536
Atf6b	2758	3305	3802	2984	3633	3029	2646	3315	4320	3121	3232	2699	2942	3261	1629	3247	3496
Atf7	2862	2520	2028	1909	1874	3000	2500	2416	1681	2025	2227	3219	2355	2747	2807	2819	2441
Atf7ip	3819	3829	4548	4001	3744	4457	4515	4510	3904	3708	3205	4221	3697	3985	4130	4264	3832
Atf7ip2	9	5	11	9	5	13	5	9	50	7	25	12	14	1	0	19	4
Atg10	211	226	271	189	223	248	231	210	209	235	381	188	263	200	318	223	249
Atg101	1003	1166	1323	1186	1219	1131	963	1042	1449	1399	1154	996	1209	1006	913	1204	946
Atg12	1581	1629	1837	1677	1495	1670	1777	1709	1673	1540	1773	1536	1834	1751	1326	1420	1359
Atg13	1358	1677	1797	1648	1501	1773	1453	1607	1526	1400	1342	1581	1612	1487	1674	1558	1542
Atg14	638	567	669	626	575	642	529	657	548	478	567	534	666	788	652	870	520
Atg16l1	1761	2241	2316	2037	1894	1940	1813	2233	1587	2337	1429	1842	1638	1621	1363	1655	1602
Atg16l2	638	601	765	637	557	673	619	659	346	507	465	639	465	531	426	683	520
Atg2a	2228	2903	2957	2631	2665	2484	2492	2716	2955	3325	1659	2333	1997	1828	2183	2432	2176
Atg2b	1996	2009	2119	2006	1919	2593	2151	2349	1837	2338	1252	2366	1589	1521	2166	1918	1454
Atg3	1732	1711	2308	1722	1701	1908	1597	1748	1787	1577	1808	1783	1954	2446	1682	1624	2985
Atg4a	749	624	659	584	689	679	540	697	736	590	913	764	951	820	1104	657	758
Atg4b	1350	1256	1499	1324	1246	1221	1220	1295	1392	1292	1468	1412	1517	1517	1098	1592	1638
Atg4c	485	421	586	442	353	408	397	445	459	338	647	490	567	521	561	465	467
Atg4d	674	888	1052	901	803	814	712	829	1154	1137	1000	754	879	756	656	1113	824
Atg5	999	1005	1173	966	1025	967	838	937	1232	1071	1289	915	1117	1336	868	929	1364
Atg7	551	587	719	605	583	576	649	597	786	570	691	546	571	711	566	561	636
Atg9a	3154	3147	3555	2958	2912	3001	2623	3029	2778	3063	2723	3333	3101	3118	6308	3658	3617
Atg9b	9	12	7	4	7	2	2	2	61	3	184	51	4	0	35	3101	4
Atic	2689	3295	3088	3228	3809	3152	2819	3398	4043	3557	3508	2479	2847	3206	2537	2805	4154
Atl1	134	115	202	193	97	103	185	122	190	94	137	153	173	184	101	138	88
Atl2	1472	1154	956	927	880	1316	1172	1377	997	913	1337	2216	1689	1279	2627	1444	1063
Atl3	7808	7502	6807	6451	6979	8943	7005	7629	8040	7750	11619	7088	10512	10796	4330	8805	8437
Atm	2342	2551	2876	2453	2131	2834	3005	2944	1904	2032	2899	2398	3168	4055	1826	2627	3509
Atmin	535	552	469	602	546	553	544	508	792	673	501	591	537	552	495	543	503
Atn1	4101	4398	4734	4039	4069	4590	3917	4178	4229	3972	2734	4626	3115	3200	2455	3818	3153
Atoh1	0	3	0	0	0	0	0	0	0	0	0	0	0	0	0	1	0
Atoh7	0	0	0	0	0	0	0	0	0	0	0	0	0	0	0	0	0
Atoh8	532	639	718	690	494	628	649	514	116	283	421	623	448	578	141	612	200
Atosa	2434	2156	2312	1871	1635	2310	1907	2926	1631	2266	1576	2390	2300	1690	3837	2627	1146
Atosb	1456	1580	1833	1683	1354	1679	1434	1440	1346	1924	1453	1212	1321	1289	1769	1426	1353
Atox1	1677	1625	1853	1415	1437	1670	1037	1454	1248	1594	1775	981	1626	1743	1285	1434	1919
Atp10a	706	562	507	369	585	662	393	556	457	312	875	473	991	1552	374	840	2046
Atp10b	1529	2334	1798	2517	2318	2119	2555	3393	1402	3378	881	1259	1331	872	1	983	187
Atp10d	1308	1021	1803	847	1269	1143	771	1020	999	1106	1971	1234	1701	3031	1406	1551	3617
Atp11a	7495	9680	7604	9107	11020	11960	11080	10265	9910	11304	5692	8770	6086	6308	2189	6756	5313
Atp11b	2720	2708	2584	2576	2682	2744	2901	3238	5578	4226	2842	2613	3035	3077	1264	2770	2919
Atp11c	979	998	964	852	776	982	960	870	704	694	1462	925	1645	1499	570	1213	1273
Atp12a	11	23	4	3	4	2	8	28	192	45	94	34	7	1	1	280	1
Atp13a1	1967	2375	3532	2492	2531	2463	2293	2417	3115	3240	1741	2126	2473	3652	2297	2600	4109
Atp13a2	2006	2213	2665	2015	2151	2173	1692	1932	3423	2132	2364	1721	1884	2894	1719	2129	5447
Atp13a3	2199	2415	1912	2397	2525	2653	2725	2285	3624	2787	2669	2423	3152	2940	2628	1997	2796
Atp13a4	1	0	0	1	0	0	0	0	10	0	359	56	0	1	1	1	4
Atp13a5	0	0	18	1	5	6	4	2	1	14	0	2	5	2	11	2	1
Atp1a1	16140	24583	28396	24868	27826	25174	25415	27161	59390	33994	15368	23576	15730	14861	10140	28207	14195
Atp1a2	1034	485	2524	2486	916	1791	2220	1234	24	5464	2425	8903	5164	1507	29115	9518	6101
Atp1a3	245	35	661	109	105	1071	67	55	130	99	174	20	132	300	707	71	1036
Atp1a4	0	0	0	1	1	4	0	0	0	4	7	4	4	7	34	12	32
Atp1b1	2213	3230	3278	2271	3011	3089	2433	4051	31637	10615	6454	1777	4360	3019	6628	9874	6094
Atp1b2	1698	883	1761	1082	958	1290	1217	1450	189	503	900	4338	1596	1350	12047	908	1128
Atp1b3	12243	15337	14316	15006	20826	14178	14157	17789	25095	25317	18444	13050	15843	13806	4294	25543	11368
Atp1b4	2	1	1	2	0	2	0	0	0	67	145	247	113	22	588	100	475
Atp23	387	374	492	428	376	411	325	327	347	363	383	289	333	376	223	331	417
Atp2a1	110	10	24	9	5	3	15	10	7	19125	10418	136793	17506	1242	226831	39339	25723
Atp2a2	17321	14077	18324	17178	17434	21156	19816	20568	18132	19613	17326	24321	20458	20209	46964	17301	19027
Atp2a3	2507	1445	2387	1385	947	1414	1398	1863	542	1008	948	2589	1994	2193	993	2074	2148
Atp2b1	4835	4911	5431	5342	4727	5748	4937	4493	4168	4128	5751	6763	6135	6716	3662	6350	6306
Atp2b2	1	0	19	20	2	2	20	0	0	7	0	2	5	21	3	24	2
Atp2b3	6	13	63	75	38	45	70	7	2	14	34	175	15	53	500	26	54
Atp2b4	31132	21090	18062	14203	12216	25043	23348	28661	2306	5319	10975	32270	20415	21074	1257	12270	12146
Atp2c1	3648	4077	3863	4194	4717	4316	4484	4160	4183	4489	4804	4759	4859	4981	2323	3895	4508
Atp2c2	78	149	59	90	182	117	99	140	918	462	142	150	95	56	1	284	26
Atp4a	0	0	1	0	0	0	0	0	0	0	1	0	0	1	0	0	0
Atp4b	0	0	0	1	0	0	0	0	0	0	0	0	0	0	0	0	0
Atp5f1a	15153	17415	20448	18427	19686	18322	16826	18791	26495	22623	24522	23105	23611	17572	23952	24605	21074
Atp5f1b	24715	27416	32901	28951	27914	27099	26990	30609	39302	35558	35742	37070	35985	27280	34009	42281	35888
Atp5f1c	4069	4398	5188	4645	4610	4235	4268	4961	5794	5456	7567	5628	7369	5188	6247	5830	5656
Atp5f1d	4316	4612	5648	4795	4963	5003	3897	4730	6400	5711	5786	5102	4685	4034	5920	4941	5222
Atp5f1e	3962	4212	5665	4518	4436	4005	3807	4508	4891	4874	6051	4695	5842	4098	7047	5054	4123
Atp5if1	3373	3536	4058	3854	3937	3327	3033	4014	4974	4231	4076	3247	3478	3026	2523	2744	2622
Atp5mc1	1855	2027	2480	2243	2368	1920	1939	2484	2773	2658	3524	2503	2754	2296	3133	3231	3124
Atp5mc2	8139	8110	9759	7663	7605	7561	6580	8057	9917	7710	8994	7755	8889	6801	7388	6556	7135
Atp5mc3	4175	4384	4539	4075	5445	4654	3794	4775	7086	5939	8183	4749	7034	5506	4932	7024	7073
Atp5me	1857	2000	2462	1928	2222	1947	1614	2335	2699	2634	2497	2370	2310	1650	3082	2007	1690
Atp5mf	3305	2956	4129	3280	3905	2901	2794	3697	4994	3848	5087	3334	4373	3312	5176	3226	3283
Atp5mg	5440	5560	7377	5967	6205	5717	4860	6239	7503	6882	7788	5917	6986	4964	7984	5182	5051
Atp5mk	1437	1233	1607	1386	1607	1247	1269	1801	1878	1742	2563	1616	2476	1596	2280	1680	1632
Atp5mpl	1698	1726	2215	1884	2046	1598	1726	2134	2762	2075	2954	1907	2383	1701	2362	1681	1938
Atp5pb	5777	6338	8270	6520	6701	6090	5887	6798	9227	7572	9251	7241	8494	6844	8816	7109	9947
Atp5pd	5348	5067	6542	5884	5774	5238	4819	5966	7333	6143	6913	5754	6329	4947	6518	4729	5307
Atp5pf	3488	3618	4523	3740	3882	3576	3398	4302	4340	3952	4584	4012	4741	3718	4130	3769	3463
Atp5po	3395	3642	4299	4090	3751	3611	3443	3949	4802	3967	6799	4444	5980	4139	5575	4650	4650
Atp6ap1	7566	9254	9297	8528	9041	8882	7789	8141	9558	8617	6994	7655	6880	6686	6267	6674	6630
Atp6ap1l	59	85	86	78	71	76	63	56	100	69	22	77	25	27	39	49	19
Atp6ap2	1511	1783	1942	1877	1861	2013	1762	2015	2491	2204	3457	1752	2523	2510	1029	2214	2754
Atp6v0a1	4033	4145	4867	4223	4189	4630	3703	4360	4134	4447	3658	3917	3822	4443	3358	4482	5072
Atp6v0a2	1503	1794	1746	1663	1921	1893	1577	1612	1735	2002	1602	1619	1539	1780	1237	1556	2358
Atp6v0a4	3	6	8	7	0	8	1	8	1	15	12	10	19	11	2	1024	5
Atp6v0b	741	842	1180	780	879	870	633	743	1333	949	1792	606	1355	1301	811	1143	1862
Atp6v0c	9060	10265	13281	10996	11029	11205	8660	10094	16358	12537	9797	8008	8320	10801	7485	8416	16260
Atp6v0d1	5497	6520	7430	6481	6018	5797	5356	5892	6068	5916	6044	4718	5328	5158	5294	4651	5977
Atp6v0d2	6	0	28	1	6	56	10	1	3	0	2	0	9	8	12	6	43
Atp6v0e1	2117	2124	2877	2171	2323	2394	1816	2125	2702	2240	3955	1797	2988	3198	2020	2102	3303
Atp6v0e2	770	1001	1142	1148	944	1142	913	1022	703	781	839	950	973	930	915	828	547
Atp6v1a	3173	3653	3926	3790	4001	4066	3710	3947	5023	4030	5331	3253	4594	5008	2275	3577	5579
Atp6v1b1	0	0	0	0	0	0	0	0	0	0	0	7	1	0	0	7	0
Atp6v1b2	4024	5016	5554	4979	4999	4625	4475	4705	5961	6905	5796	3513	4391	5826	3083	3754	7443
Atp6v1c1	1975	1910	2173	2009	2153	2043	1785	2048	2524	2012	2683	1882	2146	2233	1877	1819	2354
Atp6v1c2	160	145	167	168	98	272	214	114	70	133	48	128	47	92	41	72	15
Atp6v1d	2891	3803	3950	2626	3959	3682	3807	4017	4498	3952	3999	3184	3479	2976	2698	2416	2800
Atp6v1e1	2247	2363	2930	2442	2522	2387	2072	2347	3051	2700	4018	2857	2816	2564	2912	2515	2821
Atp6v1e2	12	4	16	16	17	17	11	15	3	12	23	4	15	12	20	13	3
Atp6v1f	2042	2109	2732	2434	2469	2454	1973	2382	3094	2723	2194	2094	2231	1975	2954	1598	1843
Atp6v1g1	6721	7011	8957	7729	6863	7400	6746	6937	8141	7013	8186	6274	7737	7954	5279	5063	8182
Atp6v1g2	29	14	96	83	13	17	55	38	15	27	6	10	20	41	15	19	24
Atp6v1g3	0	0	0	0	0	0	0	0	0	0	0	0	0	0	0	0	1
Atp6v1h	1203	1459	1931	1682	1649	1648	1416	1614	1919	1836	2646	1401	2522	2491	1235	1732	2506
Atp7a	1394	1475	1010	1152	1844	1534	1695	1801	1689	2418	2100	1389	2183	2011	1496	1159	1755
Atp7b	28	38	20	30	19	44	36	37	58	25	12	49	29	16	39	22	8
Atp8a1	1043	1122	1221	1143	982	1063	807	985	2721	1475	1567	1795	1961	2062	4124	3779	2476
Atp8a2	500	829	490	575	643	721	905	708	524	809	272	402	333	426	115	480	216
Atp8b1	9239	14114	9139	12074	13619	13627	14215	13675	14812	18001	7272	9667	8609	7514	803	8488	4097
Atp8b2	2814	2362	2439	1936	2181	2502	1582	1773	1165	1780	3291	1736	3534	3877	1816	4938	3940
Atp8b3	25	22	8	10	32	15	3	31	200	15	35	19	35	26	2	33	3
Atp8b4	266	125	456	120	121	172	72	169	444	185	465	55	262	711	418	177	1812
Atp8b5p	109	147	163	197	70	230	196	119	40	101	40	141	139	144	43	103	60
Atp9a	4192	7341	6021	6758	6474	6599	6216	6041	7077	7592	3166	5187	4048	3003	3717	6519	1464
Atp9b	2435	2833	3110	2849	2410	2955	2717	2931	2089	2625	1932	2507	2036	2038	1948	2291	2030
Atpaf1	577	674	667	729	719	751	741	657	778	843	582	820	716	682	653	645	603
Atpaf2	733	658	844	672	762	624	639	680	817	759	767	641	734	811	706	724	751
Atpsckmt	783	870	926	807	805	800	864	842	722	746	643	860	697	661	1063	764	454
Atr	537	652	425	613	567	602	714	568	683	558	917	710	800	907	326	699	664
Atraid	676	710	836	729	580	643	638	645	753	576	1105	564	989	883	759	885	611
Atrip	450	434	489	394	359	436	469	468	417	477	459	472	445	506	346	409	447
Atrn	14397	21095	13221	17744	21578	18921	19853	22175	17801	26961	10322	13456	12792	10304	3174	12425	4961
Atrnl1	1502	1350	1422	1496	1477	1726	1379	1241	988	661	2318	2287	2163	2308	1276	2090	2431
Atrx	3682	3827	2986	3213	3208	4435	4393	3676	3359	3357	4404	4645	5139	5836	2873	3849	5140
Atxn1	684	674	265	400	514	693	749	639	883	810	568	842	469	503	784	585	621
Atxn10	3421	4411	4531	4648	4024	3915	4224	4044	4300	4198	4059	3441	4063	3470	1989	3537	2919
Atxn1l	2309	2635	2219	2115	2074	2893	2493	2564	2074	2228	2242	2728	2720	3152	1630	2669	3242
Atxn2	2636	3525	3559	3309	3429	3780	3708	3438	3148	3309	1816	3186	1976	1948	2273	2361	1589
Atxn2l	5962	6325	7182	5612	6427	5926	5789	5988	7340	6920	3714	5582	3766	4186	4158	5369	5265
Atxn3	1691	1721	1791	1680	1685	1830	1682	1920	1854	2049	1697	1568	1724	1643	1012	1896	1482
Atxn7	1178	1294	1225	1147	1063	1203	1281	1299	1152	1437	975	1360	1267	1245	922	1305	1576
Atxn7l1	1244	1137	1477	1152	1152	1241	1230	1292	1397	1341	1026	1118	1169	1307	1291	1284	1357
Atxn7l2	241	268	401	245	246	282	288	296	184	227	185	276	275	188	436	291	225
Atxn7l3	2678	2958	3117	2697	2901	2741	2664	2812	3284	3286	2552	2584	2906	3105	1573	3382	3427
Atxn7l3b	4009	4431	4025	3998	3899	4342	4052	4184	4156	4364	4416	3716	4788	4658	1806	4758	4113
Auh	1148	1901	1683	1778	1481	1748	1684	1678	1370	1520	1119	1365	1271	983	1488	1129	751
Aunip	28	12	32	5	53	10	7	18	54	5	91	12	36	42	1	5	74
Aup1	2569	2520	3293	2561	2555	2320	2326	2660	3130	2742	2470	2502	2609	2466	2390	2626	2641
Aurka	238	205	326	202	353	149	84	206	538	157	560	131	267	289	130	95	517
Aurkaip1	1717	1900	2533	2159	2243	1622	1682	2151	2641	2261	2442	1853	2187	2185	1746	1740	1902
Aurkb	318	205	399	183	325	81	46	194	652	118	788	145	357	328	75	145	623
Aurkc	275	301	325	310	236	304	269	263	262	159	159	220	259	239	256	335	178
Auts2	802	705	761	817	1095	840	841	818	722	726	333	944	454	401	55	424	405
Aven	479	554	552	549	420	503	505	476	585	448	589	525	493	512	891	544	409
Avil	77	60	67	215	86	51	75	52	52	39	62	70	37	63	87	43	44
Avl9	1387	1853	1521	1768	1541	2049	2149	1754	1937	1849	1261	1644	1748	1555	779	1592	1357
Avp	0	1	0	0	0	1	1	1	0	0	0	0	5	0	4	4	5
Avpi1	678	762	813	823	910	679	553	753	1279	1221	1600	653	1009	1010	374	1074	1003
Avpr1a	609	785	1111	1239	695	1657	979	671	163	241	691	1650	974	1028	43	1067	547
Avpr1b	0	0	0	0	2	0	0	0	0	0	0	4	0	0	0	0	0
Avpr2	0	0	1	0	1	0	0	4	4	2	0	0	0	0	0	1	0
Awat1	0	0	0	0	0	0	0	0	0	0	0	0	0	0	1	0	0
Awat2	0	0	0	0	0	0	1	0	0	0	0	0	0	0	11	0	0
Axdnd1	24	10	22	18	4	19	4	6	8	2	10	12	9	11	20	17	2
Axin1	1912	2313	2444	2242	2136	2418	2109	2165	2403	2459	1554	2231	1860	2000	1185	2123	2165
Axin2	454	644	707	794	689	869	677	486	223	351	459	1024	492	621	721	861	411
Axl	5723	4979	5727	4854	4605	6499	4767	5024	2587	3617	7623	4394	7693	8296	12384	7668	6775
Azgp1	0	0	0	0	0	2	0	0	1	0	8	0	55	8	0	13	2
Azi2	1342	1355	1732	1414	1490	1441	1248	1256	1601	1781	1718	1376	1888	1983	1160	1535	2068
Azin1	3442	3016	2532	2453	3087	3174	3029	3136	2608	3156	4537	3331	4852	4535	2225	4075	4507
Azin2	154	119	183	193	116	149	178	131	86	54	158	116	150	199	169	145	167
B2m	42822	42825	159278	61656	62140	60625	40404	68583	66148	79024	57971	33274	64768	112534	112881	72893	170581
B3galnt1	1123	630	1193	559	748	812	380	681	3118	1492	2550	732	1824	2362	1233	1741	3456
B3galnt2	1366	1427	1532	1621	1555	1615	1667	1531	1231	1453	1566	2083	1713	1631	1398	1891	1893
B3galt1	23	16	27	16	28	44	63	6	7	25	50	62	75	60	441	60	69
B3galt2	2	17	2	6	1	7	9	0	46	31	281	48	54	8	3	165	11
B3galt4	193	239	297	210	260	157	208	212	318	246	187	135	160	268	120	199	251
B3galt5	9	28	18	16	4	9	13	3	6	3	3	17	1	31	0	16	37
B3galt6	129	238	239	258	227	232	236	256	233	290	323	179	286	313	173	276	319
B3galt9	0	0	0	0	0	0	0	0	0	0	0	0	0	0	0	0	0
B3gat1	0	0	1	0	0	0	1	0	0	1	0	0	0	1	0	0	2
B3gat2	11	6	1	1	0	0	2	4	0	5	3	0	3	1	0	6	0
B3gat3	1496	1549	1862	1620	1443	1596	1374	1553	1680	1470	1755	1361	1733	1741	1420	1710	1900
B3glct	1039	859	759	616	803	906	626	823	727	571	1360	709	1208	1275	689	984	1205
B3gnt2	2028	2226	2075	2344	1899	2066	2444	2208	2387	1861	1978	2158	2241	2551	559	2082	1939
B3gnt3	15	15	3	6	22	7	12	7	135	42	35	3	3	14	11	19	9
B3gnt4	0	0	2	4	0	4	7	3	2	5	1	0	2	0	0	1	2
B3gnt5	3	1	37	8	6	1	5	13	32	10	15	6	19	33	11	8	154
B3gnt6	7	11	7	6	5	13	4	4	7	3	7	10	12	2	20	4	5
B3gnt7	229	209	352	240	210	196	216	189	231	264	309	179	332	581	308	565	693
B3gnt8	100	84	157	78	75	93	87	66	74	96	101	117	126	129	27	188	65
B3gnt9	480	480	450	411	472	404	303	347	398	256	1013	355	935	868	454	884	762
B3gntl1	1094	887	1001	1183	926	1019	998	1215	554	1025	403	1005	649	660	541	669	341
B4galnt1	24	49	443	113	80	48	34	124	106	163	169	121	28	270	60	40	1041
B4galnt2	387	1026	832	1151	1942	1777	1012	273	3489	3073	1730	790	707	241	11	2104	207
B4galnt3	2	2	13	0	7	1	1	4	1	12	18	4	20	12	2	10	20
B4galnt4	24	21	46	36	50	34	62	99	201	85	71	141	42	43	11	120	31
B4galt1	3119	3343	3088	2803	4155	3218	3092	3664	5301	5448	4080	2686	3464	3478	2163	3656	4864
B4galt2	750	586	481	483	503	551	417	534	199	235	767	433	821	745	144	663	670
B4galt3	1756	1885	1975	1885	1722	1756	1616	1814	1984	1620	1341	1606	1287	1489	623	1428	1293
B4galt4	1246	1322	1180	958	1024	1442	1116	1223	1466	1017	1307	1203	1573	1279	234	1912	751
B4galt5	2462	2435	2603	1747	2340	2755	1786	2431	6220	3689	2509	1857	2987	4669	1325	2770	5993
B4galt6	2004	2015	2500	2408	2695	1970	2920	2561	2200	2744	1975	2013	1558	1836	1144	1045	1665
B4galt7	584	621	765	625	548	614	551	603	541	576	791	533	691	661	535	646	580
B4gat1	584	503	700	570	489	689	556	549	487	351	702	621	648	542	876	733	649
B9d1	652	690	704	713	811	701	692	748	1007	791	846	640	713	559	315	599	471
B9d2	234	197	398	302	258	342	265	296	163	209	298	329	352	303	222	293	290
Baalc	75	32	29	33	22	24	8	26	65	21	135	30	63	101	4	65	41
Baat	4	2	3	10	2	1	2	12	0	1	8	10	45	7	15	16	6
Babam1	1929	1987	2709	2163	2257	2093	1712	2277	2673	2211	1612	1867	1584	1747	2092	1582	1828
Babam2	1448	1643	1856	1803	1595	1531	1528	1548	1589	1590	1642	1452	1680	1476	1451	1568	1255
Bace1	2134	1642	1478	1296	1243	1919	1572	1591	927	694	1543	1828	1769	1855	743	1283	1298
Bace2	3073	3558	3145	3974	5775	4124	3851	4264	7679	5479	3882	3392	3984	3130	369	5540	2077
Bach1	1372	930	1169	852	1018	1219	800	934	1784	1708	1920	1239	1682	2485	1384	1570	3800
Bach2	174	152	167	135	113	121	128	145	118	138	120	153	318	247	402	357	298
Bad	856	1069	1385	1228	1031	1110	976	1096	1229	1184	1260	915	1116	1152	588	969	1086
Bag1	3313	3663	3919	3496	3656	2786	3070	3328	4084	4214	3893	2654	3902	3742	3202	3035	2748
Bag2	1907	1722	1671	1612	1643	1997	1815	2345	842	1036	2310	2149	2062	1639	1188	1245	1146
Bag3	2904	3008	2925	2354	2908	2703	2455	2781	2868	2951	2925	3977	2722	2385	4180	3683	2842
Bag4	220	370	334	410	334	409	520	370	335	454	348	406	417	467	474	420	522
Bag5	1209	1379	1553	1415	1223	1380	1324	1379	1202	1455	1400	1565	1506	1425	1048	1277	1579
Bag6	5431	6315	6810	5693	5798	6094	5882	5973	6666	7011	5103	6334	5206	5336	6668	6611	5033
Bahcc1	822	697	647	549	592	630	629	682	709	860	460	666	730	701	446	1001	417
Bahd1	1362	1712	1884	1553	2057	1736	1592	1818	1756	2013	1351	1705	1169	1342	1136	1601	1600
Baiap2	2435	3072	2569	2626	2970	2540	3117	3181	4572	3615	1923	2124	1837	1496	611	2030	1155
Baiap2l1	910	1337	974	1133	1681	1162	1038	1667	3632	3040	783	899	838	545	98	1195	330
Baiap2l2	51	29	76	47	34	20	36	21	18	36	21	29	51	61	74	41	107
Baiap3	335	577	711	843	454	560	684	446	264	365	139	461	277	359	19	270	297
Bak1	1466	2043	2569	2071	2560	1918	1600	2291	4125	3767	1960	1135	1746	2734	1086	1369	3743
Bambi	1899	2080	1689	1727	754	1399	2254	1538	202	1024	544	1732	1564	1448	108	677	340
Banf1	2054	2087	2522	2121	2508	2106	1764	2212	2936	2224	3720	2584	2862	2631	3868	2545	2905
Banf2	0	0	0	0	0	0	0	0	0	0	0	0	0	0	0	0	0
Bank1	6	5	110	20	3	2	6	7	0	1	16	5	15	100	48	6	239
Banp	627	784	786	548	967	911	625	703	559	657	1019	1009	664	643	430	554	731
Bap1	2288	2294	2616	2281	2028	2534	2017	2131	2342	2297	2729	2528	2695	2762	2968	2956	3278
Bard1	176	106	184	133	196	112	42	115	263	88	488	61	294	321	63	95	407
Barhl1	3	24	17	17	5	9	16	5	16	12	0	1	12	0	0	13	0
Barhl2	0	0	0	0	0	0	0	0	0	0	0	0	0	0	0	0	0
Barx1	0	0	0	0	0	0	0	0	0	0	1	0	2	0	0	1	0
Barx2	793	1072	829	940	1356	1302	1440	1087	2896	2302	668	898	885	577	193	2230	287
Basp1	2576	3312	3465	3921	4577	3238	3234	3315	3429	3337	3085	2299	2386	2786	824	987	2565
Batf	59	49	182	66	72	59	17	84	113	205	249	16	93	220	182	56	350
Batf2	10	14	189	23	44	78	9	23	78	122	264	10	172	833	265	130	1933
Batf3	158	227	390	219	158	284	243	316	286	274	185	127	217	294	105	222	300
Bax	941	1033	1151	1025	1223	953	827	1049	1254	1014	1198	749	1041	1321	603	965	1560
Baz1a	1291	1651	1373	1344	1665	1573	1373	1444	2387	2668	1608	1420	1114	1603	883	1134	2695
Baz1b	5416	5830	5936	5562	5716	5873	5564	5445	5427	5324	4770	5981	4669	5147	4044	5073	6071
Baz2a	5842	6892	5885	6043	6091	6402	6368	6190	6677	7235	3352	5719	3955	5058	4000	5700	4940
Baz2b	2476	2506	2246	2308	2282	2948	3012	2580	2757	2847	1647	2678	2273	2458	1588	2391	1868
Bbc3	323	436	286	246	296	245	219	246	281	286	306	185	288	398	209	326	384
Bbip1	279	229	315	212	191	245	241	243	269	208	307	230	369	284	257	220	413
Bbln	290	362	401	395	363	360	299	351	590	493	492	223	352	315	452	259	313
Bbof1	108	149	112	115	71	135	118	147	117	98	61	103	94	47	81	85	30
Bbox1	15	7	15	8	6	24	14	36	2	5	6	54	31	23	0	23	7
Bbs1	1023	1085	946	1125	750	1251	1127	1015	485	644	824	1110	967	964	696	1336	685
Bbs10	194	216	226	210	163	208	188	215	133	144	245	196	267	194	233	198	183
Bbs12	416	454	367	350	419	514	437	421	395	412	312	479	379	390	326	364	296
Bbs2	1039	1186	1237	1312	929	1333	1181	1164	713	948	850	1248	1164	971	780	1093	556
Bbs4	983	1050	1113	1222	827	1015	1067	923	875	888	653	847	789	748	594	847	566
Bbs5	191	142	182	169	129	170	181	174	125	74	239	235	190	226	128	302	146
Bbs7	819	786	657	632	790	748	729	705	964	814	733	797	703	722	515	631	509
Bbs9	548	611	580	547	407	677	590	512	473	479	522	626	650	608	697	589	495
Bbx	1956	1906	1564	1578	1553	2242	1956	1980	1848	1617	1475	2051	1769	1951	1203	1585	1871
Bc1	5	0	0	0	2	0	0	1	0	0	0	0	0	0	0	0	1
Bcam	12415	13817	17545	16652	16101	14921	16069	12409	7735	14538	7903	13476	11977	10680	2393	14955	6712
Bcan	42	67	98	56	52	53	18	18	1	27	96	27	138	178	3	176	169
Bcap29	1126	950	1041	942	939	955	873	1262	1252	898	1786	1082	1613	1412	1219	1139	1434
Bcap31	4448	5002	5428	4714	5103	4653	4469	4913	5069	4891	5467	4161	5111	4495	6952	4318	3579
Bcar1	1807	1936	2416	1757	2369	1780	1908	1802	3013	2305	2237	1973	1875	1677	1101	2407	1606
Bcar3	979	1166	1373	1440	1304	1328	1471	1094	942	1744	1063	1481	1039	864	971	805	662
Bcas1	2403	3787	2705	4381	2517	2214	3558	3416	5095	3853	941	1302	2319	1739	5	862	195
Bcas2	1619	1530	1915	1690	1608	1514	1416	1615	2347	1794	1645	1433	1501	1407	1655	1290	1365
Bcas3	1361	1403	1428	1361	1213	1417	1321	1307	1210	1418	954	1470	1211	1106	1434	1296	1218
Bcat1	1471	927	1663	1326	1049	1124	834	604	1708	728	2834	512	1163	2971	749	971	4393
Bcat2	1370	1468	1874	1765	1274	1545	1499	1239	1113	1253	1448	1615	1803	1597	3585	1899	1558
Bccip	970	1280	1491	1401	1301	1305	1141	1414	1500	1547	1619	1479	1488	1342	1458	1225	1263
Bcdin3d	115	142	168	138	129	139	111	162	114	88	151	112	137	122	150	180	146
Bche	230	181	107	136	124	365	261	283	35	56	169	360	583	666	367	243	206
Bckdha	1448	2061	2559	2155	1797	2100	1869	1764	1578	2052	1449	2039	2019	1476	3308	2349	1236
Bckdhb	1091	1776	2202	2227	1844	1768	2033	1850	1520	1965	1113	1812	1650	1367	1238	1470	789
Bckdk	2134	2319	2958	2587	2465	2565	2230	2417	2869	2526	2715	2882	2547	2267	3935	2583	2367
Bcl10	965	998	1210	884	1137	925	822	1074	2083	1815	2151	940	1654	1895	670	1780	2708
Bcl11a	84	151	124	66	98	122	88	106	182	139	112	307	118	146	13	274	128
Bcl11b	40	63	203	85	97	62	109	154	277	305	112	203	12	152	21	118	315
Bcl2	80	113	75	87	112	163	183	132	65	132	87	148	105	139	13	125	109
Bcl2a1	323	150	1614	338	343	538	114	365	501	773	1259	119	652	2343	930	347	4601
Bcl2l1	2182	3052	2735	2459	2798	2762	2661	2946	2726	3940	2166	2388	2047	1988	815	2289	2258
Bcl2l10	1	0	0	1	1	1	0	0	2	0	0	1	1	0	2	0	1
Bcl2l11	1432	1010	1297	849	778	799	929	1105	1946	1144	774	609	982	1065	692	965	1943
Bcl2l12	261	329	542	364	289	295	281	337	409	282	405	228	336	335	336	285	460
Bcl2l13	1635	2011	1731	1779	1576	1800	1799	1627	1945	1752	1897	1709	2024	1884	2400	1871	2178
Bcl2l14	923	1847	1307	1368	1610	1368	1223	1931	1696	1688	648	911	954	643	71	816	574
Bcl2l15	5	12	4	3	0	2	2	0	5	3	38	28	5	2	6	1	7
Bcl2l2	2383	2646	2802	2456	2423	2844	2322	2696	2024	2677	2158	3108	2703	2367	1975	2799	2046
Bcl3	619	595	778	557	1612	496	335	980	3589	5196	930	352	803	1285	374	986	2338
Bcl6	715	909	903	624	987	900	674	1050	1918	1497	1049	1581	732	859	3584	1373	1401
Bcl6b	1021	684	571	371	821	615	249	301	641	623	719	559	934	740	357	1294	907
Bcl7a	646	699	904	963	503	834	953	745	570	629	405	995	580	559	1977	943	356
Bcl7b	1320	1281	1714	1476	1387	1592	1374	1432	1095	1292	1271	1596	1395	1335	956	1403	1299
Bcl7c	1195	1335	1484	1452	1106	1103	1150	1241	1093	930	1504	1094	1276	1362	595	1484	1421
Bcl9	1088	1155	1286	924	862	1199	1077	1090	1363	1170	832	1303	1040	980	609	1475	898
Bcl9l	3935	5381	4051	4314	4218	5461	4843	4334	3762	3938	2896	5217	3511	3661	3652	4404	2708
Bclaf1	6296	6445	6206	6180	5763	6881	7288	6584	7381	6813	6775	7319	7644	7959	5048	6311	7397
Bclaf3	735	777	574	627	669	750	795	701	736	799	729	784	759	789	317	638	586
Bco1	6	14	21	12	17	13	5	16	3	3	7	8	17	4	93	4	16
Bco2	198	139	199	222	244	193	216	194	109	90	286	214	153	250	96	67	202
Bcor	1571	1708	1779	1545	1625	1594	1699	1607	1700	1914	1289	1506	1581	1644	1080	1877	1455
Bcorl1	876	1146	717	930	1112	1112	847	909	1102	1267	696	1019	856	933	722	1075	809
Bcr	1695	2108	2514	2005	2744	2613	1894	1889	2199	2103	1509	2080	1577	2008	404	2265	3052
Bcs1l	357	355	399	336	401	329	328	375	343	407	519	414	328	287	274	344	246
Bdh1	591	786	991	1271	1477	932	920	1180	1983	2060	767	732	686	561	129	618	578
Bdh2	173	129	241	219	125	218	189	213	63	105	322	258	349	297	287	282	189
Bdkrb1	38	12	31	7	64	18	12	7	150	10	130	8	39	50	2	7	123
Bdkrb2	532	540	473	597	521	591	518	408	350	469	806	630	634	734	158	705	611
Bdnf	5	9	1	4	3	11	4	5	10	17	35	4	33	30	104	12	17
Bdp1	1420	1653	1486	1545	1428	2065	2089	1559	1481	2174	1400	2299	1586	1657	1255	1645	1672
Bean1	222	291	118	153	253	193	130	158	122	275	408	93	322	414	111	340	256
Becn1	3802	4525	4671	4342	4431	4350	3810	4206	6791	5211	4559	3740	4306	4070	2782	4455	3901
Becn2	0	0	0	0	0	0	0	0	0	0	0	0	0	0	0	0	0
Begain	143	140	117	88	126	90	79	85	57	40	148	57	189	191	44	540	186
Bend2	0	0	0	0	0	0	0	0	0	0	0	0	0	0	0	0	0
Bend3	312	380	371	378	320	327	389	364	456	392	203	257	310	259	364	215	222
Bend4	265	186	186	100	140	218	192	205	48	37	83	179	230	235	9	81	127
Bend5	121	216	260	288	154	262	339	212	174	135	95	150	135	179	42	153	24
Bend6	423	240	286	285	240	285	240	89	95	112	441	198	605	627	345	447	337
Bend7	264	484	369	421	327	348	396	388	266	223	233	397	338	271	143	248	73
Best1	0	4	4	3	4	0	0	1	3	0	1	3	2	0	2	6	6
Best2	2	0	4	0	1	2	0	0	0	1	0	0	0	1	8	1	1
Best3	7	10	5	1	2	9	3	7	2	20	20	41	8	6	394	9	26
Best4	0	0	0	0	0	0	0	0	1	0	0	1	0	1	0	0	0
Bet1	1016	814	1000	809	785	927	702	781	876	628	2039	791	1434	1242	774	1031	1333
Bet1l	958	1052	1377	956	1001	1153	705	988	1044	1190	1399	806	1408	1284	753	1105	1141
Bex1	2	2	44	70	10	1	32	1	2	5	0	4	10	32	3	10	0
Bex2	2	24	31	43	19	23	51	11	7	63	132	22	99	31	998	116	154
Bex3	1279	1353	1565	1501	1154	1308	1263	1371	1023	800	1452	1333	1346	1123	621	1151	697
Bex4	45	54	57	60	22	61	62	39	5	15	26	50	55	42	5	35	11
Bfar	1490	1446	1467	1235	1324	1529	1246	1243	1430	1363	1671	1197	1695	2249	2215	1442	2269
Bfsp1	102	82	171	131	126	122	109	107	152	76	119	117	117	119	91	157	94
Bfsp2	0	1	0	1	0	1	1	0	4	1	0	2	0	7	8	1	8
Bglap	3	2	2	1	2	2	2	1	5	0	0	4	0	1	0	5	2
Bgn	70148	51270	33619	25934	45585	40770	20875	27937	19625	12669	57207	21115	60178	66533	17164	41763	69223
Bhlha15	1	0	5	1	6	2	5	0	19	4	2	14	4	6	1	16	5
Bhlha9	0	0	0	0	0	0	0	0	0	0	0	0	0	0	0	0	0
Bhlhe22	12	29	34	18	6	30	9	20	13	36	69	18	120	60	10	160	51
Bhlhe23	0	0	0	0	0	0	0	0	0	0	6	0	0	0	0	0	0
Bhlhe40	686	448	889	699	813	531	359	531	3145	1753	1058	1765	1368	1705	6245	1683	2569
Bhlhe41	807	833	1562	1503	763	1312	726	596	289	806	485	722	1115	939	2033	1096	695
Bhmt	0	0	1	0	0	0	5	0	0	0	1	2	91	12	0	23	13
Bhmt2	0	0	1	2	0	1	0	0	0	0	1	11	8	1	0	11	0
Bicc1	1775	1447	1628	1161	1446	1593	901	874	1107	583	3114	1288	3097	3354	1067	2520	3723
Bicd1	369	318	316	359	186	422	403	287	124	135	345	425	409	411	96	287	210
Bicd2	3449	3426	3812	3514	3355	4608	3671	4129	2131	2734	3310	4976	3819	3850	2711	3289	3593
Bicdl1	255	387	495	494	427	723	503	493	533	408	156	214	276	270	19	715	320
Bicdl2	502	1036	775	992	1174	860	730	1059	1703	1891	980	630	652	433	2	904	135
Bicra	1410	1627	2061	1482	1377	1510	1500	1546	1610	1573	1077	1672	1304	1659	1644	1497	1870
Bicral	1513	1883	1649	1422	1146	1620	1862	1351	1359	1336	881	1725	1283	1197	1043	1670	1139
Bid	544	475	943	446	500	435	270	384	1047	698	887	215	642	1452	574	381	2440
Bik	145	142	162	146	143	144	136	193	221	224	186	82	211	177	8	197	72
Bin1	3776	3074	3114	2457	2148	2384	2780	3016	1632	3355	3493	6557	4241	2462	20719	5458	6042
Bin2	663	622	2089	859	724	765	591	659	417	634	705	327	478	913	987	348	2319
Bin2a	9	0	1	2	5	14	16	0	0	0	4	2	2	0	243	0	0
Bin3	822	973	1275	836	951	806	880	856	1066	1060	1157	649	1052	991	693	889	1066
Birc2	1216	1372	1441	1132	1198	1321	1482	1390	1744	1456	1440	1462	1538	1849	1133	1485	2153
Birc3	211	187	717	240	1299	297	150	788	7357	7921	928	230	428	1321	342	809	3093
Birc5	193	148	193	64	234	73	26	93	364	113	339	86	137	143	51	70	261
Birc6	5101	5852	4503	5007	5283	6599	6468	5595	5944	6444	5178	6638	5998	6859	3760	5561	5958
Birc7	0	1	0	0	1	0	0	0	0	0	0	0	0	0	0	1	0
Bivm	1351	1307	1052	1179	1058	1135	1230	1201	1067	940	1249	1205	1198	1251	668	1015	827
Blcap	1872	2329	2160	2390	1920	2140	2251	2106	1529	2288	1191	1999	1501	1299	2444	1969	1348
Bles03	1291	1461	1813	1491	1241	1390	1304	1415	1295	1299	1289	1277	1500	1550	1144	1603	1341
Blk	3	14	46	19	28	14	16	154	10	166	42	7	18	21	2	25	39
Blm	158	165	221	118	195	148	150	141	295	173	389	151	253	313	189	172	304
Blmh	1898	1753	2066	1675	1844	1785	1413	1600	2623	1743	3206	1711	2317	2506	1816	2192	2626
Blnk	746	1202	1268	801	565	941	655	803	2002	1110	1462	494	605	655	468	922	815
Bloc1s1	1243	1311	1551	1364	1300	1223	1042	1464	1242	1371	1601	1204	1492	1384	2068	1242	1213
Bloc1s2	549	735	809	598	733	678	628	732	913	898	991	606	916	1082	929	557	1267
Bloc1s3	284	275	345	283	251	219	212	265	327	268	528	190	493	358	226	409	346
Bloc1s4	401	424	618	439	478	390	323	405	377	495	480	384	581	578	464	445	509
Bloc1s5	881	797	1026	879	768	913	784	854	686	802	913	794	1065	1025	706	901	747
Bloc1s6	1159	1169	1166	1041	1083	1199	1088	1229	899	1273	1221	1063	1377	1294	1026	1049	984
Bltp1	4194	4183	3306	3462	3450	4588	4525	4071	3710	4063	3929	4969	4580	5239	3846	4610	4294
Bltp2	9208	10597	10806	10088	9948	12018	10585	9258	10498	9843	9779	10254	9720	11937	7523	9027	11065
Bltp3a	1141	1188	1156	1149	1086	1237	1219	1101	1054	1046	1160	1119	1083	1247	1453	1175	1452
Bltp3b	3389	4110	3393	3504	3784	4004	4010	3945	5162	4199	3077	3522	2667	2863	1261	2715	2462
Blvra	541	466	1208	537	475	609	479	375	413	417	1182	418	769	1243	1343	447	1570
Blvrb	741	656	1141	866	1074	923	741	923	940	1024	1405	788	1059	1028	1921	949	1092
Blzf1	527	510	575	507	557	507	460	589	590	437	808	551	754	718	505	586	600
Bmal1	940	1235	538	541	722	1506	1427	1268	853	767	986	1056	853	913	294	622	616
Bmal2	508	306	59	76	219	75	137	246	507	254	483	76	294	395	84	122	441
Bmerb1	5	10	43	89	8	4	44	3	0	4	29	30	19	31	0	15	15
Bmf	1706	1700	2074	2150	1505	1920	2011	2254	2406	1953	1899	1140	2036	2089	920	2999	2179
Bmi1	1962	1673	2044	1807	1606	2404	1975	2067	1282	1274	2085	2460	2481	2427	1535	2287	1930
Bmp1	5689	4256	4901	4160	4374	4877	4028	4066	3187	2795	5463	3797	5205	5708	3612	5786	5685
Bmp10	0	1	0	0	0	0	0	0	0	0	0	0	0	0	0	0	0
Bmp15	67	26	28	49	40	29	40	94	7	42	74	32	69	53	15	43	51
Bmp2	883	1541	861	971	792	840	1272	1047	277	750	752	1000	902	628	190	1178	293
Bmp2k	2970	3085	3591	2703	3533	3897	3245	3214	2749	3425	3437	2942	3578	4377	3516	3314	4152
Bmp3	661	830	558	525	849	566	1050	831	1061	516	694	736	691	655	200	223	195
Bmp4	768	867	739	666	745	899	486	630	566	605	1008	667	1770	1480	442	2035	919
Bmp5	571	1474	434	541	889	843	520	914	796	684	1419	285	2033	1466	182	2252	532
Bmp6	579	634	634	705	614	730	434	605	571	527	947	538	960	782	389	1493	810
Bmp7	1465	1916	2055	1979	1916	2100	1935	1609	2602	1744	882	1732	1244	930	217	1646	237
Bmp8a	8	0	4	1	2	0	0	4	0	51	3	0	4	0	14	2	5
Bmp8b	6	7	2	3	30	2	14	10	8	18	10	0	5	8	0	4	10
Bmper	383	145	144	59	170	90	75	92	144	15	342	85	247	291	649	33	529
Bmpr1a	2330	2286	1995	2389	2158	2945	2975	2665	1852	1964	2896	3295	3710	3399	1354	2371	1770
Bmpr1b	24	18	22	9	38	32	42	8	24	33	74	32	102	60	135	225	61
Bmpr2	5800	5697	4304	4611	4716	6456	6291	5398	3975	4376	5774	6190	7317	6444	3379	7713	5928
Bms1	2007	1997	2205	1889	2014	2113	1862	1882	2412	2076	1941	2257	2118	2152	1573	2302	2252
Bmt2	298	264	232	264	267	286	217	306	294	266	370	380	331	416	288	295	505
Bmx	370	198	97	75	147	67	64	112	390	48	354	188	250	198	36	148	311
Bmyc	449	435	608	643	461	479	564	477	434	329	418	510	447	355	483	503	246
Bnc1	9	10	3	8	11	2	39	10	250	61	72	160	12	16	12	45	1
Bnc2	1743	1035	909	531	651	1063	715	1254	255	328	1036	970	1243	1187	334	840	960
Bnip1	444	425	518	523	518	451	420	415	473	455	643	522	522	425	981	513	416
Bnip2	4462	3652	3768	3398	3755	4323	3526	3731	3824	3710	5587	4051	5611	6176	3157	4813	6052
Bnip3	800	588	887	866	563	944	804	675	1425	646	1667	1687	2518	1941	5869	2405	1763
Bnip3l	5700	5755	6486	6166	5398	6029	5828	5714	5069	5653	6449	5586	7399	6679	4336	5778	4997
Bnip5	3	1	2	4	5	1	5	4	87	33	1	1	2	4	19	56	1
Bnipl	795	1497	1083	1384	1258	1133	1181	1496	920	1227	544	839	681	458	15	698	71
Boc	1914	1539	1961	1602	1823	1982	1356	1596	1155	1008	3593	2403	3002	3540	2692	2293	3628
Bod1	677	684	710	766	632	626	542	541	545	582	699	695	737	586	958	763	571
Bod1l1	2305	2725	2129	2212	2052	2983	2929	2776	2399	2542	1916	3077	2516	2491	1846	2685	2416
Bok	1505	1100	1060	1289	1340	1168	1094	1145	789	1009	1642	1240	1350	1333	111	768	960
Bola1	573	513	789	644	582	553	547	524	617	572	450	548	464	413	679	434	290
Bola2	1461	1533	1873	1569	1980	1431	1210	1725	2460	2106	2524	1057	1824	1538	1197	1301	1672
Bola3	317	416	400	366	373	367	364	425	516	357	503	480	501	313	757	440	338
Boll	0	4	0	0	0	0	0	0	0	1	1	0	1	0	0	0	0
Bop1	1215	1759	1836	1793	2157	1579	1545	1756	2216	2514	1405	1419	1309	1269	907	1272	1297
Bora	176	147	198	147	238	136	104	167	289	98	310	148	143	181	180	109	264
Borcs5	503	596	827	777	563	591	689	626	517	541	334	578	415	412	328	515	370
Borcs6	575	738	847	728	580	659	606	604	513	648	621	651	680	716	592	837	778
Borcs7	902	1053	885	774	844	930	921	848	928	816	1576	839	1457	1371	833	1099	1136
Borcs8	753	705	703	565	626	557	521	703	889	746	742	611	591	595	552	450	723
Bpgm	1210	917	1356	1066	1220	1126	1065	1185	841	1294	1339	1924	1224	1286	2638	1182	1271
Bphl	246	364	676	710	560	497	768	403	213	433	235	602	362	285	583	266	106
Bpi	0	0	0	0	4	0	0	0	0	0	0	0	0	1	0	1	2
Bpifa1	0	0	0	0	0	0	0	0	0	0	0	0	0	0	0	0	0
Bpifa2	0	0	0	0	0	0	0	0	0	0	0	0	0	0	0	0	0
Bpifa2f	0	0	0	0	0	0	0	0	0	0	0	0	0	0	0	0	0
Bpifa3	0	0	0	0	0	0	0	0	0	0	0	0	0	0	0	0	0
Bpifa5	0	13	0	0	1	5	2	0	80	10	10	0	4	1	0	16	1
Bpifa6	1	0	0	0	0	0	0	0	0	0	0	0	0	0	0	0	0
Bpifb1	0	0	0	0	0	0	0	0	3	0	1	0	4	0	0	1	1
Bpifb2	0	0	0	0	0	0	0	0	0	0	0	0	0	0	0	0	0
Bpifb3	0	0	0	0	0	0	0	0	0	0	0	0	0	0	0	0	0
Bpifb4	0	0	16	1	1	9	2	0	0	5	0	1	1	1	3	0	5
Bpifb5	5	0	12	0	1	7	0	0	0	0	10	0	5	0	1	0	6
Bpifb6	0	0	0	0	0	0	0	0	0	0	0	0	0	0	0	0	3
Bpifc	0	1	0	1	1	2	1	7	1	2	1	37	0	0	0	1	0
Bpnt1	966	899	1045	1062	943	939	961	934	969	793	1176	1006	1256	1390	739	866	1135
Bpnt2	3784	4266	4032	4650	4795	4992	5319	4836	4794	5214	5014	4965	5868	5407	2994	3932	4013
Bptf	3850	4441	3184	3281	3268	4560	4500	4191	3529	3783	2278	4914	3280	3564	2292	3879	2901
Braf	2259	2842	2158	2258	2215	2711	2717	3228	1704	2695	1286	2504	1838	1753	598	1568	981
Brap	2357	2861	2752	2573	3083	2819	2427	2910	4164	3704	2276	2596	2022	1962	1800	2800	1883
Brat1	753	740	1016	861	721	721	748	737	617	671	724	555	795	868	619	885	815
Brca1	156	148	194	128	247	110	137	178	282	127	559	145	227	240	58	124	319
Brca2	333	363	400	281	257	289	340	374	353	234	477	290	355	589	340	327	696
Brcc3	1081	1339	1278	1272	1394	1344	1490	1343	2091	1614	1680	1397	1394	1378	1084	1086	1471
Brcc3dc	0	0	0	0	1	0	0	0	0	0	0	0	0	0	0	0	0
Brd1	2729	3093	3123	3122	2579	3227	2901	3061	2953	3341	1808	3042	2469	2378	1732	2934	2570
Brd2	6613	7058	9173	7580	6848	7178	7007	7018	7119	7903	6041	7710	6768	7353	5172	8149	7204
Brd3	2662	3253	2964	2963	2627	3185	2670	2784	2950	3076	2032	2820	2394	2472	1655	3102	2386
Brd3os	36	44	64	44	58	46	42	27	19	16	55	34	66	88	10	51	50
Brd4	5030	6165	5354	4768	5320	5798	5221	5512	7318	6678	4047	5708	3742	4368	3574	5065	5599
Brd7	2484	2556	2942	2230	2432	2471	2326	2288	3060	2462	2541	2514	2333	2377	2116	2230	3177
Brd8	2220	2333	2484	2382	2111	2286	2125	2235	2321	2270	1693	2241	1772	1818	1451	1937	1683
Brd9	1444	1640	1729	1513	1378	1528	1496	1497	1504	1435	1359	1594	1514	1509	1051	1531	1407
Brdt	52	37	46	40	46	41	37	53	7	7	36	48	96	87	58	74	21
Brf1	1418	1503	1791	1565	1480	1698	1428	1519	1220	1542	1274	1523	1240	1324	1234	1546	1369
Brf2	276	311	418	361	271	258	271	304	337	418	413	302	357	399	313	356	386
Bri3	1632	1583	2423	1993	1552	1717	1498	1518	1739	1278	1689	1503	1734	1870	1177	1619	2076
Bri3bp	157	158	209	173	169	125	133	145	340	272	207	148	123	196	110	145	290
Bricd5	30	13	25	16	27	24	16	17	25	18	14	25	12	19	28	6	15
Brinp1	81	47	199	118	109	95	219	98	39	62	106	187	61	52	0	26	60
Brinp2	62	50	61	86	47	57	67	14	3	9	21	62	43	44	1	17	14
Brinp3	0	1	0	0	0	2	0	0	0	4	52	0	12	22	1	41	31
Brip1	68	87	71	43	70	54	19	45	144	57	281	38	121	104	33	103	125
Brix1	965	911	1185	1007	1088	1091	1029	1088	1225	1191	1267	1307	1401	1245	730	1036	1283
Brk1	2833	3048	4177	3199	3404	3290	2812	3284	3847	3714	4072	2792	3563	3677	2997	2609	3713
Brme1	411	481	432	384	334	403	523	369	168	386	224	329	295	283	1188	288	227
Brms1	2511	3353	3950	3137	2870	2818	2699	2988	4628	3355	2227	2391	2069	2204	1715	2119	2277
Brms1l	1130	1086	1237	1319	1207	1307	1105	1150	1061	1296	1188	1314	1377	1251	1585	1391	1384
Brox	2540	2723	2826	2459	2555	2428	2269	2716	3139	2962	3007	2612	3244	2996	1877	3329	3078
Brpf1	1307	1408	1557	1319	1395	1388	1286	1422	1848	1955	1007	1288	1284	1315	1175	1441	1239
Brpf3	980	1016	1161	1006	826	965	1022	931	933	839	785	949	704	886	816	1050	918
Brs3	0	0	0	0	6	0	0	0	4	0	0	4	0	0	0	0	0
Brsk1	327	281	391	349	242	381	365	284	144	128	309	444	360	410	112	408	251
Brsk2	33	2	50	54	14	24	30	11	0	8	25	35	23	56	3	34	44
Brwd1	2674	2955	2712	2599	2596	2954	3241	2763	2752	3322	2000	2968	2251	2187	2470	2694	2110
Brwd3	839	1020	480	677	947	869	855	1077	1575	1495	1231	938	1073	973	370	871	1046
Bscl2	1760	2118	2317	2125	2186	2042	2044	2193	2066	2089	2138	1641	2023	1896	1138	1873	1695
Bsdc1	1934	2519	2574	2362	2165	2391	2083	2278	2218	2566	2001	2196	2053	1780	2135	2005	1668
Bsg	11257	12798	12460	11723	13666	13008	11108	11058	17767	12416	14656	10641	13269	12720	11701	12932	10506
Bsn	19	1	11	23	18	4	15	6	34	4	16	18	4	29	10	20	7
Bsnd	0	0	0	0	0	0	0	0	0	0	0	0	0	0	0	0	0
Bsph1	0	0	0	0	1	0	0	0	0	0	0	0	0	0	0	0	0
Bspry	1207	2379	1523	2057	2163	1808	1747	2218	5444	4493	2142	1436	1253	795	18	2130	320
Bst1	310	216	572	162	261	292	125	195	977	306	714	119	408	1210	246	447	2581
Bst2	2212	2014	9240	2728	2939	4941	2030	2476	715	1894	2087	2062	5773	8510	8904	5970	9969
Bsx	0	0	0	0	0	0	0	0	0	0	0	1	0	0	0	0	0
Btaf1	1558	1802	1655	1814	1777	1960	2063	1901	2103	2284	1748	1901	1996	2394	989	1680	2426
Btbd1	4135	4400	4820	4888	4329	4732	4624	4513	2937	4688	4616	4674	5735	4825	6345	5392	4257
Btbd10	1048	1233	1136	1256	1216	1338	1233	1197	1300	1344	1096	1203	1235	1263	581	1246	1117
Btbd16	14	6	8	9	8	16	11	18	14	6	22	15	27	28	3	33	12
Btbd17	0	0	0	0	0	0	1	0	0	0	0	0	0	0	0	0	0
Btbd18	0	0	0	0	0	0	0	0	0	0	0	0	0	0	0	1	0
Btbd19	644	559	803	571	671	651	535	600	498	559	673	590	791	710	419	764	623
Btbd2	1660	1835	1990	1834	1568	1860	1725	1526	1323	1437	1586	1664	1676	1431	1507	1861	1377
Btbd3	1920	2221	1909	1933	2113	2021	2636	2758	1907	2430	2028	1895	2085	2051	410	2161	1358
Btbd6	1136	1132	1281	1241	1073	1190	1062	991	880	922	1232	1131	1235	1102	898	1461	982
Btbd7	3612	3669	2827	2929	3017	4146	3501	3666	2826	3159	3697	4334	4203	4591	1692	4417	3289
Btbd8	452	387	437	519	283	449	490	449	291	390	190	337	353	279	359	424	238
Btbd9	668	751	819	790	890	905	664	865	945	927	711	679	842	832	1205	849	888
Btc	15	3	14	5	31	15	8	10	16	13	70	15	39	48	1	14	26
Btd	1500	1512	1585	1430	1746	1477	1275	1422	1769	1519	1171	1082	1348	1335	637	1297	1049
Btf3	8580	8077	10459	8429	7707	7330	7478	8042	11577	8109	9855	8604	8495	7847	6604	7250	8378
Btf3l4	1216	1014	1270	1139	1087	1068	1057	1177	1235	1121	1329	1034	1471	1268	831	1026	921
Btg1	5744	5830	8396	5658	7627	5947	4707	6594	12391	14075	8958	5755	9035	9491	4007	10868	11656
Btg1b	1	0	1	0	0	0	0	0	0	0	0	0	0	0	0	0	0
Btg1c	1	0	1	0	0	0	0	0	0	3	0	0	0	0	0	0	0
Btg2	2532	2946	3715	2796	2795	2687	3689	3363	5848	11030	6714	25881	4267	3295	2435	5427	3049
Btg3	721	605	708	511	700	644	561	516	970	544	1143	691	883	722	286	873	792
Btg4	0	0	1	0	0	0	0	1	1	0	0	0	0	0	0	0	0
Btk	239	101	596	134	120	196	65	99	239	150	486	41	337	768	502	130	1494
Btla	28	28	102	46	23	17	36	72	1	43	32	24	60	59	81	28	86
Btn1a1	14	15	17	14	8	6	40	7	2	3	1	3	19	9	11	4	7
Btn2a2	133	115	160	168	131	163	155	99	83	108	79	105	100	89	34	72	107
Btn3a2	0	0	0	0	1	2	1	1	0	0	0	0	0	0	0	0	0
Btnl10	0	1	6	0	1	0	0	0	0	3	0	0	0	1	0	0	0
Btnl12	27	18	17	8	32	9	25	17	18	5	19	13	11	17	8	17	11
Btnl2	1	1	5	1	0	0	6	0	0	0	0	0	0	0	0	0	0
Btnl3	0	1	4	1	0	0	0	4	4	0	0	5	0	0	0	0	0
Btnl4	0	0	0	0	0	0	1	0	0	0	0	1	0	1	1	0	0
Btnl5	0	0	0	0	0	0	0	0	0	1	0	1	0	0	4	0	0
Btnl7	1	0	0	0	0	0	0	0	0	0	0	0	0	0	4	0	0
Btnl8	2	0	3	0	1	1	1	1	0	3	0	1	0	2	8	0	0
Btnl9	230	103	126	112	189	112	93	105	42	100	124	60	166	157	392	72	91
Btrc	957	1036	1079	1043	842	1314	1075	1030	762	941	831	1231	1047	1049	1097	1097	906
Bub1	451	231	329	173	481	146	77	203	707	144	1040	266	619	663	187	286	693
Bub1b	287	123	138	102	331	64	18	123	491	121	741	115	280	326	61	60	418
Bub3	1382	1428	1930	1771	1586	1570	1406	1485	1768	1629	2092	1379	1815	1887	971	1475	1806
Bud13	584	608	736	584	609	558	552	594	709	732	591	685	555	574	517	692	639
Bud23	386	497	648	398	529	453	451	498	784	598	686	494	492	532	481	545	564
Bud31	1368	1283	1438	1270	1495	1081	1062	1302	1889	1506	2129	1215	1689	1414	1118	1268	1519
Bves	2321	1473	1228	1030	866	883	1449	1224	177	435	1420	2318	1560	1147	3174	1234	1166
Bysl	447	533	600	512	676	525	447	559	896	826	676	715	550	536	652	618	842
Bzw1	7011	7741	7682	7858	8659	7754	7990	8512	10211	10900	13344	8059	12592	10935	5357	7989	9574
Bzw2	2096	2148	1765	1727	1920	2024	1816	2159	3405	2709	2689	2481	2333	1979	2445	2320	2194
C10h17orf58	434	470	464	478	363	475	534	450	431	349	389	395	603	506	435	589	298
C10h17orf67	1	0	0	1	1	0	0	1	0	0	0	0	0	8	1	0	0
C10h1orf35	1114	1446	1438	1375	1180	1459	1145	1308	1315	1316	757	1061	865	623	722	1055	558
C10h5orf15	4305	3908	4172	3955	3854	4217	3576	3748	4324	3243	5840	3962	5808	5658	3174	4972	5243
C10h5orf58	1	0	2	0	0	5	0	2	0	0	0	1	1	0	2	0	0
C11h21orf140	2	2	2	9	4	0	13	17	0	5	0	7	1	0	0	0	0
C11h3orf38	292	305	368	248	313	364	302	324	416	407	493	290	538	743	313	360	673
C11h3orf70	3024	3165	3054	2908	2859	3380	2777	3524	1693	2625	3601	2675	3405	3397	1599	4005	3277
C12h12orf43	1613	1389	1982	1580	1476	1414	1398	1561	1398	1190	1525	1533	1595	1501	1428	1429	1336
C13h1orf116	5092	10047	6123	6403	7092	7258	7867	9404	10019	7846	3054	4233	3494	2233	19	5425	767
C13h2orf76	114	103	94	98	88	102	74	82	102	75	95	83	95	72	85	38	59
C14h1orf146	1	0	0	0	1	1	0	0	0	0	0	0	0	0	0	0	0
C14h2orf73	0	0	6	1	0	4	2	1	2	1	0	3	0	0	0	4	6
C14h2orf74	3	0	1	1	0	1	0	1	0	1	0	0	0	0	0	0	1
C14h4orf36	8	3	1	2	2	2	3	2	1	1	16	3	10	0	7	1	4
C14h4orf50	16	36	11	37	17	39	44	24	4	5	12	18	13	12	0	12	14
C14h5orf52	22	38	14	32	45	23	19	18	35	35	8	32	12	7	2	14	0
C15h14orf119	901	975	1180	846	1016	1041	703	939	1187	1173	1335	965	1073	1254	853	1041	1228
C15h8orf58	222	166	260	175	161	154	210	183	209	203	175	112	214	222	108	228	171
C15h8orf74	0	1	0	1	2	0	1	0	3	4	0	3	0	1	0	0	0
C16h10orf71	30	13	60	40	10	73	37	46	9	394	255	908	500	112	10031	1125	615
C16h19orf44	657	702	921	743	746	829	683	696	795	684	782	766	854	776	773	761	590
C17h6orf52	49	65	77	61	41	73	39	17	48	31	43	46	67	41	35	70	24
C17h6orf62	8308	8591	9439	8768	7829	8483	8623	8638	8858	7970	7934	7560	8545	10205	7059	9126	12659
C18h18orf32	1193	1404	1480	1372	1439	1352	1313	1428	1402	1461	2111	1342	1689	1653	944	1344	1225
C18h5orf46	0	0	0	0	0	0	0	0	0	0	136	30	0	0	0	0	0
C19h16orf46	56	67	82	57	75	43	67	79	70	60	70	63	49	56	47	70	55
C19h16orf86	0	0	0	0	0	0	0	0	0	0	0	0	0	0	0	0	0
C19h19orf53	2045	1830	2159	2007	1851	2027	1453	1771	1974	1952	2534	1915	2506	2152	1847	2019	1800
C19h1orf131	1669	1821	1785	1685	1728	1871	1922	1808	2544	1802	1632	1928	1685	1595	1566	1696	1502
C19h1orf198	5301	5085	4597	4228	5003	5237	3911	3849	3909	2619	8076	5062	6968	7124	1877	7622	6523
C1d	905	909	1025	954	840	943	855	893	989	830	1348	994	1410	1211	887	951	1262
C1galt1	2382	2663	2524	2603	4159	3198	2922	3466	6663	6791	4912	3235	3969	3589	1364	2630	3643
C1galt1c1	664	779	679	645	688	769	558	694	794	660	986	685	1026	822	561	679	666
C1h10orf120	0	0	0	0	0	0	0	0	0	0	0	0	0	0	0	0	0
C1h10orf143	152	206	280	223	202	168	160	172	261	189	241	138	247	310	181	231	327
C1h10orf88	108	143	153	131	138	116	127	134	139	171	171	143	161	165	127	126	147
C1h10orf95	76	98	77	81	109	98	77	93	72	188	74	63	67	24	12	76	15
C1h11orf16	3	0	0	1	0	4	0	1	1	4	4	1	10	16	6	5	11
C1h11orf42	0	2	0	1	0	0	0	0	0	0	0	4	0	0	0	0	0
C1h11orf58	2511	2627	2854	2779	2400	2986	2601	2727	2931	2733	2995	2945	3057	3234	2356	2647	2434
C1h11orf98	830	903	1092	803	787	699	675	921	1160	824	884	677	729	798	691	542	783
C1h15orf40	546	550	438	410	555	395	322	301	476	308	622	302	504	382	301	414	374
C1h16orf54	122	77	551	204	91	197	64	146	285	137	203	50	240	425	320	121	711
C1h16orf92	0	0	0	0	0	0	0	0	0	0	0	0	0	0	0	0	0
C1h19orf18	23	19	16	21	14	26	29	17	12	23	16	22	7	13	95	18	6
C1h19orf81	3	18	9	7	14	5	6	0	0	15	10	12	2	1	3	1	4
C1h19orf84	7	4	13	1	3	6	15	6	5	5	12	0	1	17	30	4	22
C1h2orf78	0	0	0	0	0	0	0	0	0	0	0	0	0	0	0	0	0
C1h9orf40	342	338	366	346	347	360	336	268	283	264	571	358	524	509	228	461	510
C1h9orf57	0	0	1	7	0	2	0	0	2	0	4	0	1	5	3	5	3
C1h9orf85	632	474	560	474	442	715	550	543	626	401	584	441	663	556	646	405	426
C1qa	3394	2641	8746	3271	4105	4794	2030	3121	2073	2368	10156	925	8703	15221	12450	3009	17659
C1qb	2198	1960	7133	2473	2912	2988	1417	2555	2624	1818	7153	694	6563	12237	8611	2289	13908
C1qbp	3110	2992	4122	3408	3616	2854	2954	3334	6393	3529	3159	3362	2448	2443	3171	2564	3763
C1qc	2306	2148	7116	2566	2996	3581	1705	2722	2231	1885	8338	852	8310	14664	9670	3210	15083
C1ql1	1	0	1	0	0	1	0	2	1	0	7	1	1	1	0	1	2
C1ql2	0	0	0	1	0	0	0	0	0	0	0	0	1	0	0	0	0
C1ql3	213	156	171	156	136	240	125	121	55	140	156	188	245	232	86	244	151
C1ql4	0	0	0	0	0	1	0	0	0	0	0	0	0	0	0	2	1
C1qtnf1	1762	1023	1826	1032	1490	1221	679	1032	948	608	2344	970	2322	3233	2658	1339	3387
C1qtnf12	96	68	53	54	54	68	41	45	42	46	46	50	86	64	20	56	70
C1qtnf2	775	636	979	1007	780	838	607	559	359	334	1451	639	1559	1642	540	1142	804
C1qtnf3	501	354	254	432	619	517	159	176	21	118	1709	104	1768	1603	247	433	1243
C1qtnf4	1	3	1	6	1	4	1	1	3	8	3	5	3	1	30	13	0
C1qtnf5	955	971	550	544	490	805	377	538	510	259	1630	406	1553	1444	278	943	1087
C1qtnf6	1554	790	1437	941	1168	987	573	714	643	436	2024	366	1422	1972	2553	785	2674
C1qtnf7	414	620	340	433	394	462	255	446	329	224	895	328	1214	966	239	747	481
C1qtnf9	41	30	30	47	20	42	36	20	5	30	30	62	115	58	1065	72	33
C1r	10897	10611	22148	9335	11059	12248	6367	7956	9865	6473	22876	8459	21775	30225	18153	17442	39228
C1rl	288	169	307	142	139	110	86	153	303	84	363	176	345	499	340	213	654
C1s	10011	9918	21363	8528	11151	12291	5833	8506	9710	6484	26738	6653	25263	36250	13659	16506	43006
C2	2713	1139	13337	2738	2256	3579	1972	1728	1320	1482	4321	1022	4874	15231	23612	2922	32275
C2cd2	2710	3125	2822	2546	2976	3528	2880	3128	2144	3207	2734	2880	3034	2823	2914	4387	2485
C2cd2l	1017	1010	1339	935	1113	1098	878	1043	822	762	1189	1080	1013	1268	761	1306	1559
C2cd3	813	1160	1033	917	1032	1102	1106	1128	1237	1130	730	1129	848	865	667	925	946
C2cd4a	8	5	10	48	8	8	19	7	4	2	184	5	26	21	4	33	16
C2cd4b	1	0	0	0	0	0	0	0	59	20	0	0	2	0	0	2	0
C2cd4c	19	27	70	37	25	52	45	17	29	22	48	36	19	32	21	29	22
C2cd4d	6	6	5	7	5	14	7	8	0	2	4	12	13	9	9	8	12
C2cd5	1270	1346	1317	1428	1285	1373	1398	1385	1363	1385	1008	1099	1041	919	1587	1211	1126
C2cd6	0	0	0	0	0	0	0	0	0	0	0	0	1	0	0	0	1
C2h1orf162	85	79	355	108	115	75	65	139	31	108	105	34	114	140	193	112	389
C2h1orf52	496	579	687	562	523	553	580	599	559	538	728	549	626	655	351	604	655
C2h1orf54	848	549	1352	631	587	595	486	592	247	407	793	370	985	896	595	597	907
C2h1orf56	28	60	31	49	39	46	51	40	30	47	21	32	21	8	1	43	11
C2h3orf33	369	274	389	255	326	411	290	336	208	216	319	296	344	299	296	294	229
C2h4orf3	1667	2033	2381	2201	2277	1959	1927	2003	3385	2361	3411	1564	3571	2980	899	2638	2087
C2h4orf33	122	115	136	94	106	123	125	125	141	124	126	128	236	198	89	149	113
C2h4orf46	167	120	120	67	131	76	84	104	69	69	354	48	175	236	74	104	251
C2h5orf34	91	94	170	111	100	131	87	107	123	83	261	181	181	172	63	127	158
C3	596	525	8315	1326	2992	726	127	3000	72877	7689	7562	2341	1818	7349	975	1601	27688
C3ar1	539	221	757	287	261	276	138	244	181	147	1672	73	843	1434	1346	282	1084
C3h11orf91	122	94	106	63	63	87	69	79	56	61	57	103	90	116	108	42	73
C3h20orf144	10	2	5	1	2	1	3	6	3	4	12	5	11	10	15	8	6
C3h9orf50	51	22	24	30	26	48	29	29	17	7	45	23	51	31	29	12	59
C3h9orf78	1355	1530	1933	1604	1583	1649	1501	1654	1718	1650	1317	1566	1149	1218	1261	1106	1361
C4a	7935	6564	14032	7888	12048	11022	11516	8233	3409	5022	8893	4135	19761	29204	31212	10253	21226
C4b	6594	2852	15639	7761	7260	13860	9287	5223	963	5458	5609	6970	9935	21666	64343	4456	13745
C4bpa	3	0	3	8	19	15	6	0	11	1	12	2	35	10	162	22	4
C4bpb	6	4	19	7	15	18	7	22	18	9	26	5	21	12	26	16	7
C4h12orf71	0	0	0	0	0	0	0	0	0	0	0	0	0	0	0	0	0
C4h2orf81	9	11	25	10	20	26	18	7	2	5	4	8	3	3	1	10	8
C4h3orf20	248	187	261	195	217	295	309	272	123	256	122	280	171	196	587	306	202
C5	1	3	11	8	5	0	0	1	0	1	3	1	23	29	2	12	7
C5ar1	666	255	1854	370	500	721	197	223	823	327	1514	142	765	1504	1453	252	3541
C5ar2	360	328	463	364	444	360	306	434	139	205	643	216	521	639	296	352	842
C5h1orf122	484	340	386	317	373	412	327	368	245	333	896	371	743	750	270	473	639
C5h1orf141	0	0	0	0	0	0	0	0	0	0	0	0	2	0	0	0	0
C5h1orf159	471	593	581	487	667	461	441	462	497	481	546	449	456	500	334	371	413
C5h1orf174	518	603	670	647	595	594	573	590	594	475	748	625	780	678	491	534	589
C5h1orf50	432	486	534	425	400	431	397	439	437	440	661	419	472	457	240	368	439
C5h1orf87	1	1	0	0	4	1	5	0	0	2	19	0	2	2	1	4	1
C5h6orf163	18	32	8	36	15	18	14	25	20	27	10	13	23	10	10	13	6
C5h8orf88	14	17	21	2	16	7	23	0	0	4	5	8	8	6	55	4	6
C5h9orf152	330	731	360	485	681	555	487	428	2963	609	631	376	472	260	1	626	96
C6	663	239	1002	426	465	467	511	362	224	289	949	229	1157	3655	8109	256	2783
C6h14orf180	61	4	22	38	12	22	75	3	1	6	6	88	32	2	1493	5	0
C6h2orf16	0	0	0	0	0	0	0	0	0	0	1	1	0	0	0	0	0
C6h2orf50	45	39	20	18	21	39	25	22	33	8	45	17	30	39	6	50	18
C7	24637	18638	51073	29491	27190	36560	30633	20890	9313	13042	67833	63151	73854	100092	24449	46661	95330
C7h12orf40	0	0	0	0	0	0	4	0	0	0	0	0	0	1	0	0	0
C7h12orf54	1	0	2	3	0	3	1	1	0	0	1	0	9	1	2	1	6
C7h12orf56	275	318	192	285	268	251	277	275	372	207	80	156	158	131	25	123	13
C7h8orf33	560	523	624	515	518	528	456	559	588	504	751	462	804	654	434	679	530
C8a	0	0	0	0	0	0	0	0	0	0	5	0	24	12	0	5	1
C8b	0	0	0	0	0	0	0	0	0	0	1	0	30	1	0	4	1
C8g	262	187	192	201	156	186	189	226	116	218	115	133	150	109	151	130	88
C8h11orf52	317	446	424	440	495	496	470	479	690	540	417	325	355	228	460	276	170
C8h11orf54	1007	1332	1445	1351	1097	1223	1398	1165	1326	1194	998	886	1156	1160	810	1007	912
C8h11orf65	10	7	23	18	12	16	37	20	21	31	2	7	17	3	0	20	2
C8h11orf71	229	234	269	245	275	237	204	293	216	258	275	138	171	175	206	166	215
C8h11orf97	0	0	0	0	0	1	0	0	0	0	0	0	0	0	0	0	0
C8h15orf39	1004	1365	1541	1256	1561	1414	1109	1230	2095	1292	1002	947	1194	1193	596	1542	1062
C8h15orf61	124	139	170	152	111	145	130	177	157	152	249	113	212	203	175	206	172
C8h3orf86	23	20	27	6	41	34	37	31	19	18	32	13	27	63	27	18	33
C9	2	0	1	0	1	0	2	0	0	0	4	0	24	16	1	31	4
C9h6orf132	2218	3677	2636	2550	4086	2937	3413	3575	4206	5560	2810	3044	1776	1357	155	3002	587
C9h6orf141	200	478	284	334	563	294	363	543	414	855	223	289	255	151	1	295	55
CB741658	0	0	0	0	1	0	0	0	12	1	120	5	0	0	0	3	0
COX1	911832	626302	926526	718301	681457	708913	733207	696663	982834	760450	1015297	891019	1079924	904969	948464	1419298	1107148
COX2	366588	217612	342359	248790	238417	229020	225287	231724	368789	256116	299728	308748	304607	246159	315083	364166	295350
COX3	477027	305520	394666	290579	287691	280662	328956	307693	395439	320907	458482	425051	486010	387449	486131	566359	422774
CYTB	312553	218193	243873	212764	218242	210831	229728	215579	279462	235446	259426	308509	288198	242520	315843	450856	279641
Caap1	363	494	435	393	450	460	384	386	519	495	573	419	533	478	243	385	447
Cab39	7452	11129	9972	9640	9604	10415	9163	10225	9331	10844	8039	8422	7955	6897	5291	7358	5769
Cab39l	1440	1482	1459	1577	1199	1495	1325	1471	1513	1250	2136	1550	2244	1771	1040	2064	1266
Cabcoco1	29	96	87	105	31	99	94	17	49	116	52	120	77	44	282	142	81
Cabin1	2344	2121	2421	1850	1952	2161	1802	2152	1985	1840	1655	2048	1912	2002	1192	2251	1852
Cables1	288	255	343	261	244	285	225	175	299	195	420	322	434	437	348	490	387
Cables2	1153	1237	1267	1170	1112	1260	1225	1150	1223	1395	847	1020	916	908	759	1155	1020
Cabp1	84	114	46	52	55	104	71	111	8	30	30	37	49	60	12	22	50
Cabp2	1	1	0	0	1	0	1	0	0	0	3	0	1	1	0	0	2
Cabp4	8	11	37	16	0	6	0	6	2	5	3	0	11	6	6	2	51
Cabp5	0	0	0	0	4	0	0	0	1	0	0	0	0	0	1	0	0
Cabp7	7	111	50	77	32	60	54	53	69	16	32	34	59	16	3	289	4
Cabs1	0	0	0	0	0	0	0	0	0	0	0	0	0	0	0	0	0
Cabyr	12	6	15	3	1	5	3	9	8	0	1	2	12	5	11	4	6
Cacfd1	1315	1662	1693	1625	1797	1595	1476	1712	2279	1862	1402	1232	1470	1201	894	1664	903
Cachd1	820	868	732	823	641	935	736	693	345	391	763	1401	962	966	818	1569	791
Cacna1a	533	1153	716	632	389	829	636	630	574	312	323	531	545	585	371	563	334
Cacna1b	5	38	94	86	9	28	53	0	2	6	2	19	1	61	2	12	5
Cacna1c	2216	1651	892	622	864	1617	1420	1903	371	339	1306	1917	1505	1585	135	1015	1230
Cacna1d	653	844	1150	1271	971	1398	1496	898	124	509	222	963	499	403	30	547	99
Cacna1e	13	43	38	49	15	75	53	33	6	19	63	28	98	73	5	199	58
Cacna1f	0	5	8	2	3	5	2	7	0	4	2	4	0	2	1	3	0
Cacna1g	249	345	139	168	259	222	120	205	109	175	497	150	517	389	170	1331	360
Cacna1h	3122	1889	1911	1530	1449	2234	2235	3033	711	543	1115	2554	1809	2005	104	1158	1148
Cacna1i	42	17	4	8	12	6	9	11	7	8	35	8	12	57	9	9	6
Cacna1s	83	138	112	126	82	140	206	91	42	826	593	5433	731	125	19778	1776	1420
Cacna2d1	1184	932	301	438	530	1049	880	1043	241	430	1706	1686	1865	1802	4114	1136	1471
Cacna2d2	291	164	244	165	166	192	136	169	79	92	232	150	209	218	143	242	196
Cacna2d3	153	181	193	229	164	217	134	178	49	83	223	184	251	262	83	226	105
Cacna2d4	6	16	5	25	31	42	8	65	7	10	1	16	2	6	0	2	1
Cacnb1	115	126	157	169	113	125	93	100	14	408	546	790	519	188	10377	954	1159
Cacnb2	930	730	1025	1082	846	1156	1220	998	282	347	448	1384	823	840	64	433	320
Cacnb3	1092	796	880	774	751	822	611	804	418	389	1058	673	1069	968	179	946	795
Cacnb4	74	55	167	81	39	130	157	57	14	19	42	275	203	143	315	123	51
Cacng1	1	0	0	0	0	0	0	0	0	296	494	624	484	56	4441	530	716
Cacng2	0	0	1	1	7	1	0	0	0	0	0	9	0	0	0	0	0
Cacng3	0	0	0	5	0	0	0	1	0	1	0	1	0	0	9	1	1
Cacng4	14	6	21	11	16	9	19	14	5	4	4	12	10	49	13	13	59
Cacng5	0	0	0	1	1	0	3	0	0	0	0	0	0	1	0	0	0
Cacng6	6	0	3	0	0	0	0	6	0	66	58	261	99	3	1884	248	109
Cacng7	84	76	63	52	18	54	28	64	12	32	52	102	109	78	48	191	69
Cacng8	0	0	0	0	0	0	1	0	0	0	0	0	0	0	0	0	0
Cactin	976	1298	1375	1158	1018	1222	979	1040	1178	1189	887	1038	914	1021	752	998	1093
Cacul1	2587	2500	2459	2427	2538	2856	2311	2439	2943	2439	2889	2795	2707	2963	1858	2265	3042
Cacybp	2497	3150	3516	3692	3371	3328	3416	3245	3326	3762	4076	3570	3504	2578	2668	2259	2276
Cad	1945	1857	2286	1942	1956	1959	1957	1844	2355	1959	1813	2284	1633	1851	1433	2156	1759
Cadm1	668	858	1117	1116	694	806	1288	758	673	812	548	894	865	785	354	833	457
Cadm2	350	103	287	205	134	202	189	134	20	102	189	437	437	596	16	327	338
Cadm3	2263	1147	3786	2714	1715	2683	1853	1885	347	1259	2306	3022	2739	4317	4549	2701	3353
Cadm4	1658	952	1249	776	1204	979	638	810	424	445	1245	581	1264	1651	68	694	1014
Cadps	39	70	105	143	52	30	108	41	11	62	47	20	104	146	3	82	39
Cadps2	1058	1461	1556	1794	1290	1348	1754	1106	1454	1001	709	1345	1141	993	189	942	566
Cage1	112	159	119	126	138	142	122	109	104	104	70	133	89	83	65	83	45
Cahm	11	12	21	14	19	11	6	7	5	1	17	5	21	22	28	18	12
Calb1	0	0	2	4	0	2	0	0	0	0	0	6	0	16	0	4	5
Calb2	0	0	8	1	4	0	0	0	0	0	0	0	0	0	0	0	0
Calca	0	1	4	21	2	1	6	0	0	0	4	0	6	0	0	3	5
Calcb	1	8	40	48	7	14	19	1	43	27	179	22	211	29	0	324	48
Calcoco1	4423	4161	5131	4382	3376	4945	4191	5087	3077	3113	3033	5491	4334	3867	6086	4964	3310
Calcoco2	0	0	0	0	1	0	0	0	1	0	0	1	0	0	0	0	0
Calcr	1	0	1	0	0	1	0	0	0	2	2	5	0	0	68	4	8
Calcrl	2428	2409	1571	1404	1735	1803	1348	1769	820	1383	4503	1290	6907	5143	1193	7335	3492
Cald1	48481	35242	25168	20332	28800	36095	32614	38926	9971	8398	38577	43086	36002	37545	5850	16746	25584
Calhm1	0	0	0	0	0	0	0	0	0	0	0	0	1	0	0	6	0
Calhm2	1033	758	1157	734	718	878	588	784	221	467	1153	819	1338	1356	481	1054	1096
Calhm3	0	1	0	0	0	0	0	0	0	0	0	0	0	0	0	0	1
Calhm4	0	0	0	0	0	0	0	0	0	0	0	1	0	0	0	0	0
Calhm5	81	31	84	65	59	94	45	33	10	31	121	84	126	129	263	122	172
Calhm6	12	9	154	44	28	14	12	40	8	36	38	13	34	262	120	34	607
Calm1	18971	16410	20675	17781	18743	18927	18896	17632	19957	16053	28520	18424	24573	29701	25198	16823	30675
Calm2	12106	10584	12374	11369	10813	12734	11358	12078	8541	7363	18849	13314	17203	15906	6520	9481	9313
Calm3	3575	3328	4194	3604	3674	3708	2995	3356	4501	2948	3151	4125	3044	2806	6144	2283	2579
Calml3	2570	5155	2336	3954	3761	3334	3798	4352	3114	6896	6194	6058	2429	1786	302	2708	328
Calml4	1250	660	678	543	330	583	538	669	94	165	367	561	698	611	99	378	354
Calml5	5	1	12	7	0	1	1	0	0	0	304	21	0	0	0	0	0
Caln1	7	9	1	1	0	1	0	1	0	0	9	12	0	6	1	1	1
Calr	21314	21544	30661	21004	30465	22366	20193	22957	40951	26203	41172	22296	26781	35826	19403	25353	43452
Calr3	96	79	86	123	73	118	95	67	67	86	73	66	108	55	165	109	90
Calr4	2	3	3	4	0	7	1	5	5	3	0	1	4	4	15	0	8
Calu	20369	16132	11554	9435	13624	13868	9951	12749	14178	8206	32960	10957	24415	24950	8325	15757	20894
Caly	1	2	16	35	2	2	22	0	0	2	0	3	0	11	61	0	3
Camk1	1239	1120	1311	1302	1087	1312	1082	1240	955	805	1435	1179	1488	1377	1336	1194	987
Camk1d	1424	2372	1948	2166	2493	2099	2270	1906	1462	2194	1295	1966	1564	1607	338	1722	1191
Camk1g	1	0	13	5	4	8	3	11	0	15	9	10	9	3	0	17	13
Camk2a	26	8	18	20	28	23	16	9	4	267	210	1354	360	39	3275	598	489
Camk2b	73	31	67	72	59	26	50	24	32	691	679	809	655	101	5673	1290	1160
Camk2d	2016	2295	1614	1705	2249	2317	2029	2361	3057	2724	2219	2316	2369	1994	1605	2165	1356
Camk2g	4619	3465	4314	3359	3387	3927	3592	3942	1703	2318	2703	3692	3487	3781	3996	2943	2945
Camk2n1	395	348	538	354	273	448	281	395	308	231	314	503	474	533	388	542	336
Camk2n2	8	8	4	16	14	18	5	22	6	0	9	8	8	15	23	5	11
Camk4	324	322	534	430	173	343	389	277	95	210	148	283	293	410	57	278	723
Camkk1	1107	847	877	686	419	701	587	718	154	336	639	666	799	993	798	824	951
Camkk2	790	688	755	603	528	653	631	660	655	491	833	682	944	953	307	1128	869
Camkmt	349	371	285	288	295	278	325	315	286	249	356	274	323	307	93	243	226
Camkv	1	14	18	19	7	29	23	1	0	0	13	9	7	1	0	0	0
Camlg	757	785	784	756	733	702	676	784	733	721	926	807	903	744	557	751	673
Camp	0	0	1	0	1	1	0	1	57	4	1	0	4	4	0	6	9
Camsap1	1936	2043	2129	1928	1766	2515	1842	2003	1322	1777	1409	2633	1785	1727	1849	2074	1394
Camsap2	4730	5895	3601	4244	4603	6068	5193	4597	4869	6006	3802	5584	4659	4193	1587	4207	2989
Camsap3	991	1556	1137	1362	1167	1146	1345	1237	946	951	450	933	687	468	3	1052	104
Camta1	282	170	253	244	154	272	224	267	121	209	210	272	376	432	397	520	449
[truncated: 27,885 more rows]
