# Supplementary material for: Injectable therapeutic system incorporating neurogenesis-programmed stem cells concomitantly promoting muscle regeneration treats stress urinary incontinence
Source: Nat Commun. 2025 Sep 25;16:8404. doi: 10.1038/s41467-025-63421-2 (PMC12462450; doi:10.1038/s41467-025-63421-2)
Supplement: Supplementary file 6 — Source Data [file 41467_2025_63421_MOESM6_ESM.zip › Source Data/Source Data (supplementary information).xlsx]

## Sheet: Supplementary Fig. S2A
Supplementary Fig. S2A
	ZIF-8/PEG200
	0.4	0
	0.46323	0
	0.53646	0
	0.62126	0
	0.71947	0
	0.8332	0
	0.96492	0
	1.11745	0
	1.29409	0
	1.49866	0
	1.73557	0
	2.00993	0
	2.32766	0
	2.69561	0
	3.12173	0
	3.61521	0
	4.1867	0
	4.84853	0
	5.61499	0
	6.5026	0
	7.53052	0
	8.72094	0
	10.0995	0
	11.6961	0
	13.545	0
	15.6862	0
	18.1658	0
	21.0374	0
	24.363	0
	28.2143	0
	32.6744	0
	37.8396	0
	43.8212	0
	50.7484	0
	58.7707	0
	68.0611	0
	78.8202	0.0631
	91.28	1.21164
	105.709	4.38364
	122.42	8.15013
	141.772	10.6124
	164.183	11.4758
	190.137	11.3394
	220.194	10.9798
	255.002	10.605
	295.312	9.77116
	341.995	8.25546
	396.058	6.242
	458.666	4.05657
	531.172	2.06756
	615.139	0.6844
	712.379	0.10187
	824.992	0
	955.406	0
	1106.44	0
	1281.34	0
	1483.89	0
	1718.47	0
	1990.12	0
	2304.72	0
	2669.04	0
	3090.96	0
	3579.58	0
	4145.44	0
	4800.75	0
	5559.64	0
	6438.51	0
	7456.3	0
	8634.99	0

## Sheet: Supplementary Fig. S2B
Supplementary Fig. S2B
	ZIF-8/PEG200@Mg
	0.4	0
	0.46323	0
	0.53646	0
	0.62126	0
	0.71947	0
	0.8332	0
	0.96492	0
	1.11745	0
	1.29409	0
	1.49866	0
	1.73557	0
	2.00993	0
	2.32766	0
	2.69561	0
	3.12173	0
	3.61521	0
	4.1867	0
	4.84853	0
	5.61499	0
	6.5026	0
	7.53052	0
	8.72094	0
	10.0995	0
	11.6961	0
	13.545	0
	15.6862	0
	18.1658	0
	21.0374	0
	24.363	0
	28.2143	0
	32.6744	0
	37.8396	0
	43.8212	0
	50.7484	0
	58.7707	0
	68.0611	0
	78.8202	0
	91.28	0
	105.709	0
	122.42	0
	141.772	0
	164.183	0
	190.137	0
	220.194	0
	255.002	0.2403
	295.312	4.63245
	341.995	16.6339
	396.058	28.6522
	458.666	28.9285
	531.172	16.7154
	615.139	4.19737
	712.379	0
	824.992	0
	955.406	0
	1106.44	0
	1281.34	0
	1483.89	0
	1718.47	0
	1990.12	0
	2304.72	0
	2669.04	0
	3090.96	0
	3579.58	0
	4145.44	0
	4800.75	0
	5559.64	0
	6438.51	0
	7456.3	0
	8634.99	0

## Sheet: Supplementary Fig. S2C
Supplementary Fig. S2C
		ZIF-8/PEG200	ZIF-8/PEG200@Mg
		238.8	417
		233.9	441
		255.4	439
	mean	242.7	432.333
	SD	11.2681	13.3167
	p value		<0.0001

## Sheet: Supplementary Fig. S2D
Supplementary Fig. S2D
		ZIF-8	ZIF-8/PEG200	ZIF-8/PEG200@Mg
		8.23	29.6	19.7
		6.46	25.3	20.3
		8.99	26.4	19.3
	mean	7.89333	27.1	19.7667
	SD	1.29817	2.23383	0.503322
	p value		0.0002	0.0052
				0.0001

## Sheet: Supplementary Fig. S3A
Supplementary Fig. S3A
	ZIF-8 Zn 2p							ZIF-8 C 1s							ZIF-8 N 1s							ZIF-8
	1063.5	11950.2	0	0	0	12410.2		296.5	4143	0	0	0	4143		411.2	5942.55	0	0	0	6051.34		Binding Energy	Intensity
	1063.4	12031.4	12474.3	12014.3	12014.3	12474.3		296.4	4133.1	4132.5	4132.5	4132.5	4132.5		411.1	5872.75	6021.15	5912.82	5912.59	6021.38		1203	75853.9
	1063.3	12007.4	12473.5	12013.6	12013.6	12473.5		296.3	4154.5	4131.92	4131.92	4131.92	4131.92		411	5914.63	6019.13	5910.8	5910.57	6019.36		1202	75635.2
	1063.2	12068.3	12472.1	12012.1	12012.1	12472.1		296.2	4099.4	4130.81	4130.81	4130.81	4130.81		410.9	5920.44	6017.15	5908.82	5908.59	6017.38		1201	76044
	1063.1	12153.7	12470.7	12010.7	12010.7	12470.7		296.1	4140.7	4123.94	4123.94	4123.94	4123.94		410.8	5898.83	6012.1	5903.77	5903.54	6012.33		1200	77413.3
	1063	12049.6	12469.2	12009.2	12009.2	12469.2		296	4198.2	4113.06	4113.06	4113.06	4113.06		410.7	5888.39	6001.22	5892.89	5892.66	6001.45		1199	79005.1
	1062.9	12041.6	12467.3	12007.3	12007.3	12467.3		295.9	4150.9	4101.35	4101.35	4101.35	4101.35		410.6	5864.82	5983.24	5874.92	5874.68	5983.47		1198	79777
	1062.8	12076.7	12464.5	12004.6	12004.6	12464.5		295.8	4112.6	4088.06	4088.06	4088.06	4088.06		410.5	5857.84	5971.21	5862.88	5862.65	5971.44		1197	80562.1
	1062.7	12274.6	12462.3	12002.3	12002.3	12462.3		295.7	4065.8	4074.67	4074.67	4074.67	4074.67		410.4	5852.48	5960.19	5851.87	5851.64	5960.43		1196	80977.3
	1062.6	12017.9	12459.7	11999.7	11999.7	12459.7		295.6	4082.6	4069.42	4069.42	4069.42	4069.42		410.3	5849.69	5956.06	5847.74	5847.5	5956.29		1195	80296.5
	1062.5	12107.3	12456.8	11996.8	11996.8	12456.8		295.5	4026.5	4065.51	4065.51	4065.51	4065.51		410.2	5833.33	5955.94	5847.61	5847.38	5956.17		1194	79259.2
	1062.4	12089.1	12453.4	11993.5	11993.5	12453.4		295.4	4109.1	4064.88	4064.88	4064.88	4064.88		410.1	5844.17	5954.69	5846.36	5846.13	5954.92		1193	78258.3
	1062.3	12183.3	12450.8	11990.8	11990.8	12450.8		295.3	4049.7	4064.87	4064.87	4064.87	4064.87		410	5858.74	5950.66	5842.33	5842.1	5950.89		1192	76943.1
	1062.2	12078.4	12447.2	11987.3	11987.3	12447.2		295.2	4041.1	4064.16	4064.16	4064.16	4064.16		409.9	5851.76	5950.21	5841.88	5841.65	5950.44		1191	76076.5
	1062.1	12223.4	12443.1	11983.1	11983.1	12443.1		295.1	4104.9	4060.54	4060.54	4060.54	4060.54		409.8	5822.5	5944.87	5836.54	5836.31	5945.1		1190	75559
	1062	12222.9	12438.7	11978.7	11978.7	12438.7		295	4063.4	4060.23	4060.23	4060.23	4060.23		409.7	5858.29	5935.59	5827.27	5827.03	5935.82		1189	75315.6
	1061.9	12115.6	12433.8	11973.8	11973.8	12433.8		294.9	4043.6	4059.87	4059.87	4059.87	4059.87		409.6	5841.65	5928.6	5820.27	5820.04	5928.83		1188	75564.5
	1061.8	12290.4	12428.9	11968.9	11968.9	12428.9		294.8	4146.4	4059.48	4059.48	4059.48	4059.48		409.5	5799.94	5924.98	5816.66	5816.42	5925.21		1187	75570.4
	1061.7	12058.5	12423.9	11963.9	11963.9	12423.9		294.7	4088.7	4059.04	4059.04	4059.04	4059.04		409.4	5796.82	5919.89	5811.56	5811.33	5920.12		1186	75324.6
	1061.6	12194.4	12419.3	11959.3	11959.3	12419.3		294.6	4173.7	4058.58	4058.58	4058.58	4058.58		409.3	5814.85	5918.71	5810.38	5810.15	5918.94		1185	75376.6
	1061.5	12132.9	12415	11955	11955	12415		294.5	4098.5	4058.08	4058.08	4058.08	4058.08		409.2	5810.33	5917.76	5809.43	5809.2	5917.99		1184	75437.4
	1061.4	12009.7	12410.9	11950.9	11950.9	12410.9		294.4	4112.4	4057.57	4057.57	4057.57	4057.57		409.1	5828.81	5915.82	5807.49	5807.26	5916.05		1183	75577.1
	1061.3	12203	12405.7	11945.7	11945.7	12405.7		294.3	4164.5	4057.06	4057.06	4057.06	4057.06		409	5873.42	5912.65	5804.32	5804.09	5912.88		1182	76222.5
	1061.2	12325.2	12399.5	11939.5	11939.5	12399.5		294.2	4076.4	4056.54	4056.54	4056.54	4056.54		408.9	5888.11	5909.1	5800.77	5800.54	5909.33		1181	76448.1
	1061.1	12370.8	12393.1	11933.1	11933.1	12393.1		294.1	4179.4	4055.93	4055.93	4055.93	4055.93		408.8	5822.5	5905.32	5796.99	5796.76	5905.55		1180	76559.6
	1061	12176.1	12386.2	11926.2	11926.2	12386.2		294	4265.8	4055.23	4055.23	4055.23	4055.23		408.7	5802.68	5901.22	5792.89	5792.66	5901.45		1179	76741.8
	1060.9	12083.4	12378.5	11918.5	11918.5	12378.5		293.9	4245.2	4054.48	4054.48	4054.48	4054.48		408.6	5828.64	5897.23	5788.9	5788.67	5897.46		1178	76096.4
	1060.8	12362.8	12370.9	11910.9	11910.9	12370.9		293.8	4263.6	4053.64	4053.64	4053.64	4053.64		408.5	5830.49	5892.98	5784.65	5784.42	5893.21		1177	75671.6
	1060.7	12247.3	12364.4	11904.5	11904.5	12364.5		293.7	4233.6	4052.73	4052.73	4052.73	4052.73		408.4	5881.18	5887.28	5778.95	5778.72	5887.51		1176	76322.8
	1060.6	12080.5	12357.8	11897.8	11897.8	12357.8		293.6	4303.8	4051.76	4051.76	4051.76	4051.76		408.3	5922	5879.89	5771.56	5771.33	5880.12		1175	76511.1
	1060.5	12194.7	12350.6	11890.7	11890.6	12350.7		293.5	4348	4050.8	4050.8	4050.8	4050.8		408.2	5919.32	5870.99	5762.66	5762.43	5871.22		1174	76587.1
	1060.4	12158.1	12344.1	11884.1	11884.1	12344.1		293.4	4230.5	4049.79	4049.79	4049.79	4049.79		408.1	5921.27	5860.84	5752.51	5752.28	5861.07		1173	77051.1
	1060.3	12193	12337.8	11877.8	11877.8	12337.8		293.3	4325	4048.75	4048.75	4048.75	4048.75		408	5893.36	5850	5741.67	5741.44	5850.23		1172	77450.9
	1060.2	12153.9	12330.7	11870.7	11870.7	12330.7		293.2	4290.2	4047.7	4047.7	4047.7	4047.7		407.9	5886.99	5838.61	5730.28	5730.05	5838.84		1171	77429.7
	1060.1	12243.8	12323.5	11863.6	11863.5	12323.5		293.1	4327.3	4046.68	4046.68	4046.68	4046.68		407.8	5912.84	5826.35	5718.02	5717.79	5826.58		1170	77430.1
	1060	12170.1	12316.1	11856.1	11856.1	12316.1		293	4259.1	4045.63	4045.63	4045.63	4045.63		407.7	5937.24	5813.4	5705.07	5704.84	5813.63		1169	77172.8
	1059.9	12190.8	12308	11848	11848	12308		292.9	4303.2	4044.6	4044.6	4044.6	4044.6		407.6	5918.7	5799.46	5691.13	5690.9	5799.69		1168	76838.5
	1059.8	12314.5	12299.8	11839.9	11839.8	12299.9		292.8	4258.6	4043.56	4043.56	4043.56	4043.56		407.5	5916.42	5784.23	5675.9	5675.67	5784.47		1167	77292.3
	1059.7	12124.8	12292.9	11832.9	11832.9	12292.9		292.7	4308.8	4042.45	4042.45	4042.45	4042.45		407.4	5933.39	5767.43	5659.1	5658.86	5767.66		1166	78123.4
	1059.6	11921.8	12286.4	11826.5	11826.4	12286.4		292.6	4441.9	4041.24	4041.24	4041.24	4041.24		407.3	5980.9	5749.1	5640.76	5640.53	5749.33		1165	78078
	1059.5	12035.6	12279.4	11819.5	11819.5	12279.5		292.5	4421.8	4040.01	4040.01	4040.01	4040.01		407.2	5995.09	5729.21	5620.87	5620.64	5729.44		1164	77618.3
	1059.4	12270.1	12273.2	11813.3	11813.2	12273.3		292.4	4337	4038.7	4038.7	4038.7	4038.7		407.1	5973.2	5707.99	5599.66	5599.42	5708.23		1163	78116.7
	1059.3	12111	12267.3	11807.4	11807.3	12267.4		292.3	4393.7	4037.35	4037.35	4037.35	4037.35		407	5944.33	5685.58	5577.24	5577.01	5685.81		1162	78402.7
	1059.2	12015.4	12261.2	11801.3	11801.2	12261.3		292.2	4365.9	4035.99	4035.99	4035.99	4035.99		406.9	5944.44	5662.52	5554.17	5553.94	5662.75		1161	78635
	1059.1	11954.4	12255.1	11795.2	11795.1	12255.1		292.1	4447.5	4034.6	4034.6	4034.6	4034.6		406.8	5938.02	5639.22	5530.88	5530.65	5639.46		1160	78708.7
	1059	12001.2	12249.7	11789.8	11789.7	12249.8		292	4472.3	4033.1	4033.11	4033.1	4033.11		406.7	5910.89	5615.89	5507.55	5507.31	5616.12		1159	78412.2
	1058.9	12064.2	12245.2	11785.4	11785.3	12245.3		291.9	4519.9	4031.56	4031.57	4031.56	4031.57		406.6	5871.8	5592.85	5484.5	5484.27	5593.08		1158	78895.3
	1058.8	11875	12241.4	11781.5	11781.4	12241.5		291.8	4451.2	4029.96	4029.98	4029.96	4029.98		406.5	5813.18	5570.61	5462.25	5462.02	5570.84		1157	79674.3
	1058.7	11859.3	12236.5	11776.7	11776.6	12236.7		291.7	4477.2	4028.35	4028.37	4028.35	4028.37		406.4	5768.96	5549.41	5441.05	5440.82	5549.64		1156	80317.7
	1058.6	12154.7	12231.1	11771.2	11771.1	12231.2		291.6	4449.5	4026.7	4026.74	4026.7	4026.74		406.3	5743.66	5529.99	5421.63	5421.4	5530.23		1155	80182.9
	1058.5	12134.9	12225.3	11765.4	11765.3	12225.4		291.5	4525.2	4025.07	4025.12	4025.07	4025.12		406.2	5652.93	5512.17	5403.8	5403.57	5512.4		1154	79556.8
	1058.4	12111	12218.4	11758.6	11758.4	12218.6		291.4	4474.6	4023.38	4023.47	4023.38	4023.47		406.1	5640.31	5495.4	5387.03	5386.8	5495.64		1153	79808.1
	1058.3	12090.9	12211	11751.2	11751.1	12211.2		291.3	4541.8	4021.69	4021.82	4021.69	4021.82		406	5637.47	5479.62	5371.25	5371.01	5479.86		1152	79665.1
	1058.2	11955	12204	11744.3	11744.1	12204.3		291.2	4471.7	4019.99	4020.18	4019.99	4020.18		405.9	5604.63	5465.17	5356.79	5356.55	5465.41		1151	79257.9
	1058.1	12033.4	12197.5	11737.7	11737.5	12197.7		291.1	4457.6	4018.4	4018.69	4018.4	4018.69		405.8	5552.88	5451.42	5343.04	5342.79	5451.67		1150	79215.4
	1058	12004.7	12191.1	11731.4	11731.1	12191.3		291	4297.7	4016.91	4017.33	4016.91	4017.34		405.7	5524.85	5438.57	5330.18	5329.93	5438.82		1149	79844.3
	1057.9	12037.9	12185.5	11725.8	11725.5	12185.7		290.9	4293.5	4015.59	4016.2	4015.59	4016.2		405.6	5498.77	5427.16	5318.76	5318.51	5427.41		1148	80404.9
	1057.8	11884.2	12180.2	11720.5	11720.2	12180.5		290.8	4232.9	4014.35	4015.23	4014.34	4015.24		405.5	5448.8	5417.24	5308.85	5308.58	5417.51		1147	80686.8
	1057.7	11845.6	12174.8	11715.1	11714.8	12175.1		290.7	4314.2	4013.22	4014.49	4013.22	4014.5		405.4	5417.76	5408.48	5300.08	5299.8	5408.76		1146	81634.2
	1057.6	12046.3	12170.3	11710.7	11710.3	12170.7		290.6	4238.5	4012.16	4013.97	4012.15	4013.98		405.3	5404.8	5400.87	5292.48	5292.17	5401.18		1145	81462.2
	1057.5	11763.5	12166.4	11706.9	11706.4	12166.9		290.5	4180.4	4011.13	4013.7	4011.11	4013.71		405.2	5379.96	5394.04	5285.66	5285.32	5394.38		1144	80928.1
	1057.4	11862	12162.6	11703.1	11702.6	12163.1		290.4	4222.7	4010.14	4013.76	4010.12	4013.78		405.1	5394.92	5387.05	5278.69	5278.31	5387.43		1143	80846.3
	1057.3	11861.6	12159	11699.5	11699	12159.5		290.3	4148.8	4009.25	4014.3	4009.21	4014.34		405	5433.67	5380.24	5271.9	5271.46	5380.67		1142	80863.1
	1057.2	11795.3	12155.9	11696.5	11695.9	12156.5		290.2	4148.1	4008.46	4015.46	4008.4	4015.52		404.9	5372.36	5374.05	5265.76	5265.25	5374.56		1141	81531
	1057.1	11882.9	12152	11692.6	11692	12152.6		290.1	4058.1	4007.74	4017.37	4007.64	4017.46		404.8	5318.09	5368.15	5259.93	5259.31	5368.77		1140	81820.8
	1057	11964.1	12147.4	11688.2	11687.4	12148.2		290	4074.1	4007.1	4020.27	4006.96	4020.41		404.7	5327.3	5363.11	5254.99	5254.23	5363.87		1139	81856
	1056.9	11984	12142.3	11683.1	11682.3	12143.1		289.9	4080.6	4006.52	4024.38	4006.3	4024.61		404.6	5291.62	5359.37	5251.39	5250.44	5360.32		1138	81988.9
	1056.8	11979.3	12137.1	11678.1	11677.1	12138		289.8	4099	4005.95	4030.02	4005.61	4030.36		404.5	5293.86	5356.47	5248.69	5247.48	5357.68		1137	82245.9
	1056.7	11772.6	12132.4	11673.5	11672.5	12133.5		289.7	4181.1	4005.37	4037.58	4004.87	4038.08		404.4	5279.34	5353.57	5246.06	5244.52	5355.12		1136	82883.8
	1056.6	11749.7	12128.5	11669.6	11668.5	12129.6		289.6	4153.1	4004.78	4047.56	4004.04	4048.3		404.3	5306.7	5350.87	5243.74	5241.74	5352.87		1135	83153.6
	1056.5	11784.3	12125.4	11666.7	11665.4	12126.7		289.5	4235.4	4004.13	4060.55	4003.05	4061.64		404.2	5296.93	5348.42	5241.81	5239.21	5351.02		1134	83050.8
	1056.4	11741.5	12123.4	11664.8	11663.4	12124.8		289.4	4360.2	4003.48	4077.35	4001.9	4078.93		404.1	5257.84	5346.65	5240.72	5237.34	5350.02		1133	83468.2
	1056.3	11733.3	12121.3	11662.9	11661.3	12122.8		289.3	4366.7	4002.89	4098.9	4000.61	4101.19		404	5222.84	5345.18	5240.16	5235.77	5349.57		1132	83761.1
	1056.2	11784.1	12118.4	11660.1	11658.4	12120.1		289.2	4437.1	4002.41	4126.27	3999.11	4129.56		403.9	5244.84	5344.26	5240.42	5234.71	5349.97		1131	83555.6
	1056.1	11925.1	12115.3	11657.2	11655.3	12117.2		289.1	4499.9	4002.12	4160.72	3997.4	4165.43		403.8	5251.98	5344.14	5241.86	5234.45	5351.55		1130	83527.4
	1056	11809.3	12111.3	11653.4	11651.3	12113.4		289	4617.6	4002.2	4203.76	3995.5	4210.45		403.7	5219.99	5344.3	5244.03	5234.43	5353.89		1129	83525.2
	1055.9	11948.2	12106.4	11648.7	11646.4	12108.7		288.9	4690.3	4002.81	4257.02	3993.37	4266.46		403.6	5232.61	5344.47	5246.79	5234.41	5356.85		1128	83688.8
	1055.8	11924.6	12102.1	11644.7	11642.1	12104.7		288.8	4773.5	4004.15	4322.29	3990.93	4335.51		403.5	5272.86	5344.66	5250.31	5234.38	5360.59		1127	83828.6
	1055.7	11619.3	12098.8	11641.6	11638.8	12101.6		288.7	4982.7	4006.59	4401.6	3988.19	4420		403.4	5293.13	5344.88	5254.76	5234.34	5365.3		1126	83931.7
	1055.6	11677.6	12096.1	11639.3	11636.1	12099.3		288.6	5020.3	4010.6	4497.13	3985.18	4522.55		403.3	5273.42	5345.13	5260.36	5234.3	5371.2		1125	84354.9
	1055.5	11642.7	12095.6	11639	11635.6	12099		288.5	5095.8	4016.77	4611.09	3981.87	4645.99		403.2	5260.41	5345.42	5267.39	5234.25	5378.56		1124	84382.1
	1055.4	11451.2	12095.2	11639	11635.2	12099		288.4	5205.7	4025.83	4745.73	3978.25	4793.3		403.1	5269.46	5345.75	5276.15	5234.19	5387.71		1123	84270.1
	1055.3	11786.9	12094.5	11638.7	11634.5	12098.7		288.3	5304.3	4038.79	4903.21	3974.36	4967.63		403	5330.37	5346.13	5287.01	5234.11	5399.02		1122	84541.9
	1055.2	11882.2	12093.7	11638.3	11633.7	12098.3		288.2	5467	4056.81	5085.44	3970.16	5172.09		402.9	5364.43	5346.55	5300.41	5234.02	5412.94		1121	84977
	1055.1	11923	12092.7	11637.8	11632.7	12097.7		288.1	5551.5	4081.35	5293.97	3965.62	5409.71		402.8	5382.3	5347.02	5316.85	5233.9	5429.98		1120	84828.6
	1055	11905.7	12091.4	11637	11631.4	12097		288	5697.6	4114.22	5529.76	3960.67	5683.31		402.7	5412.84	5347.56	5336.94	5233.75	5450.75		1119	84664.4
	1054.9	11751.5	12090.1	11636.2	11630.1	12096.2		287.9	5902	4157.63	5793.07	3955.3	5995.4		402.6	5430.09	5348.16	5361.36	5233.57	5475.95		1118	85241.4
	1054.8	11812.8	12088.7	11635.4	11628.7	12095.4		287.8	6051.7	4214.19	6083.19	3949.4	6347.97		402.5	5480.29	5348.86	5390.89	5233.37	5506.38		1117	85574.6
	1054.7	11898.2	12087.2	11634.6	11627.2	12094.6		287.7	6377.4	4287.03	6398.17	3942.86	6742.34		402.4	5502.79	5349.67	5426.44	5233.14	5542.96		1116	85146.5
	1054.6	12088.7	12085.8	11633.9	11625.8	12093.9		287.6	6686.5	4379.74	6734.73	3935.48	7178.99		402.3	5524.57	5350.6	5468.99	5232.88	5586.71		1115	85260.9
	1054.5	11805.1	12084.4	11633.2	11624.4	12093.2		287.5	7189.5	4496.76	7088.22	3927.22	7657.76		402.2	5607.82	5351.65	5519.64	5232.57	5638.72		1114	86009.2
	1054.4	11741.3	12082.8	11632.5	11622.8	12092.5		287.4	7440	4642.94	7452.3	3917.87	8177.38		402.1	5734.9	5352.85	5579.62	5232.19	5700.28		1113	86344.2
	1054.3	11995.2	12081.3	11631.9	11621.3	12091.9		287.3	7992.1	4823.97	7819.21	3907.32	8735.86		402	5796.59	5354.23	5650.25	5231.76	5772.72		1112	86534.4
	1054.2	11808.7	12079.9	11631.5	11619.9	12091.5		287.2	8490.2	5046.19	8179.77	3895.46	9330.5		401.9	5851.76	5355.79	5732.96	5231.24	5857.51		1111	86523.4
	1054.1	11978.8	12078.4	11631.1	11618.4	12091.1		287.1	8992.6	5316.56	8523.72	3882.22	9958.07		401.8	5998.32	5357.59	5829.24	5230.62	5956.2		1110	87028.7
	1054	11846.9	12076.9	11630.7	11616.9	12090.7		287	9640.6	5642.41	8839.94	3867.34	10615		401.7	6107.93	5359.67	5940.67	5229.93	6070.41		1109	87499.8
	1053.9	11769.7	12075.6	11630.7	11615.6	12090.7		286.9	10341.5	6031.51	9117.25	3850.68	11298.1		401.6	6212.06	5362.1	6068.81	5229.12	6201.78		1108	86703.8
	1053.8	11698.4	12074.3	11630.8	11614.3	12090.8		286.8	11123.9	6491.55	9344.73	3831.87	12004.4		401.5	6389.84	5364.95	6215.16	5228.2	6351.92		1107	86548.9
	1053.7	11816	12073.1	11631.2	11613.1	12091.2		286.7	12287.5	7030.21	9512.82	3810.74	12732.3		401.4	6556.62	5368.37	6381.16	5227.14	6522.4		1106	86700.8
	1053.6	11762.2	12072	11631.7	11612	12091.7		286.6	13109.1	7654.6	9613.79	3787.1	13481.3		401.3	6717.7	5372.55	6568	5225.92	6714.62		1105	86444.2
	1053.5	11852.4	12070.7	11632.2	11610.7	12092.2		286.5	14078.9	8370.91	9642.48	3760.88	14252.5		401.2	6978.73	5377.78	6776.56	5224.52	6929.81		1104	86021.9
	1053.4	11891.9	12069.3	11632.7	11609.3	12092.7		286.4	14872.8	9183.59	9596.46	3731.97	15048.1		401.1	7222.22	5384.58	7007.29	5222.94	7168.93		1103	85868.3
	1053.3	11905.6	12067.9	11633.3	11607.9	12093.3		286.3	15883.3	10095	9476.5	3700.39	15871.1		401	7447.79	5393.71	7260.05	5221.14	7432.63		1102	85722.4
	1053.2	11816.5	12066.4	11634.1	11606.4	12094.1		286.2	16954.5	11104.3	9286.03	3665.94	16724.4		400.9	7750.08	5406.39	7533.91	5219.1	7721.21		1101	84644.2
	1053.1	11824.5	12065	11635.2	11605	12095.2		286.1	18161.8	12207.2	9031.37	3628.6	17610		400.8	8024.9	5424.47	7827.02	5216.82	8034.67		1100	83952
	1053	11613	12063.9	11636.7	11603.9	12096.7		286	19149.8	13394.7	8720.93	3588.29	18527.4		400.7	8337.35	5450.66	8136.41	5214.27	8372.8		1099	83744.6
	1052.9	11675	12062.8	11638.4	11602.8	12098.4		285.9	20061.4	14653.4	8364.76	3545.05	19473.1		400.6	8686.77	5488.87	8457.86	5211.44	8735.29		1098	83960.8
	1052.8	11788.3	12061.8	11640.5	11601.8	12100.5		285.8	20989.9	15964.4	7973.96	3499.09	20439.2		400.5	9039.47	5544.5	8785.85	5208.3	9122.05		1097	84128.5
	1052.7	11738.1	12060.8	11642.9	11600.8	12102.8		285.7	21661.7	17303.2	7559.65	3450.51	21412.4		400.4	9473.53	5624.76	9113.51	5204.81	9533.45		1096	84486.5
	1052.6	11780.9	12059.7	11645.4	11599.7	12105.3		285.6	22696.2	18640.3	7132.46	3399.33	22373.4		400.3	9955.95	5738.83	9432.78	5200.95	9970.66		1095	84425.1
	1052.5	11745.8	12058.4	11647.9	11598.4	12107.9		285.5	23617.6	19941.5	6702.22	3345.69	23298.1		400.2	10434.3	5897.88	9734.53	5196.68	10435.7		1094	83674.6
	1052.4	11920.3	12057	11650.7	11597	12110.7		285.4	24279.5	21169.4	6277.48	3289.72	24157.1		400.1	10945.1	6114.67	10008.6	5191.96	10931.3		1093	83391
	1052.3	11889	12055.6	11653.8	11595.6	12113.8		285.3	24955.9	22284.6	5865.34	3231.56	24918.3		400	11485.7	6402.73	10243.8	5186.79	11459.7		1092	83812.7
	1052.2	11728.4	12054.2	11657.4	11594.2	12117.4		285.2	25354.3	23248.5	5471.67	3171.69	25548.5		399.9	12046	6774.97	10427.1	5181.12	12020.9		1091	84564.9
	1052.1	11723.3	12052.7	11661.1	11592.7	12121.1		285.1	25535	24025.1	5100.76	3110.52	26015.4		399.8	12660.5	7241.74	10544.4	5174.95	12611.2		1090	84785.6
	1052	11933.7	12051.2	11665.3	11591.2	12125.3		285	25680.6	24583.3	4755.47	3048.45	26290.4		399.7	13291.5	7808.46	10587.2	5168.23	13227.4		1089	84571.3
	1051.9	11808	12049.8	11670	11589.8	12130		284.9	25644.6	24899.4	4437.56	2986	26351		399.6	13947.3	8473.12	10575.2	5160.95	13887.3		1088	84446
	1051.8	11875.7	12048.2	11675	11588.2	12135		284.8	25348.3	24958.9	4147.81	2923.79	26182.9		399.5	14591.6	9224.02	10503	5153.09	14573.9		1087	84356
	1051.7	11894.1	12046.2	11680.2	11586.3	12140.2		284.7	24650.9	24757	3885.89	2862.16	25780.8		399.4	15232.3	10038.3	10367.8	5144.66	15261.4		1086	84407.7
	1051.6	12150.7	12044.4	11686	11584.4	12146		284.6	24199.9	24300.2	3651.11	2801.72	25149.6		399.3	15867.3	10882	10175.3	5135.66	15921.7		1085	84978.4
	1051.5	11786.6	12042.6	11692.4	11582.6	12152.4		284.5	23246.3	23604.8	3442.2	2742.97	24304		399.2	16417.6	11711.6	9933.56	5126.11	16519		1084	84937.6
	1051.4	11780.6	12041	11699.7	11581	12159.7		284.4	22322.4	22696.1	3257.61	2686.42	23267.3		399.1	16967.9	12477.5	9652.03	5116.07	17013.5		1083	84969.1
	1051.3	11584.7	12039.5	11707.7	11579.5	12167.7		284.3	21126.7	21606	3095.08	2632.01	22069.1		399	17342.6	13129.6	9340.94	5105.61	17365		1082	85519.9
	1051.2	11762.5	12038.4	11717	11578.4	12176.9		284.2	20510.8	20371.6	2952.72	2580.1	20744.2		398.9	17462.6	13623.4	9010.54	5094.86	17539.1		1081	85993.1
	1051.1	11608.8	12037.3	11727	11577.4	12187		284.1	19453.4	19031.8	2828.12	2530.5	19329.5		398.8	17488.2	13926.2	8670.46	5083.95	17512.8		1080	85710.3
	1051	11700.5	12036.3	11737.9	11576.3	12197.9		284	18827.2	17626	2719.08	2483.09	17862		398.7	17288.6	14022.6	8329.38	5073.05	17278.9		1079	85660.3
	1050.9	11761	12035.2	11749.7	11575.2	12209.7		283.9	18148.1	16191.2	2623.36	2437.59	16377		398.6	16825.8	13895.3	7994.65	5062.36	16827.6		1078	86326.5
	1050.8	11686.7	12034.3	11762.6	11574.3	12222.5		283.8	17459.8	14761.6	2539.41	2394.23	14906.8		398.5	16149.7	13535.7	7672.22	5052.05	16155.9		1077	86372.7
	1050.7	11554.5	12033.2	11776.3	11573.2	12236.3		283.7	16450.5	13366.6	2465.57	2352.92	13479.2		398.4	15250.9	12972	7366.62	5042.31	15296.3		1076	86685.8
	1050.6	11787.4	12031.9	11791.1	11571.9	12251.1		283.6	15550.4	12030.4	2400.73	2313.93	12117.2		398.3	14286.8	12246.9	7081.06	5033.27	14294.7		1075	87216.3
	1050.5	11869	12030.6	11807.1	11570.7	12267.1		283.5	14436	10772.2	2344.15	2277.75	10838.6		398.2	13247.5	11412.4	6817.59	5025.08	13204.9		1074	87169.7
	1050.4	11769.7	12029.4	11824.4	11569.4	12284.4		283.4	12910.8	9605.63	2295.19	2244.75	9656.07		398.1	12095	10523.3	6577.23	5017.8	12082.7		1073	87581.7
	1050.3	11688.8	12027.9	11842.9	11567.9	12302.9		283.3	11548	8539.33	2253.19	2215.15	8577.38		398	10989.6	9631.57	6360.17	5011.46	10980.3		1072	88014.9
	1050.2	11840.6	12026.2	11862.8	11566.2	12322.8		283.2	10176.5	7577.7	2217.79	2189.29	7606.2		397.9	9976.1	8781.34	6165.98	5006.05	9941.26		1071	87872.9
	1050.1	11951.5	12024.4	11884.2	11564.4	12344.2		283.1	8642.2	6721.26	2188.49	2167.3	6742.46		397.8	8995.65	8005.97	5993.71	5001.55	8998.13		1070	88303.3
	1050	11975.4	12022.6	11907.4	11562.6	12367.4		283	7341.3	5967.32	2164.63	2148.98	5982.98		397.7	8182.91	7326.81	5842.08	4997.87	8171.03		1069	88490.8
	1049.9	11837.1	12020.6	11932.3	11560.6	12392.3		282.9	6170.9	5310.99	2145.67	2134.19	5322.47		397.6	7481.13	6753.75	5709.59	4994.92	7468.42		1068	88452.2
	1049.8	11946.4	12018.4	11959.2	11558.4	12419.1		282.8	5103.7	4745.6	2130.94	2122.57	4753.96		397.5	6869.91	6286.9	5594.6	4992.61	6888.89		1067	87960.5
	1049.7	12002.3	12016.1	11988.2	11556.1	12448.2		282.7	4358.1	4263.28	2119.68	2113.64	4269.32		397.4	6349.08	5919.07	5495.43	4990.83	6423.67		1066	87689.4
	1049.6	12035.6	12013.9	12019.7	11553.9	12479.7		282.6	3762.3	3855.64	2111.21	2106.87	3859.99		397.3	6042.71	5638.39	5410.4	4989.48	6059.31		1065	88377
	1049.5	11960.6	12011.5	12053.8	11551.5	12513.8		282.5	3379.1	3514.14	2104.87	2101.77	3517.24		397.2	5800.84	5430.72	5337.91	4988.46	5780.17		1064	89196.4
	1049.4	11963.9	12009	12090.8	11549.1	12550.8		282.4	3128.8	3230.45	2100.12	2097.92	3232.64		397.1	5588.39	5281.6	5276.45	4987.7	5570.36		1063	89240.8
	1049.3	11984.8	12006.6	12130.9	11546.6	12590.9		282.3	2813.4	2996.72	2096.57	2095.02	2998.27		397	5431.49	5177.6	5224.61	4987.12	5415.09		1062	88290.6
	1049.2	11958.4	12004.3	12174.6	11544.3	12634.6		282.2	2635.2	2805.76	2093.95	2092.87	2806.84		396.9	5298.66	5107.09	5181.1	4986.68	5301.5		1061	87412.1
	1049.1	11911.6	12002	12222.1	11542	12682.1		282.1	2395.8	2650.92	2091.98	2091.24	2651.67		396.8	5256.17	5060.6	5144.77	4986.35	5219.01		1060	86799.9
	1049	11900.7	11999.7	12273.6	11539.7	12733.6		282	2437.6	2526.4	2090.55	2090.03	2526.91		396.7	5215.8	5030.77	5114.58	4986.1	5159.25		1059	86814.8
	1048.9	12032.4	11997.1	12329.4	11537.1	12789.3		281.9	2345.1	2426.98	2089.45	2089.1	2427.33		396.6	5151.65	5012.12	5089.63	4985.9	5115.85		1058	86756.4
	1048.8	12202	11994.2	12389.6	11534.2	12849.6		281.8	2317.8	2348.17	2088.58	2088.34	2348.41		396.5	5102.85	5000.76	5069.09	4985.74	5084.11		1057	86204.8
	1048.7	12429.8	11990.9	12454.9	11530.9	12914.9		281.7	2312.4	2286.07	2087.79	2087.63	2286.23		396.4	5119.88	4994	5052.27	4985.6	5060.67		1056	85761.3
	1048.6	12379.5	11987.1	12525.6	11527.2	12985.6		281.6	2306.6	2237.57	2087.15	2087.04	2237.68		396.3	5109.1	4990.07	5038.57	4985.49	5043.16		1055	86060.1
	1048.5	12366.8	11982.9	12602.3	11522.9	13062.3		281.5	2208.8	2199.92	2086.59	2086.52	2199.99		396.2	5065.16	4987.84	5027.47	4985.4	5029.91		1054	86243.8
	1048.4	12616	11978.3	12685.6	11518.3	13145.5		281.4	2234	2170.91	2086.1	2086.06	2170.96		396.1	5026.3	4986.59	5018.51	4985.33	5019.78		1053	86469
	1048.3	12753.5	11973.3	12776.3	11513.3	13236.3		281.3	2201.1	2148.72	2085.69	2085.66	2148.75		396	5027.14	4985.91	5011.32	4985.27	5011.97		1052	86939.2
	1048.2	12762.7	11967.9	12875.3	11507.9	13335.2		281.2	2200.6	2131.85	2085.32	2085.3	2131.87		395.9	5021.16	4985.54	5005.58	4985.22	5005.9		1051	88023.8
	1048.1	12896.2	11961.9	12983	11501.9	13443		281.1	2228	2119.06	2084.94	2084.93	2119.07		395.8	5054.89	4985.33	5001.01	4985.18	5001.17		1050	89859.4
	1048	13118.6	11955.2	13100.5	11495.2	13560.5		281	2216.6	2109.45	2084.6	2084.6	2109.46		395.7	5034.12	4985.21	4997.4	4985.14	4997.47		1049	92798.8
	1047.9	13334.2	11947.9	13228.9	11487.9	13688.9		280.9	2180.8	2102.26	2084.29	2084.29	2102.27		395.6	5016.02	4985.13	4994.54	4985.09	4994.57		1048	100461
	1047.8	13602.3	11939.9	13369.4	11479.9	13829.3		280.8	2152.7	2096.88	2083.97	2083.97	2096.88		395.5	5040.76	4985.06	4992.29	4985.05	4992.31		1047	113823
	1047.7	13507.9	11930.9	13522.8	11470.9	13982.8		280.7	2218.4	2092.86	2083.65	2083.64	2092.86		395.4	5037.63	4985.02	4990.54	4985.01	4990.54		1046	127935
	1047.6	14130.5	11920.9	13690.9	11460.9	14150.9		280.6	2231.4	2089.88	2083.36	2083.35	2089.88		395.3	5014.07	4984.98	4989.17	4984.97	4989.17		1045	131059
	1047.5	14229.8	11910	13875.1	11450	14335.1		280.5	2152.8	2087.69	2083.09	2083.09	2087.69		395.2	5017.2	4984.94	4988.11	4984.94	4988.11		1044	117393
	1047.4	14473.6	11898.1	14077.2	11438.1	14537.2		280.4	2129.6	2086.01	2082.8	2082.8	2086.01		395.1	5017.87	4984.91	4987.29	4984.91	4987.29		1043	99709.9
	1047.3	14850.8	11884.6	14298.6	11424.6	14758.5		280.3	2216.2	2084.74	2082.52	2082.51	2084.74		395	5006.7	4984.88	4986.67	4984.88	4986.67		1042	88995.3
	1047.2	15362	11869.8	14541.5	11409.8	15001.4		280.2	2190.9	2083.75	2082.21	2082.21	2083.75		394.9	5003.52	4984.85	4986.18	4984.85	4986.18		1041	84650.6
	1047.1	15661.1	11853.5	14807.8	11393.5	15267.8		280.1	2267.1	2082.97	2081.92	2081.92	2082.97		394.8	5043.94	4984.83	4985.81	4984.83	4985.81		1040	82799
	1047	15996.8	11835.7	15099.8	11375.7	15559.8		280	2138.3	2082.33	2081.62	2081.62	2082.33		394.7	4991.9	4984.81	4985.54	4984.81	4985.54		1039	81327.7
	1046.9	16280.7	11816.3	15419.4	11356.3	15879.3		279.9	2138.3	2081.85	2081.37	2081.37	2081.85		394.6	4954.38	4984.8	4985.34	4984.8	4985.34		1038	80185.1
	1046.8	16792.8	11795.2	15768.4	11335.2	16228.4		279.8	2117.5	2081.44	2081.12	2081.12	2081.44		394.5	4986.21	4984.79	4985.18	4984.79	4985.18		1037	80113.3
	1046.7	17383.5	11772.1	16148.1	11312.1	16608.1		279.7	2199.6	2081.12	2080.9	2080.9	2081.12		394.4	5013.18	4984.79	4985.07	4984.79	4985.07		1036	79732.4
	1046.6	18008.7	11747	16559.5	11287	17019.4		279.6	2199.1	2080.8	2080.66	2080.66	2080.8		394.3	5007.2	4984.78	4984.98	4984.78	4984.98		1035	78305.8
	1046.5	18432.5	11719.8	17002.3	11259.8	17462.3		279.5	2181.8	2080.49	2080.39	2080.39	2080.49		394.2	5018.59	4984.75	4984.9	4984.75	4984.9		1034	77581.1
	1046.4	18662.1	11690.7	17475.3	11230.7	17935.2		279.4	2189.9	2080.17	2080.11	2080.11	2080.17		394.1	5029.93	4984.73	4984.83	4984.73	4984.83		1033	76419.8
	1046.3	19134.4	11659.6	17974.8	11199.6	18434.8		279.3	2138.8	2079.9	2079.86	2079.86	2079.9		394	5005.25	4984.7	4984.77	4984.7	4984.77		1032	75397.8
	1046.2	19655.2	11626.9	18495.1	11166.9	18955.1		279.2	2142	2079.66	2079.63	2079.63	2079.66		393.9	5021.22	4984.67	4984.72	4984.67	4984.72		1031	76004.7
	1046.1	19909.1	11592.7	19027	11132.7	19487		279.1	2158.3	2079.42	2079.4	2079.4	2079.42		393.8	5021.16	4984.64	4984.68	4984.64	4984.68		1030	76733.5
	1046	20143.5	11556.8	19557.3	11096.8	20017.3		279	2178	2079.2	2079.19	2079.19	2079.2		393.7	5009.44	4984.61	4984.64	4984.61	4984.64		1029	76008.7
	1045.9	20495	11519.5	20069.3	11059.5	20529.3		278.9	2160.2	2078.99	2078.98	2078.98	2078.99		393.6	5019.15	4984.58	4984.6	4984.58	4984.6		1028	75449.6
	1045.8	20833.7	11480.9	20542.7	11020.9	21002.7		278.8	2140	2078.75	2078.75	2078.75	2078.75		393.5	5016.58	4984.56	4984.57	4984.56	4984.57		1027	77452.1
	1045.7	21068.9	11441.1	20954.4	10981.1	21414.4		278.7	2175.8	2078.52	2078.52	2078.52	2078.52		393.4	4987.49	4984.54	4984.55	4984.54	4984.55		1026	83175.1
	1045.6	21232.6	11400.3	21281.2	10940.3	21741.2		278.6	2148.5	2078.31	2078.31	2078.31	2078.31		393.3	4985.04	4984.52	4984.53	4984.52	4984.53		1025	97368.3
	1045.5	21239.3	11358.6	21501.5	10898.6	21961.4		278.5	2142.3	2078.14	2078.14	2078.14	2078.14		393.2	5013.74	4984.51	4984.51	4984.51	4984.51		1024	125677
	1045.4	21406.8	11316.2	21598.6	10856.2	22058.6		278.4	2090.7	2077.98	2077.98	2077.98	2077.98		393.1	5006.64	4984.49	4984.5	4984.49	4984.5		1023	157701
	1045.3	21419.5	11273.7	21563.7	10813.7	22023.7		278.3	2129.1	2077.84	2077.84	2077.84	2077.84		393	5002.85	4984.48	4984.49	4984.48	4984.49		1022	167147
	1045.2	21071.4	11231.4	21396.4	10771.4	21856.4		278.2	2139.4	2077.71	2077.71	2077.71	2077.71		392.9	4973.98	4984.47	4984.47	4984.47	4984.47		1021	141294
	1045.1	20876.3	11189.3	21105.4	10729.3	21565.4		278.1	2118.4	2077.58	2077.58	2077.58	2077.58		392.8	5002.07	4984.45	4984.45	4984.45	4984.45		1020	103020
	1045	20753.7	11147.8	20707.3	10687.8	21167.3		278	2134.9	2077.44	2077.44	2077.44	2077.44		392.7	5034.79	4984.43	4984.43	4984.43	4984.43		1019	79449.8
	1044.9	20427.6	11107.1	20223.4	10647.1	20683.4		277.9	2128	2077.32	2077.32	2077.32	2077.32		392.6	5028.08	4984.41	4984.41	4984.41	4984.41		1018	70923.9
	1044.8	20197.2	11067.4	19677.3	10607.4	20137.3		277.8	2082	2077.21	2077.21	2077.21	2077.21		392.5	5028.2	4984.38	4984.38	4984.38	4984.38		1017	68359.3
	1044.7	19739.3	11028.9	19092.7	10568.9	19552.7		277.7	2116.6	2077.11	2077.11	2077.11	2077.11		392.4	4993.08	4984.35	4984.35	4984.35	4984.35		1016	67147.4
	1044.6	19172	10992	18490.5	10532	18950.5		277.6	2103.9	2077.04	2077.04	2077.04	2077.04		392.3	4983.81	4984.33	4984.33	4984.33	4984.33		1015	66740.4
	1044.5	18724.8	10956.6	17888.3	10496.7	18348.3		277.5	2086.7	2076.98	2076.98	2076.98	2076.98		392.2	4978.95	4984.33	4984.33	4984.33	4984.33		1014	67332.7
	1044.4	18179.1	10923.2	17299.9	10463.2	17759.9		277.4	2094.9	2076.91	2076.91	2076.91	2076.91		392.1	4988.05	4984.32	4984.32	4984.32	4984.32		1013	67342.4
	1044.3	17711.2	10891.7	16734.8	10431.7	17194.8		277.3	2109.5	2076.9	2076.9	2076.9	2076.9		392	4988.33	4984.32	4984.32	4984.32	4984.32		1012	67168.3
	1044.2	17239.8	10862.1	16199.8	10402.1	16659.7		277.2	2010.2	2076.9	2076.9	2076.9	2076.9		391.9	4991.96	4985.17	4985.17	4985.17	4985.17		1011	67044.3
	1044.1	16596.9	10834.5	15698.4	10374.5	16158.4		277.1	2088.1	2077.16	2077.16	2077.16	2077.16		391.8	4974.32	4986.02	4986.02	4986.02	4986.02		1010	66494.1
	1044	16106.6	10808.9	15232.5	10348.9	15692.5		277	2081.8	2078.46	2078.46	2078.46	2078.46		391.7	4995.25	4986.87	4986.87	4986.87	4986.87		1009	66814.2
	1043.9	15642.9	10785.4	14802.4	10325.4	15262.4		276.9	2096.2	2091.46	2091.46	2091.46	2091.46		391.6	5000.61	4987.72	4987.72	4987.72	4987.72		1008	67676.1
	1043.8	15007	10764	14407.2	10304	14867.2		276.8	2116	2104.45	2104.45	2104.45	2104.45		391.5	4977	4990.32	4990.32	4990.32	4990.32		1007	67830.9
	1043.7	14511.4	10744.4	14045.3	10284.5	14505.3		276.7	2152.2	2117.45	2117.45	2117.45	2117.45		391.4	4991.4	4992.93	4992.93	4992.93	4992.93		1006	67566.8
	1043.6	14131.2	10726.7	13714.6	10266.7	14174.6		276.6	2100.2	2130.45	2130.45	2130.45	2130.45		391.3	5003.24	4995.54	4995.54	4995.54	4995.54		1005	67857.2
	1043.5	13791.9	10710.9	13413.2	10250.9	13873.1		276.5	2153.4	0	0	0	2153.4		391.2	5012.73	4998.14	4998.14	4998.14	4998.14		1004	68700.9
	1043.4	13283.1	10696.6	13138.5	10236.6	13598.5									391.1	5019.99	5000.75	5000.75	5000.75	5000.75		1003	69074.3
	1043.3	12961.1	10683.7	12888.3	10223.7	13348.3									391	5025.13	5003.36	5003.36	5003.36	5003.36		1002	69242.1
	1043.2	12690.5	10672.1	12660.4	10212.1	13120.4									390.9	5010.11	5005.97	5005.97	5005.97	5005.97		1001	69240.6
	1043.1	12519.4	10661.6	12452.7	10201.6	12912.7									390.8	4994.47	5008.57	5008.57	5008.57	5008.57		1000	68910.9
	1043	12282.3	10652.1	12263.3	10192.1	12723.3									390.7	5024.96	5011.18	5011.18	5011.18	5011.18		999	69053.6
	1042.9	12126.8	10643.2	12090.3	10183.2	12550.3									390.6	5045.06	5013.79	5013.79	5013.79	5013.79		998	69139.8
	1042.8	12118.3	10634.9	11932	10174.9	12392									390.5	5039.81	5016.39	5016.39	5016.39	5016.39		997	68672.2
	1042.7	11887.4	10627	11787.1	10167	12247.1									390.4	4998.44	5019	5019	5019	5019		996	68180.1
	1042.6	11945.9	10619.4	11654	10159.4	12114									390.3	4997.38	5021.61	5021.61	5021.61	5021.61		995	68272.9
	1042.5	11991.3	10611.7	11531.4	10151.7	11991.4									390.2	5050.81	0	0	0	5050.81		994	68801.4
	1042.4	12075	10604.3	11418.7	10144.3	11878.7																993	69423.6
	1042.3	11822.2	10596.8	11314.6	10136.9	11774.5																992	69865.1
	1042.2	11863.8	10589.6	11218.5	10129.6	11678.4																991	70114.8
	1042.1	11724.3	10582.4	11129.7	10122.4	11589.7																990	69740.4
	1042	11745.5	10575.5	11047.6	10115.5	11507.6																989	69300.6
	1041.9	11865.5	10568.6	10971.5	10108.6	11431.5																988	69448.9
	1041.8	11684.3	10561.9	10901	10101.9	11361																987	69666.7
	1041.7	11527.4	10555.4	10835.7	10095.4	11295.7																986	70148.6
	1041.6	11522.9	10548.9	10774.8	10088.9	11234.8																985	70624.4
	1041.5	11724.1	10542.5	10718.2	10082.5	11178.2																984	71338.6
	1041.4	11702.7	10536	10665.3	10076	11125.3																983	72191.9
	1041.3	11726.4	10529.5	10615.9	10069.5	11075.9																982	72310.8
	1041.2	11603.3	10523	10569.7	10063	11029.7																981	72585.9
	1041.1	11365.1	10516.7	10526.5	10056.7	10986.5																980	73451.8
	1041	11567.3	10510.5	10486.3	10050.5	10946.2																979	73735.2
	1040.9	11497.8	10504.4	10448.6	10044.4	10908.6																978	73621.9
	1040.8	11487.3	10498.5	10413.4	10038.6	10873.4																977	74056.7
	1040.7	11397.1	10492.5	10380.2	10032.5	10840.2																976	73710.7
	1040.6	11564.5	10486.4	10348.9	10026.4	10808.9																975	72652.7
	1040.5	11575.2	10480.3	10319.4	10020.3	10779.4																974	72071.4
	1040.4	11405.7	10474.2	10291.6	10014.3	10751.6																973	71507.4
	1040.3	11484.8	10468.2	10265.4	10008.2	10725.4																972	71203.6
	1040.2	11381.4	10462.3	10240.7	10002.3	10700.7																971	70615.8
	1040.1	11319	10456.5	10217.6	9996.47	10677.5																970	69751.4
	1040	11403.7	10450.6	10195.5	9990.62	10655.5																969	68773.3
	1039.9	11451.4	10444.8	10174.8	9984.84	10634.7																968	67962.7
	1039.8	11369.8	10439.1	10155.1	9979.14	10615.1																967	68229.2
	1039.7	11259.5	10433.3	10136.3	9973.33	10596.3																966	67986
	1039.6	11427.3	10427.6	10118.6	9967.63	10578.6																965	66805
	1039.5	11247.2	10422	10101.8	9962.06	10561.8																964	66540
	1039.4	11256.5	10416.6	10086	9956.61	10546																963	66795
	1039.3	11196.9	10411.1	10070.9	9951.1	10530.8																962	67211.5
	1039.2	11304.1	10405.5	10056.4	9945.56	10516.3																961	67054.5
	1039.1	11441.7	10400	10042.5	9939.98	10502.4																960	66697.3
	1039	11276.6	10394.4	10029.2	9934.46	10489.2																959	67070.3
	1038.9	11152.9	10389	10016.6	9929.03	10476.6																958	67059.9
	1038.8	11057.2	10383.7	10004.6	9923.7	10464.6																957	67405.4
	1038.7	11156.1	10378.5	9993.28	9918.53	10453.3																956	67831.3
	1038.6	11225.3	10373.3	9982.37	9913.35	10442.4																955	67740.5
	1038.5	11255.7	10368	9971.73	9908.03	10431.7																954	67421
	1038.4	11315.5	10362.7	9961.5	9902.72	10421.5																953	66955.8
	1038.3	11012	10357.4	9951.6	9897.39	10411.6																952	66706.7
	1038.2	11155.1	10352.1	9942.12	9892.13	10402.1																951	67225.1
	1038.1	11111.6	10347	9933.12	9887.05	10393.1																950	67739.9
	1038	11012.9	10342.1	9924.56	9882.13	10384.6																949	67757.2
	1037.9	11097.4	10336.9	9915.97	9876.9	10376																948	67429.6
	1037.8	11366.6	10331.6	9907.56	9871.59	10367.5																947	67226.6
	1037.7	11231.5	10326.2	9899.26	9866.17	10359.2																946	67838.6
	1037.6	11225.3	10320.6	9890.99	9860.57	10351																945	68165
	1037.5	11219.1	10315	9882.97	9855.01	10343																944	68334.1
	1037.4	11021.2	10309.6	9875.35	9849.66	10335.3																943	68279.7
	1037.3	11070	10304.5	9868.14	9844.54	10328.1																942	68174.8
	1037.2	10926	10299.5	9861.17	9839.52	10321.2																941	68224.3
	1037.1	11085.1	10294.8	9854.67	9834.8	10314.7																940	68352.9
	1037	10814.3	10290.1	9848.37	9830.15	10308.4																939	68646.3
	1036.9	10919	10285.5	9842.22	9825.52	10302.2																938	68565.4
	1036.8	11022.9	10280.8	9836.09	9820.8	10296.1																937	68343.9
	1036.7	11017.7	10276.2	9830.2	9816.19	10290.2																936	68546.8
	1036.6	10916.8	10271.7	9824.48	9811.66	10284.5																935	69241.7
	1036.5	10702.7	10267.1	9818.87	9807.14	10278.9																934	69755.6
	1036.4	10886.2	10262.8	9813.54	9802.82	10273.5																933	69727.5
	1036.3	10760.2	10258.5	9808.33	9798.54	10268.3																932	69580.4
	1036.2	10942.2	10254.3	9803.22	9794.27	10263.2																931	69449.8
	1036.1	10881.5	10249.9	9798.04	9789.88	10258																930	69342.4
	1036	10842.2	10245.6	9793.01	9785.57	10253																929	69771.4
	1035.9	10762.2	10241.2	9788.02	9781.23	10248																928	69950.3
	1035.8	10773.2	10236.9	9783.13	9776.94	10243.1																927	69856.4
	1035.7	10861.1	10232.8	9778.41	9772.77	10238.4																926	69608.8
	1035.6	10712.7	10228.7	9773.88	9768.75	10233.9																925	69463.8
	1035.5	10641	10224.8	9769.47	9764.8	10229.5																924	69919.6
	1035.4	10654.6	10220.9	9765.18	9760.94	10225.2																923	69690.1
	1035.3	10647.7	10217.2	9761.03	9757.18	10221																922	69375.9
	1035.2	10720.4	10213.5	9757.04	9753.53	10217																921	69726.9
	1035.1	10549.6	10209.9	9753.13	9749.95	10213.1																920	70255
	1035	10550.8	10206.3	9749.23	9746.35	10209.2																919	70429.1
	1034.9	10653.9	10202.7	9745.29	9742.68	10205.3																918	70273.9
	1034.8	10726.8	10199	9741.38	9739.01	10201.4																917	70572.4
	1034.7	10690	10195.2	9737.38	9735.23	10197.4																916	71043.3
	1034.6	10679.1	10191.3	9733.28	9731.34	10193.3																915	70828.6
	1034.5	10664.9	10187.5	9729.31	9727.55	10189.3																914	70615.4
	1034.4	10516	10184	9725.56	9723.98	10185.6																913	70705.3
	1034.3	10447	10180.6	9722	9720.57	10182																912	70876.2
	1034.2	10459.2	10177.3	9718.57	9717.27	10178.6																911	71283.1
	1034.1	10527.4	10174.1	9715.24	9714.07	10175.2																910	70966
	1034	10534.8	10170.8	9711.85	9710.79	10171.8																909	70733.3
	1033.9	10596.4	10167.6	9708.51	9707.56	10168.5																908	71016.2
	1033.8	10371.7	10164.4	9705.23	9704.38	10165.2																907	71190.2
	1033.7	10388	10161.2	9701.99	9701.22	10162																906	71192.4
	1033.6	10484.5	10158.1	9698.79	9698.1	10158.8																905	71020.8
	1033.5	10463.1	10155.1	9695.76	9695.14	10155.8																904	71783.6
	1033.4	10393.4	10152.1	9692.68	9692.12	10152.7																903	72492.4
	1033.3	10425.1	10149	9689.55	9689.05	10149.5																902	72548.9
	1033.2	10447.5	10146.1	9686.57	9686.12	10146.6																901	72492.3
	1033.1	10293.1	10143.3	9683.76	9683.36	10143.8																900	72855.2
	1033	10229.1	10140.7	9681.07	9680.7	10141.1																899	72627.4
	1032.9	10260	10138.1	9678.39	9678.06	10138.4																898	71821
	1032.8	10391.9	10135.5	9675.83	9675.54	10135.8																897	71686.7
	1032.7	10290.3	10132.9	9673.19	9672.93	10133.2																896	72124.3
	1032.6	10393.2	10130.1	9670.36	9670.13	10130.4																895	73101.2
	1032.5	10446.7	10127.2	9667.38	9667.17	10127.4																894	73376
	1032.4	10452.7	10124.3	9664.46	9664.27	10124.4																893	73136.2
	1032.3	10301	10121.3	9661.47	9661.31	10121.5																892	73094.6
	1032.2	10354.8	10118.5	9658.62	9658.47	10118.6																891	73129.7
	1032.1	10219.8	10115.8	9655.97	9655.84	10116																890	73370.4
	1032	10182.8	10113.4	9653.51	9653.39	10113.5																889	73943.1
	1031.9	10216.6	10111	9651.09	9650.98	10111.1																888	74150.4
	1031.8	10240.1	10108.6	9648.69	9648.6	10108.7																887	73632.5
	1031.7	10316	10106	9646.09	9646.01	10106.1																886	73468.1
	1031.6	10461.1	10103.4	9643.49	9643.41	10103.5																885	73589.6
	1031.5	10175.5	10100.8	9640.88	9640.81	10100.9																884	73477.6
	1031.4	10215.7	10098.3	9638.41	9638.35	10098.4																883	73553.4
	1031.3	10055.5	10096.1	9636.18	9636.13	10096.2																882	73929
	1031.2	10000.7	10094.2	9634.25	9634.21	10094.2																881	74073.3
	1031.1	10089.9	10092.1	9632.18	9632.14	10092.2																880	73878.1
	1031	10342.4	10090	9630.07	9630.03	10090.1																879	73825.5
	1030.9	10255	10087.7	9627.76	9627.73	10087.8																878	74410.1
	1030.8	10288.9	10085.2	9625.27	9625.25	10085.3																877	74616.3
	1030.7	10214.4	10082.6	9622.67	9622.64	10082.7																876	74290
	1030.6	10229.6	10080.1	9620.17	9620.14	10080.2																875	74726.1
	1030.5	10197.7	10077.6	9617.65	9617.63	10077.7																874	74562.4
	1030.4	10261.5	10075.2	9615.24	9615.23	10075.2																873	73878.6
	1030.3	10147.2	10072.8	9612.78	9612.77	10072.8																872	74236.4
	1030.2	10270.6	10070.3	9610.31	9610.3	10070.3																871	74885.8
	1030.1	10231.6	10068	9607.94	9607.93	10068																870	74906.4
	1030	10060.2	10065.8	9605.75	9605.74	10065.8																869	74800.7
	1029.9	10026.7	10063.8	9603.75	9603.74	10063.8																868	75161.9
	1029.8	9903.24	10062	9601.97	9601.96	10062																867	75695.1
	1029.7	9990.47	10060.5	9600.44	9600.43	10060.5																866	75702.4
	1029.6	9921.96	10059	9598.92	9598.91	10059.1																865	75538.3
	1029.5	10028.9	10057.6	9597.45	9597.44	10057.6																864	75178.9
	1029.4	9959.06	10056.2	9596	9596	10056.2																863	74852.4
	1029.3	9868.65	10054.9	9594.6	9594.6	10054.9																862	74960.3
	1029.2	9930.31	10053.6	9593.18	9593.18	10053.6																861	75187.6
	1029.1	9941.18	10052.3	9591.79	9591.79	10052.3																860	75376.1
	1029	9979.11	10051.1	9590.47	9590.47	10051.1																859	75814.9
	1028.9	9873.5	10050.1	9589.21	9589.21	10050.1																858	76055.4
	1028.8	9781.58	10049.1	9587.97	9587.97	10049.1																857	75856
	1028.7	9905.08	10048.1	9586.68	9586.68	10048.1																856	75996.1
	1028.6	9997.99	10047.3	9585.46	9585.46	10047.3																855	76008.8
	1028.5	9881.85	10046.6	9584.31	9584.31	10046.6																854	75979.1
	1028.4	9786.76	10046.1	9583.17	9583.17	10046.1																853	76042.2
	1028.3	9761.2	10046	9582.3	9582.29	10046																852	75998.6
	1028.2	9569.85	10046.3	9581.67	9581.67	10046.3																851	75923
	1028.1	9687.17	10047	9581.15	9581.15	10047																850	76367.8
	1028	9746.16	10048.1	9580.76	9580.76	10048.1																849	76921.4
	1027.9	9630.68	10049.7	9580.58	9580.58	10049.7																848	76592.7
	1027.8	9492.48	10051.8	9580.41	9580.41	10051.8																847	76513.6
	1027.7	9549.3	10054.5	9580.35	9580.35	10054.5																846	77035.8
	1027.6	9563.17	10057.8	9580.3	9580.3	10057.8																845	77575.9
	1027.5	9666.11	10061.8	9580.24	9580.23	10061.8																844	77554.7
	1027.4	9663.94	10066.7	9580.15	9580.15	10066.7																843	76979.3
	1027.3	9590.24	10072.6	9580.09	9580.09	10072.6																842	77026.9
	1027.2	9476.94	10079.8	9580	9580	10079.8																841	77579.6
	1027.1	9644.22	10088.5	9579.9	9579.9	10088.5																840	77533.9
	1027	9737.8	10098.9	9579.8	9579.8	10098.9																839	77489.3
	1026.9	9666.28	10111.3	9579.64	9579.64	10111.3																838	78220.8
	1026.8	9810.83	10126.2	9579.43	9579.43	10126.2																837	78525.9
	1026.7	9760.19	10143.8	9579.17	9579.17	10143.8																836	78345.1
	1026.6	9802.31	10164.9	9578.93	9578.93	10164.9																835	77950.6
	1026.5	9682.99	10189.9	9578.65	9578.65	10189.9																834	77811.8
	1026.4	9840.57	10219.4	9578.32	9578.32	10219.4																833	78151.6
	1026.3	10022.1	10254.2	9577.95	9577.95	10254.2																832	78177.8
	1026.2	9936.33	10295.1	9577.53	9577.53	10295.1																831	78331.6
	1026.1	10022.6	10343	9576.97	9576.97	10343																830	78752.3
	1026	10314.7	10399	9576.32	9576.32	10399																829	79002.9
	1025.9	10186.5	10464.4	9575.62	9575.62	10464.4																828	78426.3
	1025.8	10257.5	10540.5	9574.82	9574.82	10540.5																827	78401.4
	1025.7	10419.3	10628.8	9573.89	9573.89	10628.8																826	79013.9
	1025.6	10530.9	10731	9572.92	9572.92	10731																825	78829.9
	1025.5	10512.9	10849.1	9571.81	9571.81	10849.1																824	78361.8
	1025.4	10822.5	10985	9570.52	9570.52	10985																823	78500.3
	1025.3	10983.6	11141.2	9569.11	9569.11	11141.2																822	79053.6
	1025.2	10993.1	11320.1	9567.5	9567.5	11320.1																821	79215.8
	1025.1	11397.2	11524.5	9565.59	9565.59	11524.5																820	78871
	1025	11834.7	11757.4	9563.4	9563.4	11757.4																819	79003.6
	1024.9	12036.3	12022.1	9560.85	9560.85	12022.1																818	79224.6
	1024.8	12544.1	12322	9557.85	9557.85	12322																817	79894.1
	1024.7	12994.2	12661	9554.37	9554.37	12661																816	80501.6
	1024.6	13472.8	13043	9550.41	9550.41	13043																815	80150.3
	1024.5	13973.8	13472.1	9545.91	9545.91	13472.1																814	80497.4
	1024.4	14386.5	13952.7	9540.85	9540.85	13952.7																813	80456.3
	1024.3	15001.3	14488.9	9535.13	9535.13	14488.9																812	79451.3
	1024.2	15856.3	15084.7	9528.65	9528.65	15084.7																811	79421.5
	1024.1	16828.5	15744.1	9521.39	9521.39	15744.1																810	80031.4
	1024	17335.9	16470.1	9513.27	9513.27	16470.1																809	80168.4
	1023.9	18213.1	17265.2	9504.15	9504.15	17265.2																808	79850.5
	1023.8	19329.7	18130.5	9493.99	9493.99	18130.5																807	80410.3
	1023.7	20434.7	19065.3	9482.8	9482.8	19065.3																806	81307
	1023.6	21301.3	20066.7	9470.47	9470.47	20066.7																805	81236.9
	1023.5	22331.4	21128.7	9457	9457	21128.7																804	81331.1
	1023.4	23158.4	22242	9442.42	9442.42	22242																803	80910.1
	1023.3	24181.7	23392.7	9426.82	9426.82	23392.7																802	80644.8
	1023.2	24892.5	24562.2	9410.28	9410.28	24562.2																801	81402.6
	1023.1	25353.9	25726.5	9392.8	9392.8	25726.5																800	81623.2
	1023	26394.9	26856.8	9374.43	9374.43	26856.8																799	81224.8
	1022.9	27008	27919.7	9355.17	9355.17	27919.7																798	81264.2
	1022.8	28062.5	28879.1	9335.08	9335.08	28879.1																797	81488.9
	1022.7	28435.2	29697.7	9314.2	9314.2	29697.7																796	82039.8
	1022.6	28725.9	30340.7	9292.74	9292.74	30340.7																795	82496.4
	1022.5	28894.9	30778	9270.77	9270.77	30778																794	81846.6
	1022.4	29127	30987.8	9248.52	9248.52	30987.8																793	81833.3
	1022.3	29205.2	30958.1	9226.07	9226.07	30958.1																792	82412.8
	1022.2	29235.3	30685.2	9203.47	9203.47	30685.2																791	82346.1
	1022.1	29268	30181.3	9180.83	9180.83	30181.3																790	81660.2
	1022	29000.7	29469.3	9158.28	9158.28	29469.3																789	81473.2
	1021.9	28561.5	28580.6	9136.05	9136.05	28580.6																788	82238.9
	1021.8	27724.9	27551.5	9114.28	9114.28	27551.5																787	82714.2
	1021.7	27104.6	26420.3	9093.26	9093.26	26420.3																786	82632.5
	1021.6	25863.3	25224	9073.1	9073.1	25224																785	82277.1
	1021.5	25079.2	23996.5	9053.9	9053.9	23996.5																784	82564.3
	1021.4	24253.2	22767.2	9035.76	9035.76	22767.2																783	82997.3
	1021.3	22973.8	21560.5	9018.85	9018.85	21560.5																782	83468
	1021.2	21562.5	20395.3	9003.23	9003.23	20395.3																781	83906
	1021.1	20127	19285.5	8988.93	8988.93	19285.5																780	83595.1
	1021	19163.6	18240.6	8975.99	8975.99	18240.6																779	83736.9
	1020.9	18155.1	17266.5	8964.4	8964.4	17266.5																778	84105.8
	1020.8	16976.3	16365.9	8954.06	8954.06	16365.9																777	83668.1
	1020.7	15997.8	15539.1	8944.95	8944.95	15539.1																776	83583.1
	1020.6	14679.6	14785	8936.99	8936.99	14785																775	84136
	1020.5	14018.9	14100.9	8930.15	8930.15	14100.9																774	83830.3
	1020.4	13152.9	13483.2	8924.29	8924.29	13483.2																773	83687.3
	1020.3	12640.5	12927.8	8919.31	8919.31	12927.8																772	83732
	1020.2	12122.8	12430.4	8915	8915	12430.4																771	83718.1
	1020.1	11655.4	11986.5	8911.32	8911.32	11986.5																770	84239
	1020	11221.3	11591.7	8908.17	8908.17	11591.7																769	84525.4
	1019.9	10814.2	11241.5	8905.5	8905.5	11241.5																768	84380.1
	1019.8	10515	10931.8	8903.24	8903.24	10931.8																767	84230.4
	1019.7	10268.2	10658.8	8901.34	8901.34	10658.8																766	84116.9
	1019.6	10075.5	10418.7	8899.74	8899.74	10418.7																765	84686.4
	1019.5	9897.39	10208.1	8898.33	8898.33	10208.1																764	85350.6
	1019.4	9954.88	10023.8	8897.09	8897.09	10023.8																763	85489
	1019.3	9737.63	9862.88	8895.98	8895.98	9862.88																762	85809.5
	1019.2	9729.11	9722.74	8894.94	8894.94	9722.74																761	85514.1
	1019.1	9739.97	9600.99	8893.98	8893.98	9600.99																760	85488.5
	1019	9536.43	9495.5	8893.11	8893.11	9495.5																759	85481.9
	1018.9	9558.82	9404.29	8892.3	8892.3	9404.29																758	85531.7
	1018.8	9496.16	9325.64	8891.54	8891.54	9325.64																757	85401.4
	1018.7	9460.06	9258.01	8890.86	8890.86	9258.01																756	85072.2
	1018.6	9401.24	9199.94	8890.2	8890.2	9199.94																755	85342.6
	1018.5	9473.26	9150.23	8889.58	8889.58	9150.23																754	85430.5
	1018.4	9351.1	9107.81	8889.02	8889.02	9107.81																753	85603.6
	1018.3	9225.27	9071.71	8888.53	8888.53	9071.71																752	85341.7
	1018.2	9155.75	9041.06	8888.09	8888.09	9041.06																751	85620
	1018.1	9180.98	9015.13	8887.72	8887.72	9015.13																750	86257.4
	1018	9145.39	8993.28	8887.43	8887.43	8993.28																749	86590.9
	1017.9	9013.2	8974.89	8887.19	8887.19	8974.89																748	86699.5
	1017.8	9000.5	8959.45	8886.98	8886.98	8959.45																747	86830.2
	1017.7	8990.14	8946.56	8886.84	8886.84	8946.56																746	86626.7
	1017.6	8919.79	8935.78	8886.69	8886.69	8935.78																745	86650
	1017.5	9151.24	8926.7	8886.47	8886.47	8926.7																744	86780.2
	1017.4	9365.81	8919.09	8886.21	8886.21	8919.09																743	86679
	1017.3	9156.58	8912.7	8885.89	8885.89	8912.7																742	86673.8
	1017.2	9237.8	8907.32	8885.53	8885.53	8907.32																741	86666
	1017.1	9115.81	8902.85	8885.18	8885.18	8902.85																740	87587.9
	1017	9072.36	8899.2	8884.92	8884.92	8899.2																739	88013.9
	1016.9	8995.49	8896.2	8884.69	8884.69	8896.2																738	87327.4
	1016.8	9005.35	8893.76	8884.5	8884.5	8893.76																737	86964.5
	1016.7	9066.01	8891.76	8884.34	8884.34	8891.76																736	86874.9
	1016.6	9007.85	8890.09	8884.16	8884.16	8890.09																735	87043.9
	1016.5	9116.48	8888.71	8883.98	8883.98	8888.71																734	87756.8
	1016.4	9015.04	8887.53	8883.78	8883.78	8887.53																733	87755.9
	1016.3	9130.18	8886.54	8883.57	8883.57	8886.54																732	88013.6
	1016.2	9069.18	8885.73	8883.38	8883.38	8885.73																731	88673.4
	1016.1	8907.42	8885.08	8883.22	8883.22	8885.08																730	88975.5
	1016	8991.14	8884.55	8883.1	8883.1	8884.55																729	88729.7
	1015.9	8865.47	8884.13	8882.99	8882.99	8884.13																728	88276.7
	1015.8	9053.31	8883.78	8882.9	8882.9	8883.78																727	88013.8
	1015.7	9027.74	8883.51	8882.82	8882.82	8883.51																726	88258.5
	1015.6	8795.29	8883.29	8882.75	8882.75	8883.29																725	89190.4
	1015.5	8973.09	8883.06	8882.65	8882.65	8883.06																724	89067.4
	1015.4	9037.77	8882.91	8882.59	8882.59	8882.91																723	88763.4
	1015.3	8818.35	8882.81	8882.57	8882.57	8882.81																722	89281.2
	1015.2	8897.23	8882.7	8882.51	8882.51	8882.7																721	89639.3
	1015.1	8929.81	8882.62	8882.48	8882.48	8882.62																720	89932.3
	1015	8879.51	8882.56	8882.45	8882.45	8882.56																719	89702.6
	1014.9	9022.56	8882.48	8882.4	8882.4	8882.48																718	89226.7
	1014.8	8900.74	8882.43	8882.36	8882.36	8882.43																717	89510.1
	1014.7	8829.71	8882.36	8882.31	8882.31	8882.36																716	89831
	1014.6	9011.53	8882.31	8882.27	8882.27	8882.31																715	90064.2
	1014.5	8811.33	8882.29	8882.26	8882.26	8882.29																714	90127.1
	1014.4	8902.57	8882.19	8882.17	8882.17	8882.19																713	89865.6
	1014.3	9249.33	8882.04	8882.02	8882.02	8882.04																712	89411
	1014.2	9113.47	8881.88	8881.87	8881.87	8881.88																711	89323.1
	1014.1	9017.55	8881.69	8881.68	8881.68	8881.69																710	89314.8
	1014	8939.84	8881.5	8881.49	8881.49	8881.5																709	89572.2
	1013.9	8923.13	8881.36	8881.35	8881.35	8881.36																708	89786.3
	1013.8	9022.89	8881.25	8881.25	8881.25	8881.25																707	90040.8
	1013.7	8969.42	8881.18	8881.18	8881.18	8881.18																706	90978.1
	1013.6	8850.94	8881.13	8881.13	8881.13	8881.13																705	91339.8
	1013.5	8853.61	8881.09	8881.09	8881.09	8881.09																704	90997.2
	1013.4	8903.41	8881.05	8881.05	8881.05	8881.05																703	90568.8
	1013.3	8997.49	8881.02	8881.02	8881.02	8881.02																702	90240.4
	1013.2	8915.61	8880.99	8880.99	8880.99	8880.99																701	90009.1
	1013.1	8878.34	8880.98	8880.98	8880.98	8880.98																700	90307.4
	1013	8768.55	8880.97	8880.97	8880.97	8880.97																699	90283.3
	1012.9	8893.55	8880.93	8880.93	8880.93	8880.93																698	89943.3
	1012.8	9090.74	8880.86	8880.86	8880.86	8880.86																697	90071.5
	1012.7	9077.87	8880.77	8880.77	8880.77	8880.77																696	89929
	1012.6	8980.95	8880.66	8880.66	8880.66	8880.66																695	89646.4
	1012.5	8845.76	8880.56	8880.56	8880.56	8880.56																694	89565.2
	1012.4	8851.44	8880.52	8880.52	8880.52	8880.52																693	89736.2
	1012.3	8843.08	8880.51	8880.51	8880.51	8880.51																692	90442.2
	1012.2	8891.54	8880.68	8880.68	8880.68	8880.68																691	90930.6
	1012.1	8970.76	8885.08	8885.08	8885.08	8885.08																690	90165.1
	1012	8846.59	8889.49	8889.49	8889.49	8889.49																689	89786.9
	1011.9	8929.65	8893.89	8893.89	8893.89	8893.89																688	90168.2
	1011.8	9021.72	8898.29	8898.29	8898.29	8898.29																687	89970.7
	1011.7	9036.76	8902.7	8902.7	8902.7	8902.7																686	90998.3
	1011.6	8915.61	8907.1	8907.1	8907.1	8907.1																685	91803.6
	1011.5	8986.3	8911.5	8911.5	8911.5	8911.5																684	91181.3
	1011.4	9111.46	8915.9	8915.9	8915.9	8915.9																683	90975.1
	1011.3	9011.53	8920.31	8920.31	8920.31	8920.31																682	90862.3
	1011.2	9059.16	8924.71	8924.71	8924.71	8924.71																681	90529.4
	1011.1	8959.06	8929.11	8929.11	8929.11	8929.11																680	91005.8
	1011	8954.71	8933.52	8933.52	8933.52	8933.52																679	91239.9
	1010.9	9041.28	8937.92	8937.92	8937.92	8937.92																678	90874.8
	1010.8	8986.13	8942.32	8942.32	8942.32	8942.32																677	91130
	1010.7	8942.85	8946.72	8946.72	8946.72	8946.72																676	91490.3
	1010.6	8898.23	8952.68	8952.68	8952.68	8952.68																675	91820.5
	1010.5	8865.14	8958.64	8958.64	8958.64	8958.64																674	91692.3
	1010.4	9138.7	8964.6	8964.6	8964.6	8964.6																673	91332.2
	1010.3	9031.08	8970.56	8970.56	8970.56	8970.56																672	91413.6
	1010.2	9059.32	8976.52	8976.52	8976.52	8976.52																671	91367.4
	1010.1	9074.7	8982.48	8982.48	8982.48	8982.48																670	91411.6
	1010	9149.57	8988.44	8988.44	8988.44	8988.44																669	91832.4
	1009.9	8983.29	8994.4	8994.4	8994.4	8994.4																668	92562.8
	1009.8	9000	9000.36	9000.36	9000.36	9000.36																667	92966.8
	1009.7	9062.67	9006.32	9006.32	9006.32	9006.32																666	93641.9
	1009.6	8960.9	9012.28	9012.28	9012.28	9012.28																665	94449.8
	1009.5	9025.57	0	0	0	9025.57																664	93960.2
																						663	93685
																						662	93217.2
																						661	92678.1
																						660	92510.4
																						659	92151.5
																						658	92050.6
																						657	92024.9
																						656	92498.1
																						655	92369.8
																						654	91345.7
																						653	89648.5
																						652	87474.9
																						651	86751.5
																						650	86751.2
																						649	86150.8
																						648	85666.3
																						647	85533.7
																						646	86330.1
																						645	86930.8
																						644	86497.9
																						643	86648.8
																						642	87460.1
																						641	87418.6
																						640	86874.6
																						639	86407.3
																						638	85961.5
																						637	85926.7
																						636	86435.5
																						635	86748.5
																						634	85678.2
																						633	85166.5
																						632	85984.6
																						631	85779.9
																						630	84848.6
																						629	84978.5
																						628	84660.9
																						627	84033.8
																						626	83784
																						625	83006.5
																						624	82817.1
																						623	83320.3
																						622	83552.8
																						621	83664.8
																						620	84522.9
																						619	85002.8
																						618	84639.5
																						617	84005.8
																						616	83629.1
																						615	83959.2
																						614	84683.8
																						613	84823.8
																						612	84411.9
																						611	84689.9
																						610	84707.6
																						609	84422.9
																						608	85603.1
																						607	86570.6
																						606	86123.5
																						605	85741.6
																						604	85843.8
																						603	85650.3
																						602	84992.7
																						601	85266.4
																						600	85839.8
																						599	85881.9
																						598	85341.7
																						597	85046.3
																						596	85217.9
																						595	85246.4
																						594	85878.3
																						593	86055.9
																						592	86215.6
																						591	87074.7
																						590	88503.9
																						589	90903
																						588	93372.7
																						587	93941.6
																						586	92499.9
																						585	90473.3
																						584	88327
																						583	86644
																						582	85878.5
																						581	85817.6
																						580	85716.9
																						579	85872.4
																						578	86071.3
																						577	85828.6
																						576	84650.3
																						575	82159.7
																						574	80218.7
																						573	79650.1
																						572	78677.2
																						571	77434.9
																						570	76939.9
																						569	76658.3
																						568	77082.9
																						567	78116.5
																						566	78721.5
																						565	79615.4
																						564	80631.9
																						563	80351.5
																						562	79399.9
																						561	78539.8
																						560	77552.4
																						559	76486.4
																						558	76297
																						557	77065.1
																						556	77459.6
																						555	76629.8
																						554	75659.3
																						553	75476.9
																						552	75000.2
																						551	74063.5
																						550	73455.9
																						549	72836.7
																						548	72681
																						547	73015.1
																						546	72466
																						545	71995.7
																						544	71761.6
																						543	71488.8
																						542	71152.9
																						541	70914.2
																						540	70879.1
																						539	71120.9
																						538	71508.9
																						537	72317.1
																						536	74374
																						535	77936.8
																						534	84888.1
																						533	95335
																						532	102246
																						531	97606.9
																						530	85422
																						529	75649.8
																						528	71293.9
																						527	70001.7
																						526	69613.4
																						525	69354.3
																						524	69798.9
																						523	71256.8
																						522	71650.8
																						521	70610.1
																						520	69906.2
																						519	69969.9
																						518	71004.1
																						517	71371.7
																						516	70294.8
																						515	70044.9
																						514	69802.7
																						513	69446.6
																						512	69588.1
																						511	69937.2
																						510	70214.9
																						509	70335
																						508	70690.4
																						507	70853.8
																						506	71235.9
																						505	71467.1
																						504	71906.3
																						503	73976.8
																						502	78325.6
																						501	85488
																						500	93582.8
																						499	95973.9
																						498	90075.3
																						497	81848.9
																						496	75191.4
																						495	68987.7
																						494	63038.5
																						493	59310.4
																						492	57392.9
																						491	56029.2
																						490	55131.3
																						489	54939.8
																						488	55437.7
																						487	55373.8
																						486	54964.3
																						485	55597.7
																						484	55958.1
																						483	55268.2
																						482	55259.3
																						481	55763.2
																						480	55833.1
																						479	57093.5
																						478	60346.3
																						477	63608.6
																						476	64653.7
																						475	62639.5
																						474	59057.3
																						473	54969.5
																						472	51781.3
																						471	50033.5
																						470	49002
																						469	48517.6
																						468	48431.5
																						467	48352.6
																						466	48220
																						465	48082.8
																						464	48322.2
																						463	48697.9
																						462	48719.1
																						461	48471
																						460	48255.7
																						459	48060.9
																						458	47757.5
																						457	47696.2
																						456	47951
																						455	48287.3
																						454	48368.5
																						453	48111.8
																						452	47789.5
																						451	47922.8
																						450	47919.9
																						449	47660.3
																						448	47713.4
																						447	48189.5
																						446	48357.3
																						445	48007.3
																						444	47983.1
																						443	48028.7
																						442	47859.6
																						441	48240.2
																						440	48789
																						439	48852.4
																						438	48244.9
																						437	47918.8
																						436	47764.4
																						435	47841.2
																						434	48324.3
																						433	48110.1
																						432	47903.9
																						431	47886.5
																						430	47934.9
																						429	48025.8
																						428	48063.4
																						427	48267.5
																						426	48441.6
																						425	48524.3
																						424	48621.3
																						423	48839.3
																						422	48911.8
																						421	49091.9
																						420	49301.5
																						419	49470
																						418	48857.7
																						417	47594.9
																						416	47195.5
																						415	47121
																						414	47030.8
																						413	46884.7
																						412	46098.8
																						411	44951.6
																						410	44563.5
																						409	44497.9
																						408	44247.1
																						407	43735.7
																						406	42827.4
																						405	42261.2
																						404	42295.6
																						403	44154.1
																						402	49993.2
																						401	62406.8
																						400	81069.2
																						399	91222
																						398	77742.8
																						397	54069.4
																						396	41256.3
																						395	38348.6
																						394	37623.3
																						393	37080
																						392	36952.4
																						391	37205
																						390	37339.8
																						389	37553.3
																						388	37529.8
																						387	37098.8
																						386	37181.8
																						385	37692.9
																						384	38025.4
																						383	37782.1
																						382	37669.9
																						381	37689.9
																						380	37542.9
																						379	38103.2
																						378	38594.6
																						377	38323.4
																						376	38441.4
																						375	38784.4
																						374	38751.1
																						373	38810.2
																						372	38332
																						371	38072.8
																						370	38508.4
																						369	38960
																						368	39011.6
																						367	39103.8
																						366	39182.3
																						365	38824.8
																						364	38920.7
																						363	39279.7
																						362	39268.2
																						361	39323.1
																						360	39403
																						359	39360.2
																						358	39778.8
																						357	39764.3
																						356	39932
																						355	40124.4
																						354	40071.3
																						353	40333.6
																						352	40309.4
																						351	40320.4
																						350	40424.9
																						349	40420.3
																						348	40250.6
																						347	40330.3
																						346	40388.6
																						345	40459.8
																						344	40492.1
																						343	40796.6
																						342	41080.4
																						341	40569.8
																						340	40724.2
																						339	41167.2
																						338	41182.4
																						337	41388.5
																						336	41193.1
																						335	41108.4
																						334	41481.6
																						333	41321.8
																						332	41038.7
																						331	41347.5
																						330	41504.4
																						329	41610.8
																						328	42013.6
																						327	42067.9
																						326	42040
																						325	42312
																						324	42521.3
																						323	42624.1
																						322	42295.1
																						321	42083.8
																						320	42162.2
																						319	42165.2
																						318	42375.7
																						317	42511.6
																						316	42996
																						315	43290.8
																						314	43210.7
																						313	43579.4
																						312	43561.2
																						311	43664
																						310	44038.8
																						309	43850
																						308	44036
																						307	43865.2
																						306	42810.9
																						305	42250.1
																						304	41706
																						303	40515.3
																						302	38948.6
																						301	37247.8
																						300	35690.8
																						299	34257.8
																						298	33186
																						297	31767.5
																						296	30639.7
																						295	30762.7
																						294	31509.7
																						293	32299.6
																						292	33405.6
																						291	34250.4
																						290	35158.5
																						289	39287.9
																						288	50856.1
																						287	75853.1
																						286	111988
																						285	135550
																						284	119229
																						283	73882
																						282	36140.4
																						281	20567
																						280	17248.5
																						279	16452.3
																						278	16060.5
																						277	15821.8
																						276	15894.1
																						275	16020.9
																						274	15992.2
																						273	16137.4
																						272	16510.1
																						271	16698.8
																						270	16642.3
																						269	16784.7
																						268	16920.1
																						267	16917.4
																						266	16667.6
																						265	16294.7
																						264	16167.8
																						263	16429.4
																						262	16739.5
																						261	16615.5
																						260	16609.5
																						259	16806.6
																						258	16756.9
																						257	16787.4
																						256	17086.6
																						255	17122.8
																						254	16918.8
																						253	17146.5
																						252	17374
																						251	17415
																						250	17535.1
																						249	17483.5
																						248	17545.3
																						247	17606.1
																						246	17483.8
																						245	17459.1
																						244	17448.6
																						243	17169.5
																						242	16815
																						241	16493.9
																						240	16468.9
																						239	16672
																						238	16594.5
																						237	16663.9
																						236	17014
																						235	17109.1
																						234	17101
																						233	17981.1
																						232	19060
																						231	20255.8
																						230	22837.3
																						229	25534
																						228	26159.1
																						227	23676.2
																						226	20112.3
																						225	17771.7
																						224	16505.9
																						223	15815.3
																						222	15552.3
																						221	15564.9
																						220	15400.9
																						219	15166.2
																						218	15274
																						217	15391.2
																						216	15366.8
																						215	15353.5
																						214	15263.3
																						213	15283.8
																						212	15376.8
																						211	15468.8
																						210	15481
																						209	15408
																						208	15409.5
																						207	15258.6
																						206	15180.4
																						205	15412.5
																						204	15726.2
																						203	15773
																						202	15796.4
																						201	16173.5
																						200	16781.7
																						199	17104.5
																						198	16757.4
																						197	16549.1
																						196	16227.5
																						195	16009.1
																						194	16106.5
																						193	16069.2
																						192	16259.5
																						191	16491
																						190	16467.1
																						189	16570.7
																						188	16870.8
																						187	16893.8
																						186	17106.8
																						185	17226
																						184	16954.4
																						183	16830.5
																						182	16724.1
																						181	16390.1
																						180	16176.5
																						179	16100.1
																						178	16099.9
																						177	16090.5
																						176	15695
																						175	15525.8
																						174	15379.8
																						173	15282
																						172	15474.2
																						171	15669.3
																						170	16283.3
																						169	17098
																						168	17959.7
																						167	19489.5
																						166	22928.6
																						165	28203.2
																						164	29889.7
																						163	24854.5
																						162	18506.8
																						161	15071.3
																						160	13867.6
																						159	13470.3
																						158	13214.7
																						157	13239.6
																						156	13394.8
																						155	13593.6
																						154	14047.2
																						153	14307.6
																						152	14008.4
																						151	13241.9
																						150	12578.7
																						149	12424.3
																						148	12327.7
																						147	12197.4
																						146	12239.3
																						145	12534.7
																						144	13152.9
																						143	14321
																						142	16399.7
																						141	18775.3
																						140	20152.5
																						139	19052.7
																						138	16064.6
																						137	13709.6
																						136	12499.5
																						135	11733.3
																						134	11403.2
																						133	11289
																						132	11158.5
																						131	11244.7
																						130	11353.3
																						129	11288
																						128	11083.6
																						127	10993.1
																						126	11033.6
																						125	11031.3
																						124	11175.8
																						123	11198.8
																						122	11308.8
																						121	11404.3
																						120	11241.4
																						119	11179.8
																						118	11413
																						117	11581.3
																						116	11578.7
																						115	11769.9
																						114	11895.1
																						113	11765.1
																						112	11750.1
																						111	11855.3
																						110	11832.6
																						109	11692.7
																						108	11444.7
																						107	11143.8
																						106	10950
																						105	10825.1
																						104	10748.9
																						103	11001
																						102	11300.5
																						101	10924.7
																						100	9952.25
																						99	9143.85
																						98	8878.8
																						97	9062.5
																						96	9368.85
																						95	10253.3
																						94	12619.1
																						93	16302.2
																						92	20168.1
																						91	22753.1
																						90	24523.8
																						89	25142
																						88	21781.3
																						87	15668.6
																						86	10648.8
																						85	7839.6
																						84	6563.15
																						83	5941.8
																						82	5536.2
																						81	5364.75
																						80	4990.3
																						79	4820.45
																						78	4925
																						77	4993.6
																						76	4991.5
																						75	4804.75
																						74	4741.45
																						73	4768.05
																						72	4661.6
																						71	4629
																						70	4755.95
																						69	4700.25
																						68	4665.35
																						67	4701.5
																						66	4637.25
																						65	4637.75
																						64	4647.05
																						63	4716.55
																						62	4892.4
																						61	4917.2
																						60	4773.15
																						59	4845.35
																						58	4812.9
																						57	4721.35
																						56	4863.3
																						55	4854.45
																						54	4781.95
																						53	4778.15
																						52	4769.5
																						51	4998.35
																						50	5124.25
																						49	4878.2
																						48	4849.75
																						47	5031.65
																						46	4996.6
																						45	4880.7
																						44	4886.65
																						43	4907.95
																						42	4870.3
																						41	4855
																						40	4928.5
																						39	5029.5
																						38	5155.45
																						37	5250.2
																						36	5004.8
																						35	4919.25
																						34	5055.6
																						33	5051.95
																						32	5148.6
																						31	5212.65
																						30	5202.55
																						29	5334.75
																						28	5521.55
																						27	5530.8
																						26	5526.75
																						25	5513.55
																						24	5347.3
																						23	5112.4
																						22	4955.7
																						21	4829.35
																						20	4837.9
																						19	4898.45
																						18	4938.2
																						17	4971.2
																						16	4596.4
																						15	4233.25
																						14	4650.7
																						13	6497
																						12	9789.45
																						11	13128.9
																						10	13389.4
																						9	9435.3
																						8	5149.9
																						7	3455.95
																						6	3245.7
																						5	3028.7
																						4	2421.05
																						3	1590.55
																						2	832.1
																						1	318.1
																						-2.44141e-06	103.65
																						-1	37.65
																						-2	30

## Sheet: Supplementary Fig. S4
Supplementary Fig. S4A					Supplementary Fig. S4B
	ZIF-8					ZIF-8/PEG200
	Relative Pressure (P/Po)	Quantity Adsorbed (cm³/g STP)	Relative Pressure (P/Po)	Quantity Adsorbed (cm³/g STP)		Pore Diameter (nm)	dV/dD Pore Volume (cm³/g·nm)
	2.72721E-5	6.97449	0.99187	602.511		77.1923	1.07212E-4
	5.13657E-5	13.9359	0.96993	591.61		52.0226	0.00144
	7.68388E-5	20.9007	0.95623	575.027		43.763	0.009
	9.81817E-5	27.8669	0.9525	557.477		41.0893	0.01634
	1.16875E-4	34.832	0.94998	538.697		39.4578	0.02676
	1.34199E-4	41.798	0.94828	519.837		38.1326	0.02372
	1.49732E-4	48.7539	0.94632	501.816		36.7622	0.02224
	1.61053E-4	55.7334	0.94421	485.011		35.5728	0.02777
	1.74131E-4	62.7093	0.94251	469.226		34.4524	0.01305
	1.8705E-4	69.6817	0.9404	460.575		32.679	0.01444
	1.99842E-4	76.6523	0.93604	442.786		29.9677	0.01028
	2.12551E-4	83.6173	0.92901	425.532		26.0272	0.00682
	2.25312E-4	90.5765	0.91559	408.538		23.1658	0.00476
	2.38483E-4	97.5332	0.90801	403.077		18.7182	0.00276
	2.52325E-4	104.481	0.87671	392.754		15.0584	9.554E-4
	2.67385E-4	111.439	0.85055	389.4		12.5856	1.4926E-4
	2.8239E-4	118.438	0.82153	387.292		4.0331	2.70948E-5
	3.00746E-4	125.433	0.78676	385.601		3.75807	0.00139
	3.20863E-4	132.372	0.75597	384.429		2.69705	1.38583E-4
	3.42573E-4	139.366	0.72563	383.438		2.52455	0.0024
	3.70033E-4	146.358	0.69547	382.582		2.36062	0.00382
	4.04111E-4	153.344	0.66546	381.796		2.20426	0.00601
	4.42916E-4	160.323	0.63539	381.066		2.05275	0.00911
	4.88574E-4	167.302	0.60538	380.378		1.90435	0.01447
	5.42993E-4	174.274	0.57537	379.713		1.75669	0.02091
	6.08465E-4	181.244	0.54531	379.084
	6.88011E-4	188.231	0.51535	378.469
	7.84891E-4	195.252	0.48554	377.739
	9.0499E-4	202.275	0.45515	376.985
	0.00106	209.33	0.42512	376.391
	0.00126	216.243	0.39539	375.822
	0.00152	223.118	0.36525	375.258
	0.00186	229.931	0.33518	374.74
	0.00233	236.686	0.30527	374.169
	0.003	243.146	0.27512	373.537
	0.00399	249.601	0.24512	372.862
	0.00533	255.788	0.21522	372.116
	0.00583	262.589	0.18518	371.257
	0.00605	269.441	0.15525	370.216
	0.00636	276.283	0.12528	368.935
	0.00691	283.039	0.09546	367.255
	0.0079	289.567	0.06575	364.874
	0.00949	295.639	0.05018	363.077
	0.01065	298.572
	0.02419	316.688
	0.02512	333.128
	0.02865	350.476
	0.04176	358.495
	0.07528	362.636
	0.10747	364.869
	0.13353	366.239
	0.16192	367.414
	0.19082	368.387
	0.22066	369.238
	0.25046	369.97
	0.28045	370.564
	0.31029	371.132
	0.34019	371.712
	0.36985	372.287
	0.39983	372.863
	0.42979	373.439
	0.45977	374.009
	0.48973	374.593
	0.51987	375.189
	0.54969	375.806
	0.57973	376.45
	0.60972	377.128
	0.63964	377.837
	0.66978	378.58
	0.69955	379.38
	0.72961	380.259
	0.75948	381.243
	0.78941	382.377
	0.81935	383.706
	0.84901	385.413
	0.87861	387.813
	0.90741	391.809
	0.93999	404.288
	0.95409	420.658
	0.96133	436.822
	0.9639	445.684
	0.96774	462.965
	0.9708	480.483
	0.97326	496.998
	0.97497	513.478
	0.97704	531.806
	0.9792	551.096
	0.98187	569.941
	0.98587	587.201
	0.99187	602.511

## Sheet: Supplementary Fig. S5
Supplementary Fig. S5A									Supplementary Fig. S5B
		Normal	ZIF-8/PEG200-5	ZIF-8/PEG200-10	ZIF-8/PEG200-20	ZIF-8/PEG200-40	ZIF-8/PEG200-80				Normal	ZIF-8/PEG200@Mg-5	ZIF-8/PEG200@Mg-10	ZIF-8/PEG200@Mg-20	ZIF-8/PEG200@Mg-40	ZIF-8/PEG200@Mg-80
	Day1	95.6903	97.1269	95.6903	73.6632	91.3807	84.6768			Day1	121.146	80.6369	83.6943	82.9299	105.86	80.6369
		102.394	106.225	98.0846	92.3384	99.5211	84.1979				96.6879	95.1592	141.783	134.904	95.9236	81.4013
		103.352	109.577	107.662	102.394	102.394	93.7749				76.8153	96.6879	128.025	131.847	104.331	60.7643
		101.915	91.8595	102.873	111.971	103.352	103.663				103.567	83.6943	131.083	132.611	100.51	37.0701
		98.5634	100.958	98.5634	100	110.535	92.7614				106.624	118.854	98.9809	111.975	83.6943	73.758
		98.0846	99.0423	90.9018	93.2961	90.9018	84.1979				95.1592	94.3949	76.051	59.2357	90.5732	50.828
	mean	100	100.798	98.9625	95.6105	99.6808	90.5454			mean	100	94.9045	109.936	108.917	96.8153	64.0764
	SD	2.99808	6.37189	5.78928	12.8896	7.545	7.77739			SD	14.6677	13.4632	27.3697	31.3544	8.53066	17.7987
	p value		0.787	0.7049	0.4354	0.9252	0.0195			p value		0.5448	0.4513	0.5422	0.6555	0.0034
		Normal	ZIF-8-PEG-5	ZIF-8-PEG-10	ZIF-8-PEG-20	ZIF-8-PEG-40	ZIF-8-PEG-80				Normal	ZIF-8/PEG200@Mg-5	ZIF-8/PEG200@Mg-10	ZIF-8/PEG200@Mg-20	ZIF-8/PEG200@Mg-40	ZIF-8/PEG200@Mg-80
	Day4	154.675	158.479	210.301	182.726	204.12	117.116			Day4	450.316	538.105	558.947	320.211	602.526	318.947
		145.166	155.151	201.268	222.187	195.008	163.233				471.789	662.526	538.105	583.579	504.632	325.263
		192.71	218.859	185.103	210.301	185.103	115.214				433.263	557.684	729.474	625.895	433.263	326.526
		170.365	199.366	169.889	186.054	185.515	153.344				419.368	526.737	626.526	574.105	480.632	273.474
		174.643	162.758	185.103	169.889	195.087	132.9				345.474	532.421	502.105	397.895	553.895	263.368
		169.889	145.642	164.184	179.873	162.758	128.431				360	322.105	443.368	321.474	447.789	320.211
	mean	167.908	173.376	185.975	191.838	187.932	135.04			mean	413.368	523.263	566.421	470.526	503.789	304.632
	SD	16.5091	28.9144	17.6678	20.0167	14.2192	19.455			SD	50.3345	110.779	100.334	139.811	64.6629	28.3766
	p value		0.696	0.0972	0.0474	0.0481	0.0102			p value		0.0514	0.0075	0.3683	0.0222	0.001
		Normal	ZIF-8-PEG-5	ZIF-8-PEG-10	ZIF-8-PEG-20	ZIF-8-PEG-40	ZIF-8-PEG-80				Normal	ZIF-8/PEG200@Mg-5	ZIF-8/PEG200@Mg-10	ZIF-8/PEG200@Mg-20	ZIF-8/PEG200@Mg-40	ZIF-8/PEG200@Mg-80
	Day7	235.885	353.589	232.536	313.876	329.187	277.033			Day7	500.415	539.045	705.4	621.911	622.534	408.827
		366.986	344.019	309.569	309.091	393.78	239.713				546.521	500.415	594.496	637.487	590.758	326.584
		385.646	384.689	348.804	374.163	324.402	202.392				567.705	683.593	549.637	541.537	602.596	204.465
		329.665	390.909	252.153	274.641	280.861	208.134				604.465	616.926	555.867	654.309	511.007	257.425
		300.957	349.282	261.244	279.426	282.297	264.593				626.272	484.216	645.587	471.132	480.478	380.789
		324.402	321.531	264.593	277.033	368.421	264.593				624.403	641.225	674.87	605.711	538.422	315.369
	mean	323.923	357.337	278.15	304.705	329.825	242.743			mean	578.297	577.57	620.976	588.681	557.632	315.576
	SD	52.8685	26.1288	42.9074	38.0428	45.3125	31.5146			SD	49.5975	81.2327	64.292	69.4604	56.2619	75.8905
	p value		0.1953	0.1306	0.4864	0.8397	0.009			p value		0.9854	0.2269	0.7718	0.515	<0.0001

## Sheet: Supplementary Fig. S10
Supplementary Fig. S10
		ADSC sheet	ADSC dECM
		682.666	33.588
		605.125	41.27
		629.5	47.912
	mean	639.097	40.9233
	SD	39.6513	7.16829
	p value	<0.0001

## Sheet: Supplementary Fig. S11
Supplementary Fig. S11
		ADSCs sheet	ADSCs dECM			ADSCs sheet	ADSCs dECM
	EGF	11.7011	11.4237		HGF	112.308	105.029
		11.0274	9.41542			108.12	121.974
		9.24598	9.57591			117.69	115.896
	mean	10.6582	10.1384		mean	112.706	114.3
	SD	1.26854	1.11606		SD	4.79705	8.58482
	p value	0.6223			p value	0.7929
		ADSCs sheet	ADSCs dECM			ADSCs sheet	ADSCs dECM
	PDGF-BB	27.4523	27.7443		VEGF	42.7396	38.9277
		27.0149	26.4326			38.8588	39.3418
		30.089	24.5475			40.7944	38.7898
	mean	28.1854	26.2414		mean	40.7976	39.0198
	SD	1.66301	1.60695		SD	1.94044	0.287268
	p value	0.2191			p value	0.1915

## Sheet: Supplementary Fig. S17
Supplementary Fig. S17A
		Normal	SUI	PC	PCdL	PCdL/ADSCs(PEG)	PCdL/ADSCs(Mg)
		29	9	12	21	24	31
		26	5	8	17	21	29
		30	11	7	18	23	28
	mean	28.3333	8.33333	9	18.6667	22.6667	29.3333
	SD	2.08167	3.05505	2.64575	2.08167	1.52753	1.52753
	p value		0.0007	0.7893	0.0084	0.0019	0.0059
Supplementary Fig. S17B
		Normal	SUI	PC	PCdL	PCdL/ADSCs(PEG)	PCdL/ADSCs(Mg)
		0.996874	0.173662	0.161688	0.315644	0.530076	0.946894
		1.01841	0.163664	0.15342	0.383876	0.495222	0.911869
		0.984718	0.19619	0.213237	0.369916	0.522994	0.868011
	mean	1	0.177838	0.176115	0.356479	0.516097	0.908925
	SD	0.0170611	0.0166601	0.0324135	0.0360466	0.0184222	0.0395243
	p value		<0.0001	0.9387	0.0015	<0.0001	<0.0001

[truncated: 1 more sheets: Supplementary Fig. S19]
