# Supplementary material for: Injectable therapeutic system incorporating neurogenesis-programmed stem cells concomitantly promoting muscle regeneration treats stress urinary incontinence
Source: Nat Commun. 2025 Sep 25;16:8404. doi: 10.1038/s41467-025-63421-2 (PMC12462450; doi:10.1038/s41467-025-63421-2)
Supplement: Supplementary file 6 — Source Data [file 41467_2025_63421_MOESM6_ESM.zip › Source Data/Supplementary files (PCR primers).xlsx]

## Sheet: Sheet1
Identification	Genes	Primer sequence（5'-3')	Product length（bp）	TM	GC%	Length(bp)	nmol/OD
NM_017008.4	R-GAPDH-S	CTGGAGAAACCTGCCAAGTATG	138	58.99	50	22	4
	R-GAPDH-A	GGTGGAAGAATGGGAGTTGCT		60.27	52.38	21	4.07
NM_058213.2	R-ATP2A1-S	TACATGGCAATTGGGGGCTAC	155	60.41	52.38	21	4.3
	R-ATP2A1-A	CAGTCCAGGCCATCAAATTCAG		59.57	50	22	4.15
NM_017212.2	R-TAU(1）-S	AAAAAGGTGGCAGTGGTTCG	228	59.26	50	20	4.24
MAPT	R-TAU(1）-A	GTGTTTGATATTGTCCTTTGAGCC		58.6	41.67	24	4.12
NM_172009.1	R-ACHE（1）-S	TCGGGTCTATGCCTACATCTTTG	279	59.93	47.83	23	4.39
	R-ACHE（1）-A	TTCAGGTTCAGGCTCACGTATT		59.7	45.45	22	4.4
NM_057191.2	R-Klhl41-S	GAGTGGCAATCCACAAAGGC	224	59.76	55	20	4.3
	R-Klhl41-A	AGTGGGCGCGAACTCTTTAG		60.39	55	20	4.61
NM_001106595.1	R-Smyd1-S	ATGCTGGTCACATTGAAGTAGGG	140	60.62	47.83	23	3.83
	R-Smyd1-A	GAACATACGCAGCTCCATCTCT		60.22	50	22	4.34
NM_001109097.1	R-Myoz1-S	CCCCTAACAAGAGGAGGAAGTCA	227	61.08	52.17	23	3.7
	R-Myoz1-A	TGAGCTGTCAGAGAAAACATCGG		60.86	47.83	23	3.71
NM_001135158.1	R-Myh1-S	AGTTGCATCCCTAAAGGCAGA	148	59.36	47.62	21	4.2
	R-Myh1-A	GGCTTGTTCTGAGCCTCGAT		60.11	55	20	5.02
NM_001399397.2	R-Mef2c-S	AGGTAACACAGGTGGTCTGATGG	188	61.89	52.17	23	3.79
	R-Mef2c-A	GGAGATCTGGCTTACGATTATTCA		58.22	41.67	24	3.81
NM_031061.2	R-Musk-S	GGAGCAAATCACAGAAAGAAAGC	263	58.77	43.48	23	3.41
	R-Musk-A	AATGGGCATAGGAGTAGGTAGCA		60.7	47.83	23	3.59
NM_001130062.2	R-Dok7-S	TACTGGGCTGGAGTCTTCTTCTTG	273	61.84	50	24	4.21
	R-Dok7-A	AGAGGAACTGGATAGACTTCGATCA		60.63	44	25	3.4
NM_001413796.1	R-Ky-S	TGAATGAGCTGGTGAGTGACTTG	154	60.8	47.83	23	3.86
	R-Ky-A	CTCAGGATGTTCGTGGGTTTG		59.19	52.38	21	4.61
NM_019298.1	R-Chrnd-S	GTTTCTGACTCGGGCCATGT	186	60.32	55	20	5.02
	R-Chrnd-A	GGGGTAACTGCGGTTGTCTT		60.25	55	20	4.81
NM_021676.3	R-Shank3-S	CCTGCCCTATCTGGAGTTTCG	106	60.2	57.14	21	4.95
	R-Shank3-A	GAACTTCTTCAGGTTTGCCTTTGT		60.14	41.67	24	4.2
						0
NM_031004.2	R-α-SMA（RZ）-S	ACCATCGGGAATGAACGCTT	191	60.04	50	20	4.49
Acta2	R-α-SMA（RZ）-A	CTGTCAGCAATGCCTGGGTA		60.04	55	20	4.71
						0
NM_053722.2	R-Clasp2-S	CTTCTTCCAGCATTTGCGTTTG	115	59.27	45.45	22	4.77
	R-Clasp2-A	CAAAACCGTTGAAAGATGGG		55.46	45	20	4.13
						0
NM_001108188.2	R-Plxnb1-S	GCCCAGCCTACTAACAACCCTAA	174	61.96	52.17	23	4.06
	R-Plxnb1-A	AGGGTCATTTGCAGCCACATAC		61.21	50	22	4.18
						0
NM_017123.2	R-Areg-S	CAGGATTACTTTGGCGAACGG	206	59.6	52.38	21	4.3
	R-Areg-A	CGCAGCCTCCTTCTTTCTTCT		60.34	52.38	21	5.44
						0
NM_053731.3	R-Ntn1-S	CTTGCATTAAGATTCCTGTAGCG	170	57.91	43.48	23	4.12
	R-Ntn1-A	TTTGTCCGCCTTCAGAATGTG		59.12	47.62	21	4.72
						0
NM_001109165.1	R-Fgfbp3-S	CAACGGGCTGGACCAGAAT	220	60	57.89	19	4.61
	R-Fgfbp3-A	GAATCCCGACTAGCCTACCC		59.03	60	20	4.89
						0
NM_031066.1	R-Fez1-S	CTCCAGTGAAGAACCAGTTGCAG	227	61.6	52.17	23	3.89
	R-Fez1-A	CTCCTCGTTGATACCAGAGTCGTT		61.93	50	24	4.13
						0
NM_030841.3	R-Nptxr-S	TCTGAGCCTGAAAGACAGCAACT	222	62.07	47.83	23	3.83
	R-Nptxr-A	TGTGCAATGTCACCGACGAAG		61.46	52.38	21	4.26
						0
NM_001048215.1	R-Kirrel3-S	TCGTCAGCACACTCTTCATCTCC	125	62.22	52.17	23	4.55
	R-Kirrel3-A	TGGATGCTGGATGTCTATGGTG		59.89	50	22	4.22
						0
NM_001427063.2	R-Atxn7-S	CAAACCACAGGCATTTCAGTC	201	57.98	47.62	21	4.36
	R-Atxn7-A	GGCAATCTGAGTAACTTGGAGC		59.32	50	22	4.04
						0
NM_001013167.2	R-Wasf2-S	CCATCTGTAGGATTCGGGTCT	300	58.68	52.38	21	4.66
	R-Wasf2-A	ATCACTCACAGCAGGCAACGA		62.31	52.38	21	4.18
						0
NM_001427291.1	R-Itga2-S	ACAAACACCTTCAAGGCTATCCAAT	179	60.99	40	25	3.57
	R-Itga2-A	ATGCCAAACCTCAGTATCTCGT		59.5	45.45	22	4.32
